# Supplementary material for: Effects of vitamin B12 supply on cellular processes of the facultative vitamin B12 consumer Vibrio campbellii
Source: Appl Environ Microbiol. 2025 Jan 22;91(2):e01422-24. doi: 10.1128/aem.01422-24 (PMC11837498; doi:10.1128/aem.01422-24)
Supplement: Data S1 — Listed are 3716 bacterial genomes, publicly available on https://img.jgi.doe.gov/, that possess at least 54 of the 55 surveyed housekeeping genes. [file aem.01422-24-s0001.xlsx]

## Sheet: All bacteria
Operator:	Gerrit Wienhausen
Date (latest changes):	September.22.2023
Experiment:	Gene presence (activated methyl cycle & B12 pathway genes)
File name:	Supplementary information 1
Data origin:	IMG (accessed on November 23, 2022)
										Housekeeping genes (according to Raes et al. 2007 & Brown et al., 2015)
Genome		Phylum	Class	Order	Family	Genus	Species	Strain	Domain	COG0012	COG0013	COG0016	COG0018	COG0048	COG0049	COG0051	COG0052	COG0080	COG0081	COG0087	COG0088	COG0089	COG0090	COG0091	COG0092	COG0093	COG0094	COG0096	COG0097	COG0098	COG0099	COG0100	COG0102	COG0103	COG0124	COG0173	COG0184	COG0185	COG0186	COG0197	COG0198	COG0200	COG0201	COG0203	COG0211	COG0228	COG0238	COG0244	COG0255
										Ribosome-binding ATPase YchF, GTP1/OBG family	Alanyl-tRNA synthetase	Phenylalanyl-tRNA synthetase alpha subunit	Arginyl-tRNA synthetase	Ribosomal protein S12	Ribosomal protein S7	Ribosomal protein S10	Ribosomal protein S2	Ribosomal protein L11	Ribosomal protein L1	Ribosome-binding ATPase YchF, GTP1/OBG family	Ribosomal protein L4	Ribosomal protein L23	Ribosomal protein L2	Ribosomal protein L22	Ribosomal protein S3	Ribosomal protein L14	Ribosomal protein L5	Ribosomal protein S8	Ribosomal protein L6P/L9E	Ribosomal protein S5	Ribosomal protein S13	Ribosomal protein S11	Ribosomal protein L13	Ribosomal protein S9	Histidyl-tRNA synthetase	Aspartyl-tRNA synthetase	Ribosomal protein S15P/S13E	Ribosomal protein S19	Ribosomal protein S17	Ribosomal protein L16/L10AE	Ribosomal protein L24	Ribosomal protein L15	Preprotein translocase subunit SecY	Ribosomal protein L17	Ribosomal protein L27	Ribosomal protein S16	Ribosomal protein S18	Ribosomal protein L10	Ribosomal protein L29
'Catharanthus roseus' aster yellows phytoplasma De Villa	2837261770	Tenericutes	Mollicutes	Acholeplasmatales	Acholeplasmataceae	Candidatus Phytoplasma	'Catharanthus roseus' aster yellows phytoplasma	De Villa	B	1	1	1	1	1	1	1	1	1	1	1	1	1	1	1	1	1	1	1	1	1	1	1	1	1	1	1	1	1	1	1	1	1	1	1	1	1	1	1	1
[Arcobacter] porcinus CCUG 56899	2836935145	Proteobacteria	Epsilonproteobacteria	Campylobacterales	Arcobacteraceae	Aliarcobacter	[Arcobacter] porcinus	CCUG 56899	B	1	1	1	1	1	1	1	1	1	1	1	1	1	1	1	1	1	1	1	1	1	1	1	1	1	2	1	1	1	1	1	1	1	1	1	1	1	1	1	1
[Bacillus] caldolyticus NEB414	2841450899	Firmicutes	Bacilli	Bacillales	Bacillaceae	Geobacillus	[Bacillus] caldolyticus	NEB414	B	1	1	2	1	1	1	1	1	1	1	1	1	1	1	1	1	1	1	1	1	1	1	1	1	1	1	1	1	1	1	1	1	1	1	1	1	1	1	1	1
[Ochrobactrum] quorumnocens A44	2758568016	Proteobacteria	Alphaproteobacteria	Hyphomicrobiales	Brucellaceae	Brucella	[Ochrobactrum] quorumnocens	A44	B	1	1	1	1	1	1	1	1	1	1	1	1	1	1	1	1	1	1	1	1	1	1	1	1	1	1	1	1	1	1	1	1	1	1	1	1	1	1	1	1
Absiella argi N6H1-5	2884097670	Firmicutes	Erysipelotrichia	Erysipelotrichales	Erysipelotrichaceae	Absiella	Absiella argi	N6H1-5	B	1	2	1	1	1	1	1	1	1	1	1	1	1	1	1	1	1	1	1	1	1	1	1	1	1	1	1	1	1	1	1	1	1	1	1	1	1	1	1	1
Absiella sp. 9CBEGH2	2884068351	Firmicutes	Erysipelotrichia	Erysipelotrichales	Erysipelotrichaceae	Amedibacterium	Amedibacterium intestinale	9CBEGH2	B	1	2	1	1	1	1	1	1	1	1	1	1	1	1	1	1	1	1	1	1	1	1	1	1	1	1	1	1	1	1	1	1	1	1	1	1	1	1	1	1
Abyssicoccus albus S31	2788500175	Firmicutes	Bacilli	Bacillales	Staphylococcaceae	Abyssicoccus	Abyssicoccus albus	S31	B	1	1	1	1	1	1	1	1	1	1	1	1	1	1	1	1	1	1	1	1	1	1	1	1	1	1	1	1	1	1	1	1	1	1	1	1	1	1	1	1
Acanthopleuribacteraceae bacterium M133	2932987669	Acidobacteria	Holophagae	Acanthopleuribacterales	Acanthopleuribacteraceae	Sulfidibacter	Sulfidibacter corallicola	M133	B	1	2	1	1	1	1	1	1	1	1	1	1	1	1	1	1	1	1	1	1	1	1	1	1	1	1	1	1	1	2	1	1	1	1	1	1	1	1	1	1
Acaryochloris marina MBIC11017	641228474	Cyanobacteria	unclassified	Synechococcales	Acaryochloridaceae	Acaryochloris	Acaryochloris marina	MBIC11017	B	1	1	1	1	1	1	1	1	1	1	1	1	1	1	1	1	1	1	1	1	1	1	1	1	1	1	1	1	1	1	1	1	1	1	1	1	1	1	1	1
Acetilactobacillus jinshanensis HSLZ-75	2870197841	Firmicutes	Bacilli	Lactobacillales	Lactobacillaceae	Acetilactobacillus	Acetilactobacillus jinshanensis	HSLZ-75	B	1	1	2	1	1	1	1	1	1	1	1	1	1	1	1	1	1	1	1	1	1	1	1	1	1	1	1	1	1	1	1	1	1	1	1	1	1	1	1	1
Acetivibrio saccincola GGR1	2775506833	Firmicutes	Clostridia	Eubacteriales	Oscillospiraceae	Acetivibrio	Acetivibrio saccincola	GGR1	B	1	1	1	1	1	1	1	1	1	1	1	1	1	1	1	1	1	1	1	1	1	1	1	1	1	1	1	1	1	1	1	1	1	1	1	1	1	1	1	1
Acetivibrio thermocellus ATCC 27405	640069309	Firmicutes	Clostridia	Eubacteriales	Oscillospiraceae	Acetivibrio	Acetivibrio thermocellus	ATCC 27405	B	1	1	1	1	1	1	1	1	1	1	1	1	1	1	1	1	1	1	1	1	1	1	1	1	1	1	2	1	1	1	1	1	1	1	1	1	1	1	1	1
Acetivibrio thermocellus LQRI	2795385489	Firmicutes	Clostridia	Eubacteriales	Oscillospiraceae	Acetivibrio	Acetivibrio thermocellus	LQRI	B	1	1	1	1	1	1	1	1	1	1	1	1	1	1	1	1	1	1	1	1	1	1	1	1	1	1	2	1	1	1	1	1	1	1	1	1	1	1	1	1
Acetoanaerobium sticklandii DSM 519	649633033	Firmicutes	Clostridia	Eubacteriales	Peptostreptococcaceae	Acetoanaerobium	Acetoanaerobium sticklandii	DSM 519	B	1	1	1	1	1	1	1	1	1	1	1	1	1	1	1	1	1	1	1	1	1	1	1	1	1	2	2	1	1	1	1	1	1	1	1	1	1	1	1	1
Acetobacter aceti TMW2.1153	2811995364	Proteobacteria	Alphaproteobacteria	Rhodospirillales	Acetobacteraceae	Acetobacter	Acetobacter aceti	TMW2.1153	B	1	1	1	1	1	1	1	1	1	1	1	1	1	1	1	1	1	1	1	1	1	1	1	1	1	1	1	1	1	1	1	1	1	1	1	1	1	1	1	1
Acetobacter ascendens ascendens SRCM101447	2843860951	Proteobacteria	Alphaproteobacteria	Rhodospirillales	Acetobacteraceae	Acetobacter	Acetobacter ascendens	SRCM101447	B	1	1	1	1	1	1	1	1	1	1	1	1	1	1	1	1	1	1	1	1	1	1	1	1	1	1	1	1	1	1	1	1	1	1	1	1	1	1	1	1
Acetobacter ghanensis LMG 23848	2675903422	Proteobacteria	Alphaproteobacteria	Rhodospirillales	Acetobacteraceae	Acetobacter	Acetobacter ghanensis	LMG 23848T	B	1	1	1	1	1	1	1	1	1	1	1	1	1	1	1	1	1	1	1	1	1	1	1	1	1	1	1	1	1	1	1	1	1	1	1	1	1	1	1	1
Acetobacter orientalis FAN1	2887915402	Proteobacteria	Alphaproteobacteria	Rhodospirillales	Acetobacteraceae	Acetobacter	Acetobacter orientalis	FAN1	B	1	1	1	1	1	1	1	1	1	1	1	1	1	1	1	1	1	1	1	1	1	1	1	1	1	1	1	1	1	1	1	1	1	1	1	1	1	1	1	2
Acetobacter oryzoeni B6	2911894659	Proteobacteria	Alphaproteobacteria	Rhodospirillales	Acetobacteraceae	Acetobacter	Acetobacter oryzoeni	B6	B	1	1	1	1	1	1	1	1	1	1	1	1	1	1	1	1	1	1	1	1	1	1	1	1	1	1	1	1	1	1	1	1	1	1	1	1	1	1	1	1
Acetobacter pasteurianus 386B	2561511215	Proteobacteria	Alphaproteobacteria	Rhodospirillales	Acetobacteraceae	Acetobacter	Acetobacter pasteurianus	386B	B	1	1	1	1	1	1	1	1	1	1	1	1	1	1	1	1	1	1	1	1	1	1	1	1	1	1	1	1	1	1	1	1	1	1	1	1	1	1	1	1
Acetobacter pomorum BDGP5	2806310864	Proteobacteria	Alphaproteobacteria	Rhodospirillales	Acetobacteraceae	Acetobacter	Acetobacter pomorum	BDGP5	B	1	1	1	1	1	1	1	1	1	1	1	1	1	1	1	1	1	1	1	1	1	1	1	1	1	1	1	1	1	1	1	1	1	1	1	1	1	1	1	1
Acetobacter pomorum SH	2843864159	Proteobacteria	Alphaproteobacteria	Rhodospirillales	Acetobacteraceae	Acetobacter	Acetobacter pomorum	SH	B	1	1	1	1	1	1	1	1	1	1	1	1	1	1	1	1	1	1	1	1	1	1	1	1	1	1	1	1	1	1	1	1	1	1	1	1	1	1	1	1
Acetobacter senegalensis 108B	2684622587	Proteobacteria	Alphaproteobacteria	Rhodospirillales	Acetobacteraceae	Acetobacter	Acetobacter senegalensis	108B	B	1	1	1	1	1	1	1	1	1	1	1	1	1	1	1	1	1	1	1	1	1	1	1	1	1	1	1	1	1	1	1	1	1	1	1	1	1	1	1	1
Acetobacter sp. JWB	2786546124	Proteobacteria	Alphaproteobacteria	Rhodospirillales	Acetobacteraceae	Acetobacter	Acetobacter sp. JWB	JWB	B	1	1	1	1	1	1	1	1	1	1	1	1	1	1	1	1	1	1	1	1	1	1	1	1	1	1	1	1	1	1	1	1	1	1	1	1	1	1	1	1
Acetobacter sp. KACC 21233	2887912470	Proteobacteria	Alphaproteobacteria	Rhodospirillales	Acetobacteraceae	Acetobacter	Acetobacter sp. KACC 21233	KACC 21233	B	1	1	1	1	1	1	1	1	1	1	1	1	1	1	1	1	1	1	1	1	1	1	1	1	1	1	1	1	1	1	1	1	1	1	1	1	1	1	1	1
Acetobacter tropicalis BDGP1	2816332478	Proteobacteria	Alphaproteobacteria	Rhodospirillales	Acetobacteraceae	Acetobacter	Acetobacter tropicalis	BDGP1	B	1	1	1	1	1	1	1	1	1	1	1	1	1	1	1	1	1	1	1	1	1	1	1	1	1	1	1	1	1	1	1	1	1	1	1	1	1	1	1	1
Acetobacterium sp. KB-1 KB-1	2887779104	Firmicutes	Clostridia	Eubacteriales	Eubacteriaceae	Acetobacterium	Acetobacterium sp. KB-1	KB-1	B	1	1	1	1	1	1	1	1	1	1	1	1	1	1	1	1	1	1	1	1	1	1	1	1	1	1	1	1	1	1	1	1	1	1	1	1	1	1	1	1
Acetobacterium wieringae CH1	2963020364	Firmicutes	Clostridia	Eubacteriales	Eubacteriaceae	Acetobacterium	Acetobacterium wieringae	CH1	B	1	1	1	1	1	1	1	1	1	1	1	1	1	1	1	1	1	1	1	1	1	1	1	1	1	1	2	1	1	1	1	1	1	1	1	1	1	1	1	1
Acetohalobium arabaticum DSM 5501	648028002	Firmicutes	Clostridia	Halanaerobiales	Halobacteroidaceae	Acetohalobium	Acetohalobium arabaticum	DSM 5501	B	1	1	1	1	1	1	1	1	1	1	1	1	1	1	1	1	1	1	1	1	1	1	1	1	1	2	1	1	1	1	1	1	1	1	1	1	1	1	1	1
Acetomicrobium mobile DSM 13181	2509601011	Synergistetes	Synergistia	Synergistales	Synergistaceae	Acetomicrobium	Acetomicrobium mobile	NGA, DSM 13181	B	1	1	1	1	1	1	1	1	1	1	1	1	1	1	1	1	1	1	1	1	1	1	1	1	1	1	1	1	1	1	1	1	1	1	1	1	1	1	1	1
Acholeplasma hippikon NCTC10172	2840653046	Tenericutes	Mollicutes	Acholeplasmatales	Acholeplasmataceae	Acholeplasma	Acholeplasma hippikon	NCTC 10172	B	1	1	1	1	1	1	1	1	1	1	1	1	1	1	1	1	1	1	1	1	1	1	1	1	1	1	1	1	1	1	1	1	1	1	1	1	1	1	1	1
Acholeplasma laidlawii NCTC 10116	2826166747	Tenericutes	Mollicutes	Acholeplasmatales	Acholeplasmataceae	Acholeplasma	Acholeplasma laidlawii	NCTC 10116	B	1	1	1	1	1	1	1	1	1	1	1	1	1	1	1	1	1	1	1	1	1	1	1	1	1	1	1	1	1	1	1	1	1	1	1	1	1	1	1	1
Acholeplasma oculi 19L, ATCC 27350	2619619111	Tenericutes	Mollicutes	Acholeplasmatales	Acholeplasmataceae	Acholeplasma	Acholeplasma oculi	19L	B	1	1	1	1	1	1	1	1	1	1	1	1	1	1	1	1	1	1	1	1	1	1	1	1	1	1	1	1	1	1	1	1	1	1	1	1	1	1	1	1
Achromobacter denitrificans PheN1	2844502864	Proteobacteria	Betaproteobacteria	Burkholderiales	Alcaligenaceae	Achromobacter	Achromobacter denitrificans	PheN1	B	1	1	1	2	1	1	2	1	2	1	1	1	1	1	1	1	1	1	1	1	1	1	1	1	1	2	1	1	1	1	1	1	1	1	1	1	1	1	1	1
Achromobacter insolitus DSM 23807	2751185845	Proteobacteria	Betaproteobacteria	Burkholderiales	Alcaligenaceae	Achromobacter	Achromobacter insolitus	DSM 23807	B	1	1	1	1	1	1	1	1	1	1	1	1	1	1	1	1	1	1	1	1	1	1	1	1	1	1	1	0	1	1	1	1	1	1	1	1	1	1	1	1
Achromobacter ruhlandii SCCH3:ACH 33-1365	2811995361	Proteobacteria	Betaproteobacteria	Burkholderiales	Alcaligenaceae	Achromobacter	Achromobacter ruhlandii	SCCH3:ACH 33-1365	B	1	1	1	1	1	1	1	1	1	1	1	1	1	1	1	1	1	1	1	1	1	1	1	1	1	1	1	1	1	1	1	1	1	1	1	1	1	1	1	1
Achromobacter sp. AONIH1	2791354754	Proteobacteria	Betaproteobacteria	Burkholderiales	Alcaligenaceae	Achromobacter	Achromobacter sp. AONIH1	AONIH1	B	1	1	1	1	1	1	1	1	1	1	1	1	1	1	1	1	1	1	1	1	1	1	1	1	1	1	1	1	1	1	1	1	1	1	1	1	1	1	1	1
Achromobacter sp. B7	2847430126	Proteobacteria	Betaproteobacteria	Burkholderiales	Alcaligenaceae	Achromobacter	Achromobacter sp. B7	B7	B	1	1	1	1	1	1	1	1	1	1	1	1	1	1	1	1	1	1	1	1	1	1	1	1	1	1	1	1	1	1	1	1	1	1	1	1	1	1	1	1
Achromobacter spanius DSM 23806	2802429335	Proteobacteria	Betaproteobacteria	Burkholderiales	Alcaligenaceae	Achromobacter	Achromobacter spanius	DSM 23806	B	1	1	1	1	1	1	1	1	1	1	1	1	1	1	1	1	1	1	1	1	1	1	1	1	1	1	1	2	1	1	1	1	1	1	1	1	1	1	1	1
Achromobacter xylosoxidans A8	649633001	Proteobacteria	Betaproteobacteria	Burkholderiales	Alcaligenaceae	Achromobacter	Achromobacter xylosoxidans	A8	B	1	1	1	1	1	1	1	1	1	1	1	1	1	1	1	1	1	1	1	1	1	1	1	1	1	1	1	1	1	1	1	1	1	1	1	1	1	1	1	1
Acidaminococcus fermentans VR4, DSM 20731	646311901	Firmicutes	Negativicutes	Acidaminococcales	Acidaminococcaceae	Acidaminococcus	Acidaminococcus fermentans	VR4, DSM 20731	B	1	1	1	1	1	1	1	1	1	1	1	1	1	1	1	1	1	1	1	1	1	1	1	1	1	2	1	1	1	1	1	1	1	1	1	1	1	1	1	1
Acidaminococcus intestini D21	643886056	Firmicutes	Negativicutes	Acidaminococcales	Acidaminococcaceae	Acidaminococcus	Acidaminococcus intestini	D21	B	1	1	1	1	1	1	1	1	1	1	1	1	1	1	1	1	1	1	1	1	1	1	1	1	1	2	1	1	1	1	1	1	1	1	1	1	1	1	1	1
Acidibrevibacterium fodinaquatile G45-3	2841042143	Proteobacteria	Alphaproteobacteria	Rhodospirillales	Acetobacteraceae	Acidibrevibacterium	Acidibrevibacterium fodinaquatile	G45-3	B	1	1	1	1	1	1	1	1	1	1	1	1	1	1	1	1	1	1	1	1	1	1	1	1	1	1	1	1	1	1	1	1	1	1	1	1	1	1	1	1
Acidiferrobacter sp. SPIII_3	2833647300	Proteobacteria	Gammaproteobacteria	Acidiferrobacterales	Acidiferrobacteraceae	Acidiferrobacter	Acidiferrobacter sp. SPIII_3	SPIII_3	B	1	1	1	1	1	1	1	1	1	1	1	1	1	1	1	1	1	1	1	1	1	1	1	1	1	1	1	1	1	1	1	1	1	1	1	1	1	1	1	1
Acidihalobacter ferrooxydans V8	2751185721	Proteobacteria	Gammaproteobacteria	Chromatiales	Ectothiorhodospiraceae	Acidihalobacter	Acidihalobacter ferrooxydans	V8	B	1	1	1	1	1	1	1	1	1	1	1	1	1	1	1	1	1	1	1	1	1	1	1	1	1	1	1	1	1	1	1	1	1	1	1	1	1	1	1	1
Acidihalobacter prosperus F5	2721755456	Proteobacteria	Gammaproteobacteria	Chromatiales	Ectothiorhodospiraceae	Acidihalobacter	Acidihalobacter prosperus	F5	B	1	1	1	1	1	1	1	1	1	1	1	1	1	1	1	1	1	1	1	1	1	1	1	1	1	1	1	1	1	1	1	1	1	1	1	1	1	1	1	1
Acidimicrobium ferrooxidans ICP, DSM 10331	644736322	Actinobacteria	Acidimicrobiia	Acidimicrobiales	Acidimicrobiaceae	Acidimicrobium	Acidimicrobium ferrooxidans	ICP, DSM 10331	B	1	1	1	1	1	1	1	1	1	1	1	1	1	1	1	1	1	1	1	1	1	1	1	1	1	1	1	1	1	1	1	1	1	1	1	1	1	1	1	1
Acidiphilium cryptum JF-5	640427101	Proteobacteria	Alphaproteobacteria	Rhodospirillales	Acetobacteraceae	Acidiphilium	Acidiphilium cryptum	JF-5	B	1	1	1	1	1	1	1	1	1	1	1	1	1	1	1	1	1	1	1	1	1	1	1	1	1	1	1	1	1	1	1	1	1	1	1	1	1	1	1	1
Acidiphilium multivorum AIU301	650716002	Proteobacteria	Alphaproteobacteria	Rhodospirillales	Acetobacteraceae	Acidiphilium	Acidiphilium multivorum	AIU301	B	1	1	1	1	1	1	1	1	1	1	1	1	1	1	1	1	1	1	1	1	1	1	1	1	1	1	1	1	1	1	1	1	1	1	1	1	1	1	1	1
Acidiphilium sp. Acc1	2824045439	Proteobacteria	Alphaproteobacteria	Rhodospirillales	Acetobacteraceae	Acidiphilium	unclassified	Acc1	B	1	1	1	1	1	1	1	1	1	1	1	1	1	1	1	1	1	1	1	1	1	1	1	1	1	1	1	1	1	1	1	1	1	1	1	1	1	1	1	1
Acidipropionibacterium acidipropionici ATCC 4875	2521172602	Actinobacteria	Actinomycetia	Propionibacteriales	Propionibacteriaceae	Acidipropionibacterium	Acidipropionibacterium acidipropionici	ATCC 4875	B	1	1	1	1	1	1	1	1	1	1	1	1	1	1	1	1	1	1	1	1	1	1	1	1	1	1	1	1	1	1	1	1	1	1	1	1	1	1	1	1
Acidipropionibacterium jensenii FAM 19038	2836811818	Actinobacteria	Actinomycetia	Propionibacteriales	Propionibacteriaceae	Acidipropionibacterium	Acidipropionibacterium jensenii	FAM 19038	B	1	1	1	1	1	1	1	1	1	1	1	1	1	1	1	1	1	1	1	1	1	1	1	1	1	1	1	1	1	1	1	1	1	1	1	1	1	1	1	1
Acidipropionibacterium virtanenii JS278	2834914592	Actinobacteria	Actinomycetia	Propionibacteriales	Propionibacteriaceae	Acidipropionibacterium	Acidipropionibacterium virtanenii	JS278	B	1	1	1	1	1	1	1	1	1	1	1	1	1	1	1	1	1	1	1	1	1	1	1	1	1	1	1	1	1	1	1	1	1	1	1	1	1	1	1	1
Acidisarcina polymorpha SBC82	2841323159	Acidobacteria	Acidobacteriia	Acidobacteriales	Acidobacteriaceae	Acidisarcina	Acidisarcina polymorpha	SBC82	B	1	2	1	1	1	1	1	1	1	1	1	1	1	1	1	1	1	1	1	1	1	1	1	1	1	1	1	1	1	1	1	1	1	1	1	1	1	1	1	1
Acidithiobacillus caldus ATCC 51756	2811995294	Proteobacteria	Acidithiobacillia	Acidithiobacillales	Acidithiobacillaceae	Acidithiobacillus	Acidithiobacillus caldus	ATCC 51756	B	1	1	1	1	1	1	1	1	1	1	1	1	1	1	1	1	1	1	1	1	1	1	1	1	1	1	1	1	1	1	1	1	1	1	1	1	1	1	1	1
Acidithiobacillus ferrivorans CF27	2811995036	Proteobacteria	Acidithiobacillia	Acidithiobacillales	Acidithiobacillaceae	Acidithiobacillus	Acidithiobacillus ferrivorans	CF27	B	1	1	1	1	1	1	1	1	1	1	1	1	1	1	1	1	1	1	1	1	1	1	1	1	1	1	1	1	1	1	1	1	1	1	1	1	1	1	1	1
Acidithiobacillus ferrooxidans ATCC 23270	643348501	Proteobacteria	Acidithiobacillia	Acidithiobacillales	Acidithiobacillaceae	Acidithiobacillus	Acidithiobacillus ferrooxidans	ATCC 23270	B	1	1	1	1	1	1	1	1	1	1	1	1	1	1	1	1	1	1	1	1	1	1	1	1	1	1	1	1	1	1	1	1	1	1	1	1	1	1	1	1
Acidithiobacillus sp. 'AMD consortium'	2884708473	Proteobacteria	Acidithiobacillia	Acidithiobacillales	Acidithiobacillaceae	Acidithiobacillus	Acidithiobacillus sp. 'AMD consortium'	AMD consortium	B	1	1	1	1	1	1	1	1	1	1	1	1	1	1	1	1	1	1	1	1	1	1	1	1	1	1	1	1	1	1	1	1	1	1	1	1	1	1	1	1
Acidobacterium capsulatum ATCC 51196	643692001	Acidobacteria	Acidobacteriia	Acidobacteriales	Acidobacteriaceae	Acidobacterium	Acidobacterium capsulatum	ATCC 51196	B	1	1	1	1	1	1	1	1	1	1	1	1	1	1	1	1	1	1	1	1	1	1	1	1	1	1	1	1	1	1	1	1	1	1	1	1	1	1	1	0
Acidothermus cellulolyticus 11B	639633001	Actinobacteria	Actinomycetia	Acidothermales	Acidothermaceae	Acidothermus	Acidothermus cellulolyticus	11B	B	1	1	1	1	1	1	1	1	1	1	1	1	1	1	1	1	1	1	1	1	1	1	1	1	1	1	1	1	1	1	1	1	1	1	1	1	1	1	1	1
Acidovorax antarcticus 16-35-5	2911882864	Proteobacteria	Betaproteobacteria	Burkholderiales	Comamonadaceae	Acidovorax	Acidovorax antarcticus	16-35-5	B	1	1	1	1	1	1	1	1	1	1	1	1	1	1	1	1	1	1	1	1	1	1	1	1	1	1	1	1	1	1	1	1	1	1	1	1	1	1	1	1
Acidovorax avenae avenae AA81_1	2841481002	Proteobacteria	Betaproteobacteria	Burkholderiales	Comamonadaceae	Acidovorax	Acidovorax avenae	AA81_1	B	1	1	1	1	1	1	1	1	1	1	1	1	1	1	1	1	1	1	1	1	1	1	1	1	1	2	1	2	1	1	1	1	1	1	1	1	1	1	1	1
Acidovorax avenae citrulli AAC00-1	639633002	Proteobacteria	Betaproteobacteria	Burkholderiales	Comamonadaceae	Acidovorax	Acidovorax citrulli	AAC00-1	B	1	0	1	1	1	1	1	1	1	1	1	1	1	1	1	1	1	1	1	1	1	1	1	1	1	1	1	1	1	1	1	1	1	1	1	1	1	1	1	1
Acidovorax avenae T10_61	2639763067	Proteobacteria	Betaproteobacteria	Burkholderiales	Comamonadaceae	Acidovorax	Acidovorax avenae	T10_61	B	1	1	1	1	1	1	1	1	2	2	1	1	1	1	1	1	1	1	1	1	1	1	1	1	1	1	1	1	1	1	1	1	1	1	1	1	2	1	2	1
Acidovorax carolinensis NA2	2808606525	Proteobacteria	Betaproteobacteria	Burkholderiales	Comamonadaceae	Acidovorax	Acidovorax carolinensis	NA2	B	1	1	1	1	1	1	1	1	1	1	1	1	1	1	1	1	1	1	1	1	1	1	1	1	1	1	1	1	1	1	1	1	1	1	1	1	1	1	1	1
Acidovorax citrulli M6 GCA_001593665.1	2724678963	Proteobacteria	Betaproteobacteria	Burkholderiales	Comamonadaceae	Acidovorax	Acidovorax citrulli	M6	B	1	0	1	1	1	1	1	1	1	1	1	1	1	1	1	1	1	1	1	1	1	1	1	1	1	1	1	1	1	1	1	1	1	1	1	1	1	1	1	1
Acidovorax ebreus TPSY	643348541	Proteobacteria	Betaproteobacteria	Burkholderiales	Comamonadaceae	Diaphorobacter	[Acidovorax] ebreus	TPSY	B	1	1	1	1	1	1	1	1	1	1	1	1	1	1	1	1	1	1	1	1	1	1	1	1	1	1	1	1	1	1	1	1	1	1	1	1	1	1	1	1
Acidovorax monticola KACC 19171	2897432201	Proteobacteria	Betaproteobacteria	Burkholderiales	Comamonadaceae	Acidovorax	Acidovorax monticola	KACC 19171	B	1	2	1	2	1	1	1	1	1	1	1	1	1	1	1	1	1	1	1	1	1	1	1	1	1	1	2	1	1	1	1	1	1	1	1	1	1	1	1	1
Acidovorax sp. 1608163	2844509820	Proteobacteria	Betaproteobacteria	Burkholderiales	Comamonadaceae	Acidovorax	Acidovorax sp. 1608163	1608163	B	1	1	1	1	1	1	1	1	1	1	1	1	1	1	1	1	1	1	1	1	1	1	1	1	2	1	1	1	1	1	1	1	1	1	1	1	1	1	1	1
Acinetobacter baumannii 062	2896869524	Proteobacteria	Gammaproteobacteria	Moraxellales	Moraxellaceae	Acinetobacter	Acinetobacter baumannii	62	B	1	1	1	1	1	1	1	1	1	1	1	1	1	1	1	1	1	1	1	1	1	1	1	1	1	1	1	1	1	1	1	1	1	1	1	2	1	1	1	1
Acinetobacter baylyi ADP1	637000002	Proteobacteria	Gammaproteobacteria	Moraxellales	Moraxellaceae	Acinetobacter	Acinetobacter baylyi	ADP1	B	1	1	1	1	1	1	1	1	1	1	1	1	1	1	1	1	1	1	1	1	1	1	1	1	1	1	1	1	1	1	1	1	1	1	1	1	1	1	1	1
Acinetobacter bereziniae XH901	2816332339	Proteobacteria	Gammaproteobacteria	Moraxellales	Moraxellaceae	Acinetobacter	Acinetobacter bereziniae	XH901	B	1	1	1	1	1	1	1	1	1	1	1	1	1	1	1	1	1	1	1	1	1	1	1	0	0	1	1	1	1	1	1	1	1	1	1	1	1	1	1	1
Acinetobacter calcoaceticus CA16	2916685173	Proteobacteria	Gammaproteobacteria	Moraxellales	Moraxellaceae	Acinetobacter	Acinetobacter calcoaceticus	CA16	B	1	1	1	1	1	1	1	1	1	1	1	1	1	1	1	1	1	1	2	1	1	1	1	1	1	1	1	1	1	1	1	1	1	1	1	1	1	1	1	1
Acinetobacter chinensis WCHA5	2808606692	Proteobacteria	Gammaproteobacteria	Moraxellales	Moraxellaceae	Acinetobacter	Acinetobacter chinensis	WCHA5	B	1	1	1	1	1	1	1	1	1	1	1	1	1	1	1	1	1	1	1	1	1	1	1	1	1	1	1	1	1	1	1	1	1	1	1	1	1	1	1	1
Acinetobacter dispersus NCCP 16014	2925571751	Proteobacteria	Gammaproteobacteria	Moraxellales	Moraxellaceae	Acinetobacter	Acinetobacter dispersus	NCCP 16014	B	1	1	1	1	1	1	1	1	1	1	1	1	1	1	1	1	1	1	1	1	1	1	1	1	1	1	1	1	1	1	1	1	1	1	1	1	1	1	1	1
Acinetobacter equi 114	2648501117	Proteobacteria	Gammaproteobacteria	Moraxellales	Moraxellaceae	Acinetobacter	Acinetobacter equi	114	B	1	1	1	1	1	1	1	1	1	1	1	1	1	1	1	1	1	1	1	1	1	1	1	1	1	1	1	1	1	1	1	1	1	1	1	1	1	1	1	1
Acinetobacter haemolyticus HW-2A	2908030346	Proteobacteria	Gammaproteobacteria	Moraxellales	Moraxellaceae	Acinetobacter	Acinetobacter haemolyticus	HW-2A	B	1	1	1	1	1	1	1	1	1	1	1	1	1	1	1	1	1	1	1	1	1	1	1	1	1	1	1	1	1	1	1	1	1	1	1	1	1	1	1	1
Acinetobacter indicus SGAir0564	2814123149	Proteobacteria	Gammaproteobacteria	Moraxellales	Moraxellaceae	Acinetobacter	Acinetobacter indicus	SGAir0564	B	1	1	1	1	1	1	1	1	1	1	1	1	1	1	1	1	1	1	1	1	1	1	1	1	1	1	1	1	1	1	1	1	1	1	1	1	1	1	1	1
Acinetobacter indicus yy-1	2916658439	Proteobacteria	Gammaproteobacteria	Moraxellales	Moraxellaceae	Acinetobacter	Acinetobacter indicus	yy-1	B	1	1	1	2	1	1	1	1	1	1	1	1	1	1	1	1	1	1	1	1	1	1	1	1	1	1	1	1	1	1	1	1	1	1	1	1	1	1	1	1
Acinetobacter johnsonii IC001	2916692379	Proteobacteria	Gammaproteobacteria	Moraxellales	Moraxellaceae	Acinetobacter	Acinetobacter johnsonii	IC001	B	1	1	1	1	1	1	1	1	1	1	1	1	1	1	1	1	1	1	1	1	1	1	1	1	1	1	1	1	1	1	1	2	1	1	1	1	1	1	1	1
Acinetobacter junii 65	2721755731	Proteobacteria	Gammaproteobacteria	Moraxellales	Moraxellaceae	Acinetobacter	Acinetobacter junii	65	B	1	1	1	1	1	1	1	1	1	1	1	1	1	1	1	1	1	1	1	1	1	1	1	1	1	1	1	1	1	1	1	1	1	1	1	1	1	1	1	1
Acinetobacter lactucae OTEC-02	2773857803	Proteobacteria	Gammaproteobacteria	Moraxellales	Moraxellaceae	Acinetobacter	Acinetobacter lactucae	OTEC-02	B	1	1	1	1	1	1	1	1	1	1	1	1	1	1	1	1	1	1	1	1	1	1	1	1	1	1	1	1	1	1	1	1	1	1	1	1	1	1	1	1
Acinetobacter lanii 185	2896889116	Proteobacteria	Gammaproteobacteria	Moraxellales	Moraxellaceae	Acinetobacter	Acinetobacter lanii	185	B	1	1	1	1	1	1	1	1	1	1	1	1	1	1	1	1	1	1	1	1	1	1	1	1	1	1	1	1	1	1	1	1	1	1	1	1	1	1	1	1
Acinetobacter larvae BRTC-1	2767802241	Proteobacteria	Gammaproteobacteria	Moraxellales	Moraxellaceae	Acinetobacter	Acinetobacter larvae	BRTC-1	B	1	1	1	1	1	1	1	1	1	1	1	1	1	1	1	1	1	1	1	1	1	1	1	1	1	1	1	1	1	1	1	1	1	1	1	1	1	1	1	1
Acinetobacter lwoffii ZS207	2923039765	Proteobacteria	Gammaproteobacteria	Moraxellales	Moraxellaceae	Acinetobacter	Acinetobacter lwoffii	ZS207	B	1	1	1	1	1	1	1	1	1	1	1	1	1	1	1	1	1	1	1	1	1	1	1	1	1	1	1	1	1	1	1	1	1	1	1	1	1	1	1	1
Acinetobacter nosocomialis 2010N17-248	2962217718	Proteobacteria	Gammaproteobacteria	Moraxellales	Moraxellaceae	Acinetobacter	Acinetobacter nosocomialis	2010N17-248	B	3	3	1	2	1	1	1	2	1	1	1	2	1	1	1	1	2	1	1	1	1	1	1	1	1	2	2	1	1	1	1	1	1	2	1	1	1	1	1	1
Acinetobacter oleivorans DR1	648028004	Proteobacteria	Gammaproteobacteria	Moraxellales	Moraxellaceae	Acinetobacter	Acinetobacter oleivorans	DR1	B	1	1	1	1	1	1	1	1	1	1	1	1	1	1	1	1	1	1	1	1	1	1	1	1	1	1	1	1	1	1	1	1	1	1	1	1	1	1	1	1
Acinetobacter pittii 2010C01-170	2851902142	Proteobacteria	Gammaproteobacteria	Moraxellales	Moraxellaceae	Acinetobacter	Acinetobacter pittii	2010C01-170	B	1	2	2	2	2	1	1	2	1	1	1	1	1	1	1	2	2	2	1	1	1	1	1	1	1	3	2	1	1	1	1	1	1	1	1	1	2	1	1	1
Acinetobacter radioresistens DD78	2916682051	Proteobacteria	Gammaproteobacteria	Moraxellales	Moraxellaceae	Acinetobacter	Acinetobacter radioresistens	DD78	B	1	1	1	1	1	1	1	1	1	1	1	1	1	1	1	1	1	1	2	1	1	1	1	1	1	1	1	1	1	1	1	1	1	1	1	1	1	1	1	1
Acinetobacter schindleri ACE	2811995362	Proteobacteria	Gammaproteobacteria	Moraxellales	Moraxellaceae	Acinetobacter	Acinetobacter schindleri	ACE	B	1	1	1	1	1	1	1	1	1	1	1	1	1	1	1	1	1	1	1	1	1	1	1	1	1	1	1	1	1	1	1	1	1	1	1	1	1	1	1	1
Acinetobacter shaoyimingii 323-1	2896873532	Proteobacteria	Gammaproteobacteria	Moraxellales	Moraxellaceae	Acinetobacter	Acinetobacter shaoyimingii	323-1	B	1	1	1	1	1	1	1	1	1	1	1	1	1	1	1	1	1	1	1	1	1	1	1	1	1	1	1	1	1	1	1	1	1	1	1	1	1	1	1	1
Acinetobacter soli GFJ2	2814123201	Proteobacteria	Gammaproteobacteria	Moraxellales	Moraxellaceae	Acinetobacter	Acinetobacter soli	GFJ2	B	1	1	1	1	1	1	1	1	1	1	1	1	1	1	1	1	1	1	1	1	1	1	1	1	1	1	1	1	1	1	1	1	1	1	1	1	1	1	1	1
Acinetobacter sp. 10FS3-1	2962214115	Proteobacteria	Gammaproteobacteria	Moraxellales	Moraxellaceae	Acinetobacter	Acinetobacter sp. 10FS3-1	10FS3-1	B	1	1	1	1	1	1	1	1	1	1	1	1	1	1	1	1	1	1	2	1	1	1	1	1	1	1	1	1	1	1	1	1	1	1	1	1	1	1	1	1
Acinetobacter wanghuae dk386	2923033099	Proteobacteria	Gammaproteobacteria	Moraxellales	Moraxellaceae	Acinetobacter	Acinetobacter wanghuae	dk386	B	1	1	1	2	1	1	1	1	1	1	1	1	1	1	1	1	1	1	1	1	1	1	1	1	1	1	1	1	1	1	1	1	1	1	1	1	1	1	1	1
Acinetobacter wuhouensis WCHA62	2880074916	Proteobacteria	Gammaproteobacteria	Moraxellales	Moraxellaceae	Acinetobacter	Acinetobacter wuhouensis	WCHA62	B	1	1	1	1	1	1	1	1	1	1	1	1	1	1	1	1	1	1	1	1	1	1	1	1	1	1	1	1	1	1	1	1	1	1	1	1	1	1	1	1
Actinoalloteichus hoggarensis DSM 45943	2758568006	Actinobacteria	Actinomycetia	Pseudonocardiales	Pseudonocardiaceae	Actinoalloteichus	Actinoalloteichus hoggarensis	DSM 45943	B	1	1	1	1	1	1	1	1	1	1	1	1	1	1	1	1	1	1	1	1	1	1	1	1	1	1	1	1	1	1	1	1	1	1	1	1	1	2	1	1
Actinoalloteichus hymeniacidonis DSM 45092 Genome sequencing	2615840661	Actinobacteria	Actinomycetia	Pseudonocardiales	Pseudonocardiaceae	Actinoalloteichus	Actinoalloteichus hymeniacidonis	HPA 177	B	1	1	1	1	1	1	1	1	1	1	1	1	1	1	1	1	1	1	1	1	1	1	1	1	1	1	1	1	1	1	1	1	1	1	1	1	1	2	1	1
Actinoalloteichus sp. AHMU CJ021	2788500385	Actinobacteria	Actinomycetia	Pseudonocardiales	Pseudonocardiaceae	Actinoalloteichus	Actinoalloteichus sp. AHMU CJ021	AHMU CJ021	B	1	1	1	2	1	1	1	1	1	1	1	1	1	1	1	1	1	1	1	1	1	1	1	1	1	1	1	1	1	1	1	1	1	1	1	1	1	2	1	1
Actinobacillus delphinicola NCTC12871	2843802127	Proteobacteria	Gammaproteobacteria	Pasteurellales	Pasteurellaceae	Actinobacillus	Actinobacillus delphinicola	NCTC 12871	B	1	1	1	1	1	1	1	1	1	1	1	1	1	1	1	1	1	1	1	1	1	1	1	1	1	1	1	1	1	1	1	1	1	1	1	1	1	1	1	1
Actinobacillus equuli 19392	2627854058	Proteobacteria	Gammaproteobacteria	Pasteurellales	Pasteurellaceae	Actinobacillus	Actinobacillus equuli	19392	B	1	1	1	1	1	1	1	1	1	1	1	1	1	1	1	1	1	1	1	1	1	1	1	1	1	1	1	1	1	1	1	1	1	1	1	1	1	1	1	1
Actinobacillus indolicus AIFJ1607	2847083670	Proteobacteria	Gammaproteobacteria	Pasteurellales	Pasteurellaceae	Actinobacillus	Actinobacillus indolicus	AIFJ1607	B	1	1	1	1	1	1	1	1	1	1	1	1	1	1	1	1	1	1	1	1	1	1	1	3	3	1	1	1	1	1	1	1	1	1	1	1	2	1	1	1
Actinobacillus pleuropneumoniae KL 16	2847081335	Proteobacteria	Gammaproteobacteria	Pasteurellales	Pasteurellaceae	Actinobacillus	Actinobacillus pleuropneumoniae	KL 16	B	1	1	1	1	1	1	1	1	1	1	1	1	1	1	1	1	1	1	1	1	1	1	1	1	1	1	1	1	1	1	1	1	1	1	1	1	1	1	1	1
Actinobacillus porcitonsillarum 9953L55	2841776136	Proteobacteria	Gammaproteobacteria	Pasteurellales	Pasteurellaceae	Actinobacillus	Actinobacillus porcitonsillarum	9953L55	B	2	1	1	1	1	1	1	1	1	1	1	1	1	1	1	1	1	1	1	1	1	1	1	1	1	1	1	1	1	1	1	1	1	1	1	1	1	1	1	1
Actinobacillus succinogenes 130Z	640753001	Proteobacteria	Gammaproteobacteria	Pasteurellales	Pasteurellaceae	Actinobacillus	Actinobacillus succinogenes	130Z	B	1	1	1	1	1	1	1	1	1	1	1	1	1	1	1	1	1	1	1	1	1	1	1	1	1	1	1	1	1	1	1	1	1	1	1	1	1	1	1	1
Actinobacillus suis ATCC 33415	2597489880	Proteobacteria	Gammaproteobacteria	Pasteurellales	Pasteurellaceae	Actinobacillus	Actinobacillus suis	ATCC 33415	B	1	1	1	1	1	1	1	1	1	1	1	1	1	1	1	1	1	1	1	1	1	1	1	1	1	1	1	1	1	1	1	1	1	1	1	1	1	1	1	1
Actinobacteria bacterium IMCC19121	2767802762	Actinobacteria	unclassified	unclassified	unclassified	unclassified	Actinobacteria bacterium IMCC19121	IMCC19121	B	1	1	1	1	1	1	1	1	1	1	1	1	1	1	1	1	1	1	1	1	1	1	1	1	1	1	1	1	1	1	1	1	1	1	1	1	1	1	1	1
Actinobaculum sp. 313	2867014926	Actinobacteria	Actinomycetia	Actinomycetales	Actinomycetaceae	Actinobaculum	Actinobaculum sp. 313	313	B	1	1	1	1	1	1	1	1	1	1	1	1	1	2	1	1	1	1	1	1	1	1	1	1	1	1	1	1	1	1	1	1	1	1	1	1	1	1	1	1
Actinomyces gaoshouyii pika_114	2751185837	Actinobacteria	Actinomycetia	Actinomycetales	Actinomycetaceae	Actinomyces	Actinomyces gaoshouyii	pika_114	B	1	1	1	1	1	1	1	1	1	1	1	1	1	1	1	1	1	1	1	1	1	1	1	1	1	1	1	1	1	1	1	1	1	1	1	1	1	1	1	1
Actinomyces howellii NCTC 11636	2867030179	Actinobacteria	Actinomycetia	Actinomycetales	Actinomycetaceae	Actinomyces	Actinomyces howellii	NCTC 11636	B	1	1	1	1	1	1	1	1	1	1	1	1	1	1	1	1	1	1	1	1	1	1	1	1	1	1	1	1	1	1	1	1	1	1	1	1	1	1	1	1
Actinomyces israelii NCTC12972	2843235134	Actinobacteria	Actinomycetia	Actinomycetales	Actinomycetaceae	Actinomyces	Actinomyces israelii	NCTC 12972	B	1	1	1	1	1	1	1	1	1	1	1	1	1	1	1	1	1	1	1	1	1	1	1	1	1	1	1	1	1	1	1	1	1	1	1	1	1	1	1	1
Actinomyces lilanjuaniae 2129T	2843232274	Actinobacteria	Actinomycetia	Actinomycetales	Actinomycetaceae	Actinomyces	Actinomyces lilanjuaniae	2129	B	1	2	1	1	1	1	1	1	1	1	1	1	1	1	1	1	1	1	1	1	1	1	1	1	1	1	1	1	1	1	1	1	1	1	1	1	1	1	1	1
Actinomyces marmotae zg-325	2911892631	Actinobacteria	Actinomycetia	Actinomycetales	Actinomycetaceae	Actinomyces	Actinomyces marmotae	zg-325	B	1	1	1	1	1	1	1	1	1	1	1	1	1	1	1	1	1	1	1	1	1	1	1	1	1	1	1	1	1	1	1	1	1	1	1	1	0	1	1	1
Actinomyces oris T14V	2684623058	Actinobacteria	Actinomycetia	Actinomycetales	Actinomycetaceae	Actinomyces	Actinomyces oris	T14V	B	1	1	1	1	1	1	1	1	1	1	1	1	1	1	1	1	1	1	1	1	1	1	1	1	1	1	1	1	1	1	1	1	1	1	1	1	1	1	1	1
Actinomyces pacaensis Marseille-P2985	2751185835	Actinobacteria	Actinomycetia	Actinomycetales	Actinomycetaceae	Actinomyces	Actinomyces pacaensis	Marseille-P2985	B	1	1	1	1	1	1	1	1	1	1	1	1	1	1	1	1	1	1	1	1	1	1	1	1	1	1	1	1	1	1	1	1	1	1	1	1	1	1	1	1
Actinomyces procaprae dk561	2888022955	Actinobacteria	Actinomycetia	Actinomycetales	Actinomycetaceae	Actinomyces	Actinomyces procaprae	dk561	B	2	1	1	1	1	1	1	1	1	1	1	1	1	1	1	1	1	1	1	1	1	1	1	1	1	1	1	1	1	1	1	1	1	1	1	1	1	1	1	1
Actinomyces qiguomingii 410	2867002583	Actinobacteria	Actinomycetia	Actinomycetales	Actinomycetaceae	Actinomyces	Actinomyces qiguomingii	410	B	1	1	1	1	1	1	1	1	1	1	1	1	1	1	1	1	1	1	1	1	1	1	1	1	1	1	1	1	1	1	1	1	1	1	1	1	1	1	1	1
Actinomyces radicidentis CCUG 36733	2687453525	Actinobacteria	Actinomycetia	Actinomycetales	Actinomycetaceae	Actinomyces	Actinomyces radicidentis	CCUG 36733	B	1	1	1	1	1	1	1	1	1	1	1	1	1	1	1	1	1	1	1	1	1	1	1	1	1	1	1	1	1	1	1	1	1	1	1	1	1	1	1	1
Actinomyces sp. 432	2888020065	Actinobacteria	Actinomycetia	Actinomycetales	Actinomycetaceae	Actinomyces	Actinomyces sp. 432	432	B	1	3	1	1	1	1	1	1	1	1	1	1	1	1	1	1	1	1	1	1	1	1	1	1	1	1	1	1	1	1	1	1	1	1	1	1	1	1	1	1
Actinomyces viscosus NCTC 10951	2868063378	Actinobacteria	Actinomycetia	Actinomycetales	Actinomycetaceae	Actinomyces	Actinomyces viscosus	NCTC 10951	B	1	1	1	1	1	1	1	1	1	1	1	1	1	1	1	1	1	1	1	1	1	1	1	1	1	1	1	1	1	1	1	1	1	1	1	1	1	1	1	1
Actinomyces wuliandei 299	2852120791	Actinobacteria	Actinomycetia	Actinomycetales	Actinomycetaceae	Actinomyces	Actinomyces wuliandei	299	B	1	1	1	1	1	1	1	1	1	1	1	1	1	1	1	1	1	1	1	1	1	1	1	1	1	1	1	1	1	1	1	1	1	1	1	1	1	1	1	1
Actinoplanes friuliensis DSM 7358	2554235379	Actinobacteria	Actinomycetia	Micromonosporales	Micromonosporaceae	Actinoplanes	Actinoplanes friuliensis	DSM 7358	B	1	1	1	2	1	1	1	1	1	1	1	1	1	1	1	1	1	1	1	1	1	1	1	1	1	1	1	1	1	1	1	1	1	1	1	1	1	1	1	1
Actinoplanes missouriensis NBRC 102363	2513237176	Actinobacteria	Actinomycetia	Micromonosporales	Micromonosporaceae	Actinoplanes	Actinoplanes missouriensis	NBRC 102363	B	1	1	1	2	1	1	1	1	1	1	1	1	1	1	1	1	1	1	1	1	1	1	1	1	1	1	1	1	1	1	1	1	1	1	1	1	1	1	1	1
Actinoplanes sp. N902-109	2554235409	Actinobacteria	Actinomycetia	Micromonosporales	Micromonosporaceae	Actinoplanes	Actinoplanes sp. N902-109	N902-109	B	1	1	2	2	1	1	1	1	1	1	1	1	1	1	1	1	1	1	1	1	1	1	1	1	1	1	1	1	1	1	1	1	1	1	1	1	1	1	1	1
Actinoplanes teichomyceticus ATCC 31121	2856816149	Actinobacteria	Actinomycetia	Micromonosporales	Micromonosporaceae	Actinoplanes	Actinoplanes teichomyceticus	ATCC 31121	B	1	1	1	2	1	1	1	1	1	1	1	1	1	1	1	1	1	1	1	1	1	1	1	1	1	1	1	1	1	1	1	1	1	1	1	1	1	1	1	1
Actinopolyspora erythraea YIM 90600	2773857909	Actinobacteria	Actinomycetia	Actinopolysporales	Actinopolysporaceae	Actinopolyspora	Actinopolyspora erythraea	YIM 90600	B	1	1	1	1	1	1	1	1	1	1	1	1	1	1	1	1	1	1	1	1	1	1	1	1	1	2	1	1	1	1	1	1	1	1	1	1	1	1	1	1
Actinosynnema pretiosum X47	2814123237	Actinobacteria	Actinomycetia	Pseudonocardiales	Pseudonocardiaceae	Actinosynnema	Actinosynnema pretiosum	X47	B	1	1	1	1	1	1	1	1	1	1	1	1	1	1	1	1	1	1	1	1	1	1	1	1	1	1	1	1	1	1	1	1	1	1	1	1	1	2	1	1
Actinotalea sp. JY-7876	2910322457	Actinobacteria	Actinomycetia	Micrococcales	Cellulomonadaceae	Actinotalea	Actinotalea sp. JY-7876	JY-7876	B	1	1	1	1	1	1	1	1	1	1	1	1	1	1	1	1	1	1	1	1	1	1	1	1	1	1	1	1	1	1	1	1	1	1	1	1	1	1	1	1
Actinotignum schaalii CCUG 27420	2585427650	Actinobacteria	Actinomycetia	Actinomycetales	Actinomycetaceae	Actinotignum	Actinotignum schaalii	CCUG 27420	B	1	1	1	1	1	1	1	1	1	1	1	1	1	1	1	1	1	1	1	1	1	1	1	1	1	1	1	1	1	1	1	1	1	1	1	1	1	1	1	1
Acutalibacter muris KB18	2757320831	Firmicutes	Clostridia	Eubacteriales	Oscillospiraceae	Acutalibacter	Acutalibacter muris	KB18	B	1	1	1	1	1	1	1	1	1	1	1	1	1	1	1	1	1	1	1	1	1	1	1	1	1	1	1	1	1	1	1	1	1	1	1	1	1	1	1	1
Adhaeretor mobilis HG15A2	2956875287	Planctomycetota	Planctomycetia	Pirellulales	Lacipirellulaceae	Adhaeretor	Adhaeretor mobilis	HG15A2	B	1	1	1	1	0	1	1	1	1	1	1	1	1	1	1	1	1	1	1	1	1	1	1	1	1	1	1	1	1	1	1	1	1	1	1	1	1	1	1	1
Adhaeribacter radiodurans KUDC8001	2910245624	Bacteroidota	Cytophagia	Cytophagales	Hymenobacteraceae	Adhaeribacter	Adhaeribacter radiodurans	KUDC8001	B	1	1	1	1	1	1	1	1	1	1	1	1	1	1	1	1	1	1	1	1	1	1	1	1	1	1	1	1	1	1	1	1	1	1	1	1	1	1	1	1
Adlercreutzia equolifaciens DSM 19450	2597489914	Actinobacteria	Coriobacteriia	Eggerthellales	Eggerthellaceae	Adlercreutzia	Adlercreutzia equolifaciens	DSM 19450	B	1	1	1	1	1	1	1	1	1	1	1	1	1	1	1	1	1	1	1	1	1	1	1	1	1	1	1	1	1	1	1	1	1	1	1	1	1	1	1	1
Adlercreutzia hattorii 8CFCBH1	2883509382	Actinobacteria	Coriobacteriia	Eggerthellales	Eggerthellaceae	Adlercreutzia	Adlercreutzia hattorii	8CFCBH1	B	1	1	1	1	1	1	1	1	1	1	1	1	1	1	1	1	1	1	1	1	1	2	1	1	1	1	1	1	1	1	1	1	1	1	1	1	1	1	1	1
Advenella mimigardefordensis DPN7	2548877156	Proteobacteria	Betaproteobacteria	Burkholderiales	Alcaligenaceae	Advenella	Advenella mimigardefordensis	DPN7	B	1	1	1	1	1	1	1	1	1	1	1	1	1	1	1	1	1	1	1	1	1	1	1	1	1	1	1	1	1	1	1	1	1	1	1	1	1	1	1	0
Aeoliella mucimassa Pan181	2969802384	Planctomycetota	Planctomycetia	Pirellulales	Lacipirellulaceae	Aeoliella	Aeoliella mucimassa	Pan181	B	1	1	1	1	1	1	1	1	1	1	1	1	1	1	2	1	1	1	1	1	1	1	1	1	1	1	1	1	1	1	1	1	1	1	1	1	1	1	1	1
Aequorivita sp. H23M31	2836794035	Bacteroidota	Flavobacteriia	Flavobacteriales	Flavobacteriaceae	Aequorivita	Aequorivita sp. H23M31	H23M31	B	1	1	1	1	1	1	1	1	1	1	1	1	1	1	1	1	1	1	1	1	1	1	1	1	1	1	1	1	1	1	1	1	1	1	1	1	1	1	1	1
Aequorivita sublithincola QSSC9-3, DSM 14238	2509276063	Bacteroidota	Flavobacteriia	Flavobacteriales	Flavobacteriaceae	Aequorivita	Aequorivita sublithincola	QSSC9-3, DSM 14238	B	1	1	1	1	1	1	1	1	1	1	1	1	1	1	1	1	1	1	1	1	1	1	1	1	1	1	1	1	1	1	1	1	1	1	1	1	1	1	1	1
Aeribacillus pallidus KCTC3564	2775506702	Firmicutes	Bacilli	Bacillales	Bacillaceae	Aeribacillus	Aeribacillus pallidus	KCTC3564	B	1	1	1	1	1	1	1	1	1	1	1	1	1	1	1	1	1	1	1	1	1	1	1	1	1	1	1	1	1	1	1	1	1	1	1	1	1	1	1	1
Aerococcus christensenii CCUG28831	2687453475	Firmicutes	Bacilli	Lactobacillales	Aerococcaceae	Aerococcus	Aerococcus christensenii	CCUG 28831	B	1	1	1	1	1	1	1	1	1	1	1	1	1	1	1	1	1	1	1	1	1	1	1	1	1	1	1	1	1	1	1	1	1	1	1	1	1	1	1	1
Aerococcus sanguinicola CCUG43001	2687453481	Firmicutes	Bacilli	Lactobacillales	Aerococcaceae	Aerococcus	Aerococcus sanguinicola	CCUG 43001	B	1	1	1	2	1	1	1	1	1	1	1	1	1	1	1	1	1	1	1	1	1	1	1	1	1	1	1	1	1	1	1	1	1	1	1	1	1	1	1	1
Aerococcus urinae ACS-120-V-Col10a	650716005	Firmicutes	Bacilli	Lactobacillales	Aerococcaceae	Aerococcus	Aerococcus urinae	ACS-120-V-Col10a	B	1	1	1	1	1	1	1	1	1	1	1	1	1	1	1	1	1	1	1	1	1	1	1	1	1	1	1	1	1	1	1	1	1	1	1	1	1	1	1	1
Aerococcus urinaeequi USDA-ARS-USMARC-56713	2687453573	Firmicutes	Bacilli	Lactobacillales	Aerococcaceae	Aerococcus	Aerococcus urinaeequi	USDA-ARS-USMARC-56713	B	1	1	1	1	1	1	1	1	1	1	1	1	1	1	1	1	1	1	1	1	1	1	1	1	1	1	1	1	1	1	1	1	1	1	1	1	1	1	1	1
Aerococcus urinaehominis CCUG42038B	2687453476	Firmicutes	Bacilli	Lactobacillales	Aerococcaceae	Aerococcus	Aerococcus urinaehominis	CCUG 42038B	B	1	1	1	1	1	1	1	1	1	1	1	1	1	1	1	1	1	1	1	1	1	1	1	1	1	1	1	1	1	1	1	1	1	1	1	1	1	1	1	1
Aerococcus viridans CCUG4311	2684623177	Firmicutes	Bacilli	Lactobacillales	Aerococcaceae	Aerococcus	Aerococcus viridans	CCUG 4311	B	1	1	1	1	1	1	1	1	1	1	1	1	1	1	1	1	1	1	1	1	1	1	1	1	1	1	1	1	1	1	1	1	1	1	1	1	1	1	1	1
Aeromicrobium chenweiae 592	2788500461	Actinobacteria	Actinomycetia	Propionibacteriales	Nocardioidaceae	Aeromicrobium	Aeromicrobium chenweiae	592	B	1	1	1	1	1	1	1	1	1	1	1	1	1	1	1	1	1	1	1	1	1	1	1	1	1	1	1	1	1	1	1	1	1	1	1	1	1	1	1	1
Aeromicrobium erythreum AR18	2687453509	Actinobacteria	Actinomycetia	Propionibacteriales	Nocardioidaceae	Aeromicrobium	Aeromicrobium erythreum	AR18	B	1	1	1	1	1	1	1	1	1	1	1	1	1	1	1	1	1	1	1	1	1	1	1	1	1	1	1	1	1	1	1	1	1	1	1	1	1	1	1	1
Aeromicrobium sp. A1-2	2841162095	Actinobacteria	Actinomycetia	Propionibacteriales	Nocardioidaceae	Aeromicrobium	Aeromicrobium sp. A1-2	A1-2	B	1	1	1	1	1	1	1	1	1	1	1	1	1	1	1	1	1	1	1	1	1	1	1	1	1	1	1	1	1	1	1	1	1	1	1	1	1	1	1	1
Aeromicrobium yanjiei MF47	2884488859	Actinobacteria	Actinomycetia	Propionibacteriales	Nocardioidaceae	Aeromicrobium	Aeromicrobium yanjiei	MF47	B	1	1	1	1	1	1	1	1	1	1	1	1	1	1	1	1	1	1	1	1	1	1	1	1	1	1	1	1	1	1	1	1	1	1	1	1	1	1	1	1
Aeromonas caviae 8LM	2852505855	Proteobacteria	Gammaproteobacteria	Aeromonadales	Aeromonadaceae	Aeromonas	Aeromonas caviae	8LM	B	1	1	1	1	1	1	1	1	1	1	1	1	1	1	1	1	1	1	1	1	1	1	1	1	1	1	1	1	1	1	1	1	1	1	1	1	1	1	1	1
Aeromonas dhakensis KN-Mc-6U21	2823477701	Proteobacteria	Gammaproteobacteria	Aeromonadales	Aeromonadaceae	Aeromonas	Aeromonas dhakensis	KN-Mc-6U21	B	1	1	1	1	1	1	1	1	1	1	1	1	1	1	1	1	1	1	1	1	1	1	1	1	1	1	1	1	1	1	1	1	1	1	1	1	1	1	1	1
Aeromonas hydrophila 23-C-23	2844059735	Proteobacteria	Gammaproteobacteria	Aeromonadales	Aeromonadaceae	Aeromonas	Aeromonas hydrophila	23-C-23	B	1	1	1	1	1	1	1	1	1	1	1	1	1	1	1	1	1	1	1	1	1	1	1	1	1	1	1	1	1	1	1	1	1	1	1	1	1	1	1	1
Aeromonas hydrophila MX16A	2721755787	Proteobacteria	Gammaproteobacteria	Aeromonadales	Aeromonadaceae	Aeromonas	Aeromonas aquatica	MX16A	B	1	1	1	1	1	1	1	1	1	1	1	1	1	1	1	1	1	1	1	1	1	1	1	1	1	1	1	1	1	1	1	1	1	1	1	1	1	1	1	1
Aeromonas hydrophila NJ-35	2627853888	Proteobacteria	Gammaproteobacteria	Aeromonadales	Aeromonadaceae	Aeromonas	Aeromonas hydrophila	NJ-35	B	1	1	1	1	1	1	1	1	1	1	1	1	1	1	1	1	1	1	1	1	1	1	1	1	1	1	1	1	1	1	1	1	1	1	1	1	1	1	1	1
Aeromonas rivipollensis KN-Mc-11N1	2849064125	Proteobacteria	Gammaproteobacteria	Aeromonadales	Aeromonadaceae	Aeromonas	Aeromonas rivipollensis	KN-Mc-11N1	B	1	1	1	1	1	1	1	1	1	1	1	1	1	1	1	1	1	1	1	1	1	1	1	1	1	1	1	1	1	1	1	1	1	1	1	1	1	1	1	1
Aeromonas salmonicida A527	2847850372	Proteobacteria	Gammaproteobacteria	Aeromonadales	Aeromonadaceae	Aeromonas	Aeromonas salmonicida	A527	B	1	1	1	1	1	1	1	1	1	1	1	1	1	1	1	1	1	1	1	1	1	1	1	1	1	1	1	1	1	1	1	2	1	1	1	1	1	1	1	1
Aeromonas schubertii ATCC 43700	2700989550	Proteobacteria	Gammaproteobacteria	Aeromonadales	Aeromonadaceae	Aeromonas	Aeromonas schubertii	ATCC 43700	B	1	1	1	1	1	1	1	1	1	1	1	1	1	1	1	1	1	1	1	1	1	1	1	1	1	1	1	1	1	1	1	1	1	1	1	1	1	1	1	1
Aeromonas sp. 1805	2912084979	Proteobacteria	Gammaproteobacteria	Aeromonadales	Aeromonadaceae	Aeromonas	Aeromonas sp. 1805	1805	B	1	1	1	1	1	1	1	1	1	1	1	1	1	1	1	1	1	1	1	1	1	1	1	1	1	1	1	1	1	1	1	1	1	1	1	1	1	1	1	1
Aeromonas veronii 17ISAe	2851268780	Proteobacteria	Gammaproteobacteria	Aeromonadales	Aeromonadaceae	Aeromonas	Aeromonas veronii	17ISAe	B	1	1	1	1	1	1	1	1	1	1	1	1	1	1	1	1	1	1	1	1	1	1	1	1	1	1	1	1	1	1	1	1	1	1	1	1	1	1	1	1
Afipia carboxidovorans OM4	651053055	Proteobacteria	Alphaproteobacteria	Hyphomicrobiales	Nitrobacteraceae	Afipia	Afipia carboxidovorans	OM4	B	1	1	1	1	1	1	1	1	1	1	1	1	1	1	1	1	1	1	1	1	1	1	1	1	1	1	1	1	1	1	1	1	1	1	1	1	1	1	1	1
Aggregatibacter actinomycetemcomitans VT1169	2687453265	Proteobacteria	Gammaproteobacteria	Pasteurellales	Pasteurellaceae	Aggregatibacter	Aggregatibacter actinomycetemcomitans	VT1169	B	1	1	1	1	1	1	1	1	1	1	1	1	1	1	1	1	1	1	1	1	1	1	1	1	1	1	1	1	1	1	1	1	1	1	1	1	1	1	1	1
Aggregatibacter aphrophilus ATCC 33389 NCTC 5906	2841352428	Proteobacteria	Gammaproteobacteria	Pasteurellales	Pasteurellaceae	Aggregatibacter	Aggregatibacter aphrophilus	NCTC 5906	B	1	1	1	1	1	1	1	2	1	1	1	1	1	1	1	1	1	1	1	1	1	1	1	1	1	1	1	1	1	1	1	1	1	1	1	1	1	1	1	1
Aggregatibacter segnis NCTC 10977	2811995232	Proteobacteria	Gammaproteobacteria	Pasteurellales	Pasteurellaceae	Aggregatibacter	Aggregatibacter segnis	NCTC 10977	B	1	1	1	1	1	1	1	1	1	1	1	1	1	1	1	1	1	1	1	1	1	1	1	1	1	1	1	1	1	1	1	1	1	1	1	1	1	1	1	1
Agrobacterium fabacearum H13-3	650716007	Proteobacteria	Alphaproteobacteria	Hyphomicrobiales	Rhizobiaceae	Agrobacterium	Agrobacterium fabacearum	H13-3	B	1	1	1	1	1	1	1	1	1	1	1	1	1	1	1	1	1	1	1	1	1	1	1	1	1	1	1	1	1	1	1	1	1	1	1	1	1	1	1	1
Agrobacterium fabrum 12D13	2846764896	Proteobacteria	Alphaproteobacteria	Hyphomicrobiales	Rhizobiaceae	Agrobacterium	Agrobacterium fabrum	12D13	B	1	1	1	1	1	1	1	1	1	1	1	1	1	1	1	1	1	1	1	1	1	1	1	1	1	1	1	1	1	1	1	1	1	2	1	1	1	1	1	1
Agrobacterium larrymoorei CFBP5473	2846786412	Proteobacteria	Alphaproteobacteria	Hyphomicrobiales	Rhizobiaceae	Agrobacterium	Agrobacterium larrymoorei	CFBP5473	B	1	1	1	1	1	1	1	1	1	1	1	1	1	1	1	1	1	1	1	1	1	1	1	1	1	1	1	1	1	1	1	1	1	2	1	1	1	1	1	1
Agrobacterium rhizogenes NCPPB 2659	2848838226	Proteobacteria	Alphaproteobacteria	Hyphomicrobiales	Rhizobiaceae	Agrobacterium	Agrobacterium rhizogenes	NCPPB 2659	B	1	1	1	1	1	1	1	1	1	1	1	1	1	1	1	1	1	1	1	1	1	1	1	1	1	1	1	1	1	1	1	1	1	1	1	1	1	1	1	1
Agrobacterium sp. 33MFTa1.1	2896410231	Proteobacteria	Alphaproteobacteria	Hyphomicrobiales	Rhizobiaceae	Agrobacterium	Agrobacterium sp. 33MFTa1.1	33MFTa1.1	B	1	1	1	1	1	1	1	1	1	1	1	1	1	1	1	1	1	1	1	1	1	1	1	1	1	1	1	1	1	1	1	1	1	1	1	1	1	1	1	1
Agrobacterium tumefaciens Ach5	2654588028	Proteobacteria	Alphaproteobacteria	Hyphomicrobiales	Rhizobiaceae	Agrobacterium	Agrobacterium tumefaciens	Ach5	B	1	1	1	1	1	1	1	1	1	1	1	1	1	1	1	1	1	1	1	1	1	1	1	1	1	1	1	1	1	1	1	1	1	1	1	1	1	1	1	1
Agrobacterium tumefaciens C58-UWash	639279302	Proteobacteria	Alphaproteobacteria	Hyphomicrobiales	Rhizobiaceae	Agrobacterium	Agrobacterium fabrum	C58-UWash	B	1	1	1	1	1	1	1	1	1	1	1	1	1	1	1	1	1	1	1	1	1	1	1	1	1	1	1	1	1	1	1	1	1	1	1	1	1	1	1	1
Agrobacterium vitis bv. III S4	643348505	Proteobacteria	Alphaproteobacteria	Hyphomicrobiales	Rhizobiaceae	Agrobacterium	Agrobacterium vitis	S4	B	1	1	1	1	1	1	1	2	1	1	1	1	1	1	1	1	1	1	1	1	1	1	1	1	1	1	1	1	1	1	1	1	1	1	1	1	1	1	1	1
Agrococcus sp. SGAir0287	2884094646	Actinobacteria	Actinomycetia	Micrococcales	Microbacteriaceae	Agrococcus	Agrococcus sp. SGAir0287	SGAir0287	B	1	1	1	1	1	1	1	1	1	1	1	1	1	1	1	1	1	1	1	1	1	1	1	1	1	1	0	1	1	1	1	1	1	1	1	1	1	1	1	1
Agromyces badenianii MF30-A	2788500459	Actinobacteria	Actinomycetia	Micrococcales	Microbacteriaceae	Agromyces	Agromyces badenianii	MF30-A	B	1	1	1	1	1	1	1	1	1	1	1	1	1	1	1	1	1	1	1	1	1	1	1	1	1	1	0	1	1	1	1	1	1	1	1	1	1	1	1	1
Agromyces intestinalis KACC 19306	2884613238	Actinobacteria	Actinomycetia	Micrococcales	Microbacteriaceae	Agromyces	Agromyces intestinalis	KACC 19306	B	1	1	1	1	1	1	1	1	1	1	1	1	1	1	1	1	1	1	1	1	1	1	1	1	1	1	0	1	1	1	1	1	1	1	1	1	1	1	1	1
Agromyces laixinhei HY052	2884609934	Actinobacteria	Actinomycetia	Micrococcales	Microbacteriaceae	Agromyces	Agromyces laixinhei	HY052	B	1	1	1	1	1	1	1	1	1	1	1	1	1	1	1	1	1	1	1	1	1	1	1	1	1	1	0	1	1	1	1	1	1	1	1	1	1	1	1	1
Agromyces protaetiae FW100M-8	2841168549	Actinobacteria	Actinomycetia	Micrococcales	Microbacteriaceae	Agromyces	Agromyces protaetiae	FW100M-8	B	1	1	1	1	1	1	1	1	1	1	1	1	1	1	1	1	1	1	1	1	1	1	1	1	1	1	1	1	1	1	1	1	1	1	1	1	1	1	1	1
Agromyces sp. AR33	2721755702	Actinobacteria	Actinomycetia	Micrococcales	Microbacteriaceae	Agromyces	Agromyces aureus	AR33	B	1	1	1	1	1	1	1	1	1	1	1	1	1	1	1	1	1	1	1	1	1	1	1	1	1	1	0	1	1	1	1	1	1	1	1	1	1	1	1	1
Agromyces sp. LHK192	2841158329	Actinobacteria	Actinomycetia	Micrococcales	Microbacteriaceae	Agromyces	Agromyces sp. LHK192	LHK192	B	1	2	1	1	1	1	1	1	1	1	1	1	1	1	1	1	1	1	1	1	1	1	1	1	1	1	0	1	1	1	1	1	1	1	1	1	1	1	1	1
Ahniella affigens D13	2833611726	Proteobacteria	Gammaproteobacteria	Xanthomonadales	Rhodanobacteraceae	Ahniella	Ahniella affigens	D13	B	1	1	1	1	1	1	1	1	1	1	1	1	1	1	1	1	1	1	1	1	1	1	1	1	1	1	1	1	1	1	1	1	1	1	1	1	1	1	1	1
Akkermansia muciniphila 139	2846876743	Verrucomicrobia	Verrucomicrobiae	Verrucomicrobiales	Akkermansiaceae	Akkermansia	Akkermansia muciniphila	139	B	1	1	1	1	1	1	1	1	1	1	1	1	1	1	1	1	1	1	1	1	1	1	1	1	1	1	1	1	1	1	1	1	1	1	1	1	1	1	1	1
Alcaligenes aquatilis BU33N	2841105406	Proteobacteria	Betaproteobacteria	Burkholderiales	Alcaligenaceae	Alcaligenes	Alcaligenes aquatilis	BU33N	B	1	1	1	1	1	1	1	1	1	1	1	1	1	1	1	1	1	1	1	1	1	1	1	1	1	1	1	1	1	1	1	1	1	1	1	1	1	1	1	1
Alcaligenes faecalis AN70	2843646283	Proteobacteria	Betaproteobacteria	Burkholderiales	Alcaligenaceae	Alcaligenes	Alcaligenes faecalis	AN70	B	1	1	1	1	1	1	1	1	1	1	1	1	1	1	1	1	1	1	1	1	1	1	1	1	1	1	1	1	1	1	1	1	1	1	1	1	1	1	1	1
Alcanivorax borkumensis SK2	637000004	Proteobacteria	Gammaproteobacteria	Oceanospirillales	Alcanivoracaceae	Alcanivorax	Alcanivorax borkumensis	SK2	B	1	1	1	1	1	1	1	1	1	1	1	1	1	1	1	1	1	1	1	1	1	1	1	1	1	1	1	1	1	1	1	1	1	1	1	1	1	1	1	1
Alcanivorax dieselolei B5	2521172691	Proteobacteria	Gammaproteobacteria	Oceanospirillales	Alcanivoracaceae	Alcanivorax	Alcanivorax dieselolei	B5, DSM 16502	B	1	1	1	1	1	1	1	1	1	1	1	1	1	1	1	1	1	1	1	1	1	1	1	1	1	1	1	1	1	1	1	1	1	1	1	1	1	1	1	1
Alcanivorax sp. P40	2808606710	Proteobacteria	Gammaproteobacteria	Oceanospirillales	Alcanivoracaceae	Alcanivorax	Alcanivorax xenomutans	P40	B	1	1	1	1	1	1	1	1	1	1	1	1	1	1	1	1	1	1	1	1	1	1	1	1	1	1	1	1	1	1	1	1	1	1	1	1	1	1	1	1
Algibacter alginicilyticus HZ22	2654587648	Bacteroidota	Flavobacteriia	Flavobacteriales	Flavobacteriaceae	Algibacter	Algibacter alginicilyticus	HZ22	B	1	1	1	1	1	1	1	1	1	1	1	1	1	1	1	1	1	1	1	1	1	1	1	1	1	1	2	1	1	1	1	1	1	1	1	1	1	1	1	1
Algibacter sp. L3A6	2884135661	Bacteroidota	Flavobacteriia	Flavobacteriales	Flavobacteriaceae	Algibacter	Algibacter sp. L3A6	L3A6	B	1	1	1	1	1	1	1	1	1	1	1	1	1	1	1	1	1	1	1	1	1	1	1	1	1	1	2	1	1	1	1	1	1	1	1	1	1	2	1	1
Algoriphagus machipongonensis PR1	640612202	Bacteroidota	Cytophagia	Cytophagales	Cyclobacteriaceae	Algoriphagus	Algoriphagus machipongonensis	PR1	B	1	1	1	1	1	1	1	1	1	1	1	1	1	1	1	1	1	1	1	1	1	1	1	1	1	1	1	1	1	1	1	1	1	1	1	1	1	1	1	0
Algoriphagus sanaruensis M8-2	2667527547	Bacteroidota	Cytophagia	Cytophagales	Cyclobacteriaceae	Algoriphagus	Algoriphagus sanaruensis	M8-2	B	1	1	1	1	1	1	1	1	1	1	1	1	1	1	1	1	1	1	1	1	1	1	1	1	1	1	1	1	1	1	1	1	1	1	1	1	1	1	1	1
Aliarcobacter trophiarum LMG 25534	2847262524	Proteobacteria	Epsilonproteobacteria	Campylobacterales	Arcobacteraceae	Aliarcobacter	Aliarcobacter trophiarum	LMG 25534	B	1	1	1	1	1	1	1	1	1	1	1	1	1	1	1	1	1	1	1	1	1	1	1	2	2	2	1	1	1	1	1	1	1	1	1	1	1	1	1	1
Alicycliphilus denitrificans BC	649633004	Proteobacteria	Betaproteobacteria	Burkholderiales	Comamonadaceae	Alicycliphilus	Alicycliphilus denitrificans	BC	B	1	1	1	1	1	1	1	1	1	1	1	1	1	1	1	1	1	1	1	1	1	1	1	1	1	1	1	1	1	1	1	1	1	1	1	1	1	1	1	1
Alicyclobacillus acidocaldarius acidocaldarius 104-IA, DSM 446	644736325	Firmicutes	Bacilli	Bacillales	Alicyclobacillaceae	Alicyclobacillus	Alicyclobacillus acidocaldarius	104-IA, DSM 446	B	1	1	1	1	1	1	1	1	1	1	1	1	1	1	1	1	1	1	1	1	1	1	1	1	1	2	1	1	1	1	1	1	1	1	1	1	1	1	1	1
Alienimonas californiensis CA12	2883481223	Planctomycetota	Planctomycetia	Planctomycetales	Planctomycetaceae	Alienimonas	Alienimonas californiensis	CA12	B	1	1	1	1	1	1	1	1	1	1	1	1	1	1	1	1	1	1	1	1	1	1	1	1	1	1	1	1	1	1	1	1	1	1	1	1	1	1	1	1
Aliiarcobacter cryaerophilus D2610	2843852374	Proteobacteria	Epsilonproteobacteria	Campylobacterales	Arcobacteraceae	Aliarcobacter	Aliarcobacter cryaerophilus	D2610	B	1	1	1	1	1	1	1	1	1	1	1	1	1	1	1	1	1	1	1	1	1	1	1	1	1	2	1	1	1	1	1	1	1	1	1	1	1	1	1	1
Aliivibrio salmonicida VS224	2840697247	Proteobacteria	Gammaproteobacteria	Vibrionales	Vibrionaceae	Aliivibrio	Aliivibrio salmonicida	VS224	B	1	2	1	1	1	1	1	1	1	1	1	1	1	1	1	1	1	1	1	1	1	1	1	1	1	1	1	1	1	1	1	1	1	1	1	1	1	1	1	1
Aliivibrio wodanis 06/09/139	2627853855	Proteobacteria	Gammaproteobacteria	Vibrionales	Vibrionaceae	Aliivibrio	Aliivibrio wodanis	06/09/139	B	1	1	1	1	1	1	1	1	1	1	1	0	1	1	1	1	1	1	1	1	1	1	1	1	1	1	1	1	1	1	1	1	1	1	1	1	1	1	1	1
Alistipes dispar 5CPEGH6	2884616749	Bacteroidota	Bacteroidia	Bacteroidales	Rikenellaceae	Alistipes	Alistipes dispar	5CPEGH6	B	1	1	1	1	1	1	1	1	1	1	1	1	1	1	1	1	1	1	1	1	1	1	1	1	1	1	1	1	1	1	1	1	2	1	1	1	1	1	1	1
Alistipes finegoldii AHN 2437, DSM 17242	2509601035	Bacteroidota	Bacteroidia	Bacteroidales	Rikenellaceae	Alistipes	Alistipes finegoldii	AHN 2437, DSM 17242	B	1	1	1	1	1	1	1	1	1	1	1	1	1	1	1	1	1	1	1	1	1	1	1	1	1	1	1	1	1	1	1	1	1	1	1	1	1	1	1	1
Alistipes megaguti Marseille-P5997	2841179417	Bacteroidota	Bacteroidia	Bacteroidales	Rikenellaceae	Alistipes	Alistipes megaguti	Marseille-P5997	B	1	1	1	1	1	1	1	1	1	1	1	1	1	1	1	1	1	1	1	1	1	1	1	1	1	1	1	1	1	1	1	1	1	1	1	1	1	1	1	1
Alistipes onderdonkii vulgaris 3BBH6	2884622180	Bacteroidota	Bacteroidia	Bacteroidales	Rikenellaceae	Alistipes	Alistipes onderdonkii	3BBH6	B	1	1	1	1	1	1	1	1	1	1	1	1	1	1	1	1	1	1	1	1	1	1	1	1	1	1	1	1	1	1	1	1	1	1	2	1	1	1	1	1
Alistipes sp. dk3624	2884628140	Bacteroidota	Bacteroidia	Bacteroidales	Rikenellaceae	Alistipes	Alistipes sp. dk3624	dk3624	B	1	2	1	1	1	1	1	1	1	1	1	1	1	1	1	1	1	1	1	1	1	1	1	1	1	1	1	1	1	1	1	1	1	1	1	1	0	1	1	1
Alkalicella caledoniensis LB2	2982164802	Firmicutes	Clostridia	Eubacteriales	Proteinivoraceae	Alkalicella	Alkalicella caledoniensis	LB2	B	1	2	1	1	1	1	1	1	1	1	1	1	1	1	1	1	1	1	1	1	1	1	1	1	1	1	1	1	1	1	1	1	1	1	1	1	1	1	1	1
Alkalihalobacillus clausii KSM-K16	637000019	Firmicutes	Bacilli	Bacillales	Bacillaceae	Alkalihalobacillus	Alkalihalobacillus clausii	KSM-K16	B	1	1	1	2	1	1	1	1	1	1	1	1	1	1	1	1	1	1	1	1	1	1	1	1	1	2	1	1	1	1	1	1	1	1	1	1	1	1	1	1
Alkalihalobacillus gibsonii FJAT-10019	2767802230	Firmicutes	Bacilli	Bacillales	Bacillaceae	Alkalihalobacillus	Alkalihalobacillus gibsonii	FJAT-10019	B	1	1	1	1	1	1	1	1	1	1	1	1	1	1	1	1	1	1	1	1	1	1	1	1	1	1	1	1	1	1	1	1	0	1	1	1	1	1	1	1
Alkalihalobacillus halodurans C-125	637000020	Firmicutes	Bacilli	Bacillales	Bacillaceae	Halalkalibacterium (ex Joshi et al. 2022)	Halalkalibacterium halodurans	C-125	B	1	1	1	2	1	1	1	1	2	1	1	1	1	1	1	1	1	1	1	1	1	1	1	1	1	1	1	1	1	1	1	1	1	1	1	1	1	1	1	1
Alkalihalobacillus krulwichiae NBRC 102362	2773857802	Firmicutes	Bacilli	Bacillales	Bacillaceae	Alkalihalobacillus	Alkalihalobacillus krulwichiae	AM31D	B	1	1	1	1	1	1	1	1	1	1	1	1	1	1	1	1	1	1	1	1	1	1	1	1	1	1	1	1	1	1	1	1	1	1	1	1	1	1	1	1
Alkalihalobacillus lehensis G1	2585427654	Firmicutes	Bacilli	Bacillales	Bacillaceae	Alkalihalobacillus	Alkalihalobacillus lehensis	G1	B	1	1	1	2	1	1	1	1	1	1	1	1	1	1	1	1	1	1	1	1	1	1	1	1	1	2	1	1	1	1	1	1	1	1	1	1	1	1	1	1
Alkalihalobacillus miscanthi AK13	2916971899	Firmicutes	Bacilli	Bacillales	Bacillaceae	Alkalihalobacillus	Alkalihalobacillus miscanthi	AK13	B	1	1	1	2	1	1	1	1	1	1	1	1	1	1	1	1	1	1	1	1	1	1	1	1	1	2	1	1	1	1	1	2	1	1	1	1	1	1	2	1
Alkalihalophilus pseudofirmus OF4	646311908	Firmicutes	Bacilli	Bacillales	Bacillaceae	Alkalihalophilus	Alkalihalophilus pseudofirmus	OF4	B	1	1	1	1	1	1	1	1	1	1	1	1	1	1	1	1	1	1	1	1	1	1	1	1	1	1	1	1	1	1	1	1	1	1	1	1	1	1	1	1
Alkalilimnicola ehrlichii MLHE-1	637000005	Proteobacteria	Gammaproteobacteria	Chromatiales	Ectothiorhodospiraceae	Alkalilimnicola	Alkalilimnicola ehrlichii	MLHE-1	B	1	1	1	1	1	1	1	1	1	1	1	1	1	1	1	1	1	1	1	1	1	1	1	1	1	1	1	1	1	1	1	1	1	1	1	1	1	1	1	1
Alkaliphilus metalliredigens QYMF	640753002	Firmicutes	Clostridia	Eubacteriales	Clostridiaceae	Alkaliphilus	Alkaliphilus metalliredigens	QYMF	B	1	1	1	1	1	1	1	1	1	1	1	1	1	1	1	1	1	1	1	1	1	1	1	1	1	2	1	1	1	1	1	1	1	1	1	1	1	1	1	1
Alkaliphilus oremlandii OhILAs	641228475	Firmicutes	Clostridia	Eubacteriales	Clostridiaceae	Alkaliphilus	Alkaliphilus oremlandii	OhILAs	B	1	1	1	1	1	1	1	1	1	1	1	1	1	1	1	1	1	1	1	1	1	1	1	1	1	1	1	1	1	1	1	1	1	1	1	1	1	1	1	1
Alloacidobacterium dinghuense 4Y35	2910256470	Acidobacteria	Acidobacteriia	Acidobacteriales	Acidobacteriaceae	Alloacidobacterium	Alloacidobacterium dinghuense	4Y35	B	1	2	1	1	1	1	1	1	1	1	1	1	1	1	1	1	1	1	1	1	1	1	1	1	1	1	1	1	1	1	1	1	1	1	1	1	1	1	1	1
Alloactinosynnema sp. L-07	2687453533	Actinobacteria	Actinomycetia	Pseudonocardiales	Pseudonocardiaceae	Alloactinosynnema	Alloactinosynnema sp. L-07	L-07	B	1	1	1	1	1	1	1	1	1	1	1	1	1	1	1	1	1	1	1	1	1	1	1	1	1	1	1	1	1	1	1	1	1	2	1	1	1	1	1	1
Allochromatium vinosum DSM 180	646564502	Proteobacteria	Gammaproteobacteria	Chromatiales	Chromatiaceae	Allochromatium	Allochromatium vinosum	DSM 180	B	1	1	1	1	1	1	1	1	1	1	1	1	1	1	1	1	1	1	1	1	1	1	1	1	1	1	1	1	1	1	1	1	1	1	1	1	1	1	1	1
Allofrancisella frigidaquae SYSU 10HL1970	2910232080	Proteobacteria	Gammaproteobacteria	Thiotrichales	Francisellaceae	Allofrancisella	Allofrancisella frigidaquae	SYSU 10HL1970	B	1	1	1	1	1	1	1	1	1	1	1	1	1	1	1	1	1	1	1	1	1	1	1	1	1	1	1	1	1	1	1	1	1	1	1	1	1	1	1	1
Allofrancisella guangzhouensis 08HL01032	2718217988	Proteobacteria	Gammaproteobacteria	Thiotrichales	Francisellaceae	Allofrancisella	Allofrancisella guangzhouensis	08HL01032	B	1	1	1	1	1	1	1	1	1	1	1	1	1	1	1	1	1	1	1	1	1	1	1	1	1	1	1	1	1	1	1	1	1	1	1	1	1	1	1	1
Allosaccharopolyspora coralli E2A	2884520678	Actinobacteria	Actinomycetia	Pseudonocardiales	Pseudonocardiaceae	Allosaccharopolyspora	Allosaccharopolyspora coralli	E2A	B	1	1	1	1	1	1	1	1	1	1	1	1	1	1	1	1	1	1	1	1	1	1	1	1	1	1	1	1	1	1	1	1	1	1	1	1	1	1	1	1
Alteracholeplasma palmae J233	2619619112	Tenericutes	Mollicutes	Acholeplasmatales	Acholeplasmataceae	Alteracholeplasma	Alteracholeplasma palmae	J233	B	1	1	1	1	1	1	1	1	1	1	1	1	1	1	1	1	1	1	1	1	1	1	1	1	1	1	1	1	1	1	1	1	1	1	1	1	1	1	1	1
Altererythrobacter atlanticus 26DY36	2654587990	Proteobacteria	Alphaproteobacteria	Sphingomonadales	Erythrobacteraceae	Croceibacterium	Croceibacterium atlanticum	26DY36	B	1	1	1	1	1	1	1	1	1	1	1	1	1	1	1	1	1	1	1	1	1	1	1	1	1	1	1	1	1	1	1	1	1	1	1	1	1	1	1	1
Altererythrobacter epoxidivorans CGMCC 1.7731	2648501698	Proteobacteria	Alphaproteobacteria	Sphingomonadales	Erythrobacteraceae	Altererythrobacter	Altererythrobacter epoxidivorans	CGMCC 1.7731	B	1	1	1	1	1	1	1	1	1	1	1	1	1	1	1	1	1	1	1	1	1	1	1	1	1	1	1	1	1	1	1	1	1	1	1	1	1	1	1	1
Altererythrobacter ishigakiensis NBRC 107699	2772190696	Proteobacteria	Alphaproteobacteria	Sphingomonadales	Erythrobacteraceae	Altererythrobacter	Altererythrobacter ishigakiensis	NBRC 107699	B	1	1	1	1	1	1	1	1	1	1	1	1	1	1	1	1	1	1	1	1	1	1	1	1	1	1	1	1	1	1	1	1	1	1	1	1	1	1	1	1
Altererythrobacter sp. B11	2887832712	Proteobacteria	Alphaproteobacteria	Sphingomonadales	Erythrobacteraceae	Altererythrobacter	Altererythrobacter sp. B11	B11	B	1	1	1	1	1	1	1	1	1	1	1	1	1	1	1	1	1	1	1	1	1	1	1	1	1	1	1	1	1	1	1	1	1	1	1	2	1	1	1	1
Altererythrobacter sp. BO-6	2884485778	Proteobacteria	Alphaproteobacteria	Sphingomonadales	Erythrobacteraceae	Altererythrobacter	Altererythrobacter sp. BO-6	BO-6	B	1	1	1	1	1	1	1	1	1	2	1	1	1	1	1	1	1	1	1	1	1	1	1	1	1	1	1	1	1	1	1	1	1	1	1	1	1	1	1	1
Altererythrobacter sp. ZODW24	2834956180	Proteobacteria	Alphaproteobacteria	Sphingomonadales	Erythrobacteraceae	Altererythrobacter	Altererythrobacter sp. ZODW24	ZODW24	B	1	1	1	1	1	1	1	1	1	1	1	1	1	1	1	1	1	1	1	1	1	1	1	1	1	1	1	1	1	1	1	1	1	1	1	2	1	1	1	1
Alteromonadales bacterium BS08 Bankia setacea isolate	2767802764	Proteobacteria	Gammaproteobacteria	Alteromonadales	unclassified	unclassified	Alteromonadales bacterium BS08	BS08	B	1	1	1	1	1	1	1	1	1	1	1	1	1	1	1	1	1	1	1	1	1	1	1	1	1	1	1	1	1	1	1	1	1	1	1	1	1	1	1	1
Alteromonas australica DE170	2639762924	Proteobacteria	Gammaproteobacteria	Alteromonadales	Alteromonadaceae	Alteromonas	Alteromonas australica	DE170	B	1	1	1	0	2	2	1	1	2	1	1	1	1	1	1	1	1	1	1	1	1	1	1	1	1	1	1	1	1	1	1	1	1	1	1	1	1	1	2	1
Alteromonas australica H17	2585427644	Proteobacteria	Gammaproteobacteria	Alteromonadales	Alteromonadaceae	Alteromonas	Alteromonas australica	H17	B	1	1	1	1	1	1	1	1	1	1	1	1	1	1	1	1	1	1	1	1	1	1	1	1	1	1	1	1	1	1	1	1	1	1	1	1	1	1	1	1
Alteromonas macleodii 'Aegean Sea MED64'	2545824627	Proteobacteria	Gammaproteobacteria	Alteromonadales	Alteromonadaceae	Alteromonas	Alteromonas mediterranea	'Aegean Sea MED64'	B	1	1	1	2	1	1	1	1	1	1	1	1	1	1	1	1	1	1	1	1	1	1	1	1	1	1	1	1	1	1	1	1	1	1	1	1	1	1	1	1
Alteromonas macleodii 83-1	2716884210	Proteobacteria	Gammaproteobacteria	Alteromonadales	Alteromonadaceae	Alteromonas	unclassified	83-1	B	1	1	1	1	1	1	1	1	1	1	1	1	1	1	1	1	1	1	1	1	1	1	1	1	1	1	1	1	1	2	1	1	1	1	1	1	1	1	1	1
Alteromonas macleodii AltDE1	2521172685	Proteobacteria	Gammaproteobacteria	Alteromonadales	Alteromonadaceae	Alteromonas	Alteromonas mediterranea	AltDE1	B	1	1	1	1	1	1	1	1	1	1	1	1	1	1	1	1	1	1	1	1	1	1	1	1	1	1	1	1	1	1	1	1	1	1	1	1	1	1	1	1
Alteromonas macleodii ATCC 27126	2554235747	Proteobacteria	Gammaproteobacteria	Alteromonadales	Alteromonadaceae	Alteromonas	Alteromonas macleodii	ATCC 27126	B	1	1	1	1	1	1	1	1	1	1	1	1	1	1	1	1	1	1	1	1	1	1	1	1	1	1	1	1	1	1	1	1	1	0	1	1	1	1	1	1
Alteromonas mediterranea AR43	2721755611	Proteobacteria	Gammaproteobacteria	Alteromonadales	Alteromonadaceae	Alteromonas	Alteromonas mediterranea	AR43	B	1	1	1	1	1	1	1	1	1	1	1	1	1	1	1	1	1	1	1	1	1	1	1	1	1	1	1	1	1	1	1	1	1	1	1	1	1	1	1	1
Alteromonas naphthalenivorans SN2	2504136012	Proteobacteria	Gammaproteobacteria	Alteromonadales	Alteromonadaceae	Alteromonas	Alteromonas naphthalenivorans	SN2	B	1	1	1	1	1	1	1	1	1	1	1	1	1	1	1	1	1	1	1	1	1	0	1	1	1	1	1	1	1	1	1	1	1	1	1	1	1	1	1	1
Alteromonas sp. 76-1	2784132050	Proteobacteria	Gammaproteobacteria	Alteromonadales	Alteromonadaceae	Alteromonas	unclassified	76-1	B	1	1	1	1	1	1	1	1	1	1	1	1	1	1	1	1	1	1	1	1	1	1	1	1	1	1	1	1	1	1	1	1	1	1	1	1	1	1	1	1
Alteromonas sp. Mac1	2687453355	Proteobacteria	Gammaproteobacteria	Alteromonadales	Alteromonadaceae	Alteromonas	Alteromonas sp. Mac1	Mac1	B	1	1	1	1	1	1	1	1	1	1	1	1	1	1	1	1	1	1	1	1	1	1	1	1	1	1	1	1	1	1	1	1	1	1	1	1	1	1	1	1
Alteromonas stellipolaris LMG 21861	2687453500	Proteobacteria	Gammaproteobacteria	Alteromonadales	Alteromonadaceae	Alteromonas	Alteromonas stellipolaris	LMG 21861	B	1	1	1	1	1	1	1	1	1	1	1	1	1	1	1	1	1	1	1	1	1	1	1	1	1	1	1	1	1	1	1	1	1	1	1	1	1	1	1	1
Aminipila butyrica DSM 103574	2883526296	Firmicutes	Clostridia	Eubacteriales	Eubacteriales Family XIII. Incertae Sedis	Aminipila	Aminipila butyrica	DSM 103574	B	1	2	1	1	1	1	1	1	1	1	1	1	1	1	1	1	1	1	1	1	1	1	1	1	1	1	1	1	1	1	1	1	1	1	1	1	1	1	1	1
Aminipila luticellarii JN-18	2837216265	Firmicutes	Clostridia	Eubacteriales	Eubacteriales Family XIII. Incertae Sedis	Aminipila	Aminipila luticellarii	JN-39	B	1	1	2	1	1	1	1	1	1	1	1	1	1	1	1	1	1	1	1	1	1	1	1	1	1	1	1	1	1	1	1	1	1	1	1	1	1	1	1	1
Aminipila terrae CBA3637	2883536940	Firmicutes	Clostridia	Eubacteriales	Eubacteriales Family XIII. Incertae Sedis	Aminipila	Aminipila terrae	CBA3637	B	1	3	2	1	1	1	1	1	1	1	1	1	1	1	1	1	1	1	1	1	1	1	1	1	1	1	2	1	1	1	1	1	1	1	1	1	1	1	1	1
Aminobacter aminovorans KCTC 2477	2684622649	Proteobacteria	Alphaproteobacteria	Hyphomicrobiales	Phyllobacteriaceae	Aminobacter	Aminobacter aminovorans	KCTC 2477	B	1	1	2	1	1	1	1	1	1	1	1	1	1	1	1	1	1	1	1	1	1	1	1	1	1	1	1	1	1	1	1	1	1	1	1	1	1	1	1	1
Aminobacter sp. MDW-2	2910906742	Proteobacteria	Alphaproteobacteria	Hyphomicrobiales	Phyllobacteriaceae	Aminobacter	Aminobacter sp. MDW-2	MDW-2	B	1	1	1	1	1	1	1	1	1	1	1	1	1	1	1	1	1	1	1	1	1	1	1	1	1	1	1	1	1	1	1	1	1	1	1	1	1	1	1	1
Aminobacterium colombiense ALA-1, DSM 12261	646564503	Synergistetes	Synergistia	Synergistales	Synergistaceae	Aminobacterium	Aminobacterium colombiense	ALA-1, DSM 12261	B	1	1	1	1	1	1	1	1	1	1	1	1	1	1	1	1	1	1	1	1	1	1	1	1	1	1	1	1	1	1	1	1	1	1	1	1	1	1	1	1
Ammonifex degensii KC4	646311904	Firmicutes	Clostridia	Thermoanaerobacterales	Thermoanaerobacteraceae	Ammonifex	Ammonifex degensii	KC4	B	1	1	1	1	1	1	1	1	1	1	1	1	1	1	1	1	1	1	1	1	1	1	1	1	1	1	1	1	1	1	1	1	1	1	1	1	1	1	1	1
Amniculibacterium sp. G2-70	2910201354	Bacteroidota	Flavobacteriia	Flavobacteriales	Flavobacteriaceae	Amniculibacterium	Amniculibacterium sp. G2-70	G2-70	B	1	1	1	1	1	1	2	1	1	1	1	1	1	1	1	1	1	1	2	1	1	1	1	1	1	1	1	1	1	1	1	1	1	1	1	1	1	1	1	1
Amphibacillus xylanus NBRC 15112	2524023219	Firmicutes	Bacilli	Bacillales	Bacillaceae	Amphibacillus	Amphibacillus xylanus	NBRC 15112	B	1	1	1	1	1	1	1	1	1	1	1	1	1	1	1	1	1	1	1	1	1	1	1	1	1	1	1	1	1	1	1	1	1	1	1	1	1	1	1	1
Amycolatopsis albispora WP1	2856864784	Actinobacteria	Actinomycetia	Pseudonocardiales	Pseudonocardiaceae	Amycolatopsis	Amycolatopsis albispora	WP1	B	1	1	1	1	1	1	1	1	2	1	1	1	1	1	1	1	1	1	1	1	1	1	1	1	1	1	1	1	1	1	1	1	1	1	1	1	1	2	1	1
Amycolatopsis japonica MG417-CF17, DSM 44213	2585427649	Actinobacteria	Actinomycetia	Pseudonocardiales	Pseudonocardiaceae	Amycolatopsis	Amycolatopsis japonica	MG417-CF17	B	1	1	1	2	1	1	1	1	2	1	1	1	1	1	1	1	1	1	1	1	1	1	1	1	1	1	1	1	1	1	1	1	1	2	1	1	1	2	1	1
Amycolatopsis keratiniphila HCCB10007	2561511175	Actinobacteria	Actinomycetia	Pseudonocardiales	Pseudonocardiaceae	Amycolatopsis	Amycolatopsis keratiniphila	HCCB10007	B	1	1	1	2	1	1	1	1	2	1	1	1	1	1	1	1	1	1	1	1	1	1	1	1	1	1	1	1	1	1	1	1	1	2	1	1	1	2	1	1
Amycolatopsis lurida NRRL 2430	2648501726	Actinobacteria	Actinomycetia	Pseudonocardiales	Pseudonocardiaceae	Amycolatopsis	Amycolatopsis lurida	NRRL 2430	B	1	1	1	2	1	1	1	1	2	1	1	1	1	1	1	1	1	1	1	1	1	1	1	1	1	1	1	1	1	1	1	1	1	2	1	1	1	2	1	1
Amycolatopsis mediterranei RB	2554235376	Actinobacteria	Actinomycetia	Pseudonocardiales	Pseudonocardiaceae	Amycolatopsis	Amycolatopsis mediterranei	RB	B	1	1	1	2	1	1	1	1	2	1	1	1	1	1	1	1	1	1	1	1	1	1	1	1	1	1	1	1	1	1	1	1	1	1	1	1	1	1	1	1
Amycolatopsis methanolica 239	2597490168	Actinobacteria	Actinomycetia	Pseudonocardiales	Pseudonocardiaceae	Amycolatopsis	Amycolatopsis methanolica	239	B	1	1	1	1	1	1	1	1	1	1	1	1	1	1	1	1	1	1	1	1	1	1	1	1	1	1	1	1	1	1	1	1	1	1	1	1	1	2	1	1
Amycolatopsis orientalis B-37	2856594327	Actinobacteria	Actinomycetia	Pseudonocardiales	Pseudonocardiaceae	Amycolatopsis	Amycolatopsis orientalis	B-37	B	1	1	1	2	1	1	1	1	2	1	1	1	1	1	1	1	1	1	1	1	1	1	1	1	1	1	1	1	1	1	1	1	1	2	1	1	1	2	1	1
Amycolatopsis sp. AA4	2775506971	Actinobacteria	Actinomycetia	Pseudonocardiales	Pseudonocardiaceae	Amycolatopsis	Amycolatopsis sp. AA4	AA4	B	1	1	1	2	1	1	1	1	1	1	1	1	1	1	1	1	1	1	1	1	1	1	1	1	1	1	1	1	1	1	1	1	1	1	1	1	1	2	1	1
Amylolactobacillus amylophilus DSM 20533	2721755795	Firmicutes	Bacilli	Lactobacillales	Lactobacillaceae	Amylolactobacillus	Amylolactobacillus amylophilus	DSM 20533	B	1	1	1	1	1	1	1	1	1	1	1	1	1	1	1	1	1	1	1	1	1	1	1	1	1	2	2	1	1	1	1	1	1	1	1	1	1	1	1	1
Anabaena cylindrica PCC 7122	2503982047	Cyanobacteria	unclassified	Nostocales	Nostocaceae	Anabaena	Anabaena cylindrica	PCC 7122	B	1	1	1	1	1	1	1	1	1	1	1	1	1	1	1	1	1	1	1	1	1	1	1	1	1	1	1	1	1	1	1	1	1	1	1	1	1	1	1	1
Anabaena sp. 90	2561511140	Cyanobacteria	unclassified	Nostocales	Nostocaceae	Anabaena	Anabaena sp. 90	90	B	1	1	1	1	1	1	1	1	1	1	1	1	1	1	1	1	1	1	1	1	1	1	1	1	1	1	1	1	1	1	1	1	1	1	1	1	1	1	1	1
Anabaena variabilis ATCC 29413	646564504	Cyanobacteria	unclassified	Nostocales	Nostocaceae	Trichormus	Trichormus variabilis	ATCC 29413	B	1	1	1	1	1	1	1	1	1	1	1	1	1	1	1	1	1	1	1	1	1	1	1	1	1	1	1	1	1	1	1	1	1	1	1	1	1	1	1	1
Anabaenopsis circularis NIES-21	2775506824	Cyanobacteria	unclassified	Nostocales	Aphanizomenonaceae	Anabaenopsis	Anabaenopsis circularis	NIES-21	B	1	1	1	1	1	1	1	1	1	1	1	1	1	1	1	1	1	1	1	1	1	1	1	1	1	1	1	1	1	1	1	1	1	1	1	1	1	1	1	1
Anaerobutyricum hallii L2-7	2826986812	Firmicutes	Clostridia	Eubacteriales	Lachnospiraceae	Anaerobutyricum	Anaerobutyricum hallii	L2-7	B	1	2	2	1	1	1	1	1	1	1	1	1	2	1	1	1	1	1	1	1	1	1	1	1	1	1	2	1	1	1	1	1	1	1	1	1	1	1	1	1
Anaerococcus mediterraneensis Marseille-P2765	2751185761	Firmicutes	Tissierellia	Tissierellales	Peptoniphilaceae	Anaerococcus	Anaerococcus mediterraneensis	Marseille-P2765	B	1	1	1	1	1	1	1	1	1	1	1	1	1	1	1	1	1	1	1	1	1	1	1	1	1	1	1	1	1	1	1	1	1	1	1	1	1	1	1	1
Anaerococcus prevotii PC 1, DSM 20548	644736326	Firmicutes	Tissierellia	Tissierellales	Peptoniphilaceae	Anaerococcus	Anaerococcus prevotii	PC 1, DSM 20548	B	1	1	1	1	1	1	1	1	1	1	1	1	1	1	1	1	1	1	1	1	1	1	1	1	1	1	1	1	1	1	1	1	1	1	1	1	1	1	1	1
Anaerocolumna chitinilytica CTTW	2910379238	Firmicutes	Clostridia	Eubacteriales	Lachnospiraceae	Anaerocolumna	Anaerocolumna chitinilytica	CTTW	B	1	2	1	2	1	1	1	1	1	1	1	1	1	1	1	2	1	1	1	1	1	1	1	1	1	1	1	1	1	1	1	1	1	1	1	1	1	2	1	1
Anaerocolumna sedimenticola CBA3638	2883816592	Firmicutes	Clostridia	Eubacteriales	Lachnospiraceae	Anaerocolumna	Anaerocolumna sedimenticola	CBA3638	B	2	3	2	2	1	1	1	1	1	1	1	1	1	1	1	1	1	1	1	1	1	1	1	1	1	1	1	1	1	1	1	1	1	1	1	1	1	1	1	1
Anaerolinea thermophila UNI-1	649633005	Chloroflexi	Anaerolineae	Anaerolineales	Anaerolineaceae	Anaerolinea	Anaerolinea thermophila	UNI-1	B	1	1	1	1	1	1	1	1	1	1	1	1	1	1	1	1	1	1	1	1	1	1	1	1	1	1	1	1	1	1	1	1	1	1	1	1	1	1	1	1
Anaerolineaceae bacterium oral taxon 439 W11661	2718218058	Chloroflexi	Anaerolineae	Anaerolineales	Anaerolineaceae	unclassified	Anaerolineaceae bacterium oral taxon 439	439 W11661	B	1	1	1	1	1	1	1	1	1	1	1	1	1	1	1	1	1	1	1	1	1	1	1	1	1	1	1	1	1	1	1	1	1	1	1	1	1	1	1	1
Anaeromyxobacter dehalogenans 2CP-C	637000007	Proteobacteria	Deltaproteobacteria	Myxococcales	Anaeromyxobacteraceae	Anaeromyxobacter	Anaeromyxobacter dehalogenans	2CP-C	B	1	1	1	1	1	1	1	1	1	1	1	1	1	1	1	1	1	1	1	1	1	1	1	1	1	1	1	1	1	1	1	1	1	1	1	1	1	1	1	1
Anaeromyxobacter sp. Fw109-5	640753003	Proteobacteria	Deltaproteobacteria	Myxococcales	Anaeromyxobacteraceae	Anaeromyxobacter	Anaeromyxobacter sp. Fw109-5	Fw109-5	B	1	1	1	1	1	1	1	1	1	1	1	1	1	1	1	1	1	1	1	1	1	1	1	1	1	1	1	1	1	1	1	1	1	1	1	1	1	1	1	0
Anaeromyxobacter sp. Red232	2982317912	Proteobacteria	Deltaproteobacteria	Myxococcales	Anaeromyxobacteraceae	Anaeromyxobacter	Anaeromyxobacter oryzae	Red232	B	1	2	1	1	1	1	1	1	1	1	1	1	1	1	1	1	1	1	1	1	1	1	1	1	1	1	1	1	1	1	2	1	1	1	1	1	1	1	1	1
Anaeromyxobacter sp. Red630	2982313808	Proteobacteria	Deltaproteobacteria	Myxococcales	Anaeromyxobacteraceae	Anaeromyxobacter	Anaeromyxobacter paludicola	Red630	B	1	2	1	1	1	1	1	1	1	1	1	1	1	1	1	1	1	1	1	1	1	1	1	1	2	1	1	1	1	1	1	1	1	1	1	1	1	1	1	1
Anaerostipes hadrus BPB5	2811994998	Firmicutes	Clostridia	Eubacteriales	Lachnospiraceae	Anaerostipes	Anaerostipes hadrus	BPB5	B	1	1	1	1	1	1	1	1	1	1	1	1	1	1	1	1	1	1	1	1	1	1	1	1	1	1	2	1	1	1	1	1	1	1	1	1	1	1	1	1
Anaerostipes rhamnosivorans 1y2	2836826657	Firmicutes	Clostridia	Eubacteriales	Lachnospiraceae	Anaerostipes	Anaerostipes rhamnosivorans	1y2	B	1	1	1	1	1	1	1	1	1	1	1	1	1	1	1	1	1	1	1	1	1	1	1	1	1	1	2	1	1	1	1	1	1	2	1	1	1	1	1	1
Anaerotignum propionicum X2, DSM 1682	2808606817	Firmicutes	Clostridia	Eubacteriales	Lachnospiraceae	Anaerotignum	Anaerotignum propionicum	X2	B	1	1	1	1	1	1	1	1	1	1	1	1	1	1	1	1	1	1	1	1	1	1	1	1	1	1	1	1	1	1	1	1	1	1	1	1	1	1	1	1
Anaplasma centrale Israel	646311905	Proteobacteria	Alphaproteobacteria	Rickettsiales	Anaplasmataceae	Anaplasma	Anaplasma centrale	Israel	B	1	1	1	1	1	1	1	1	1	1	1	1	1	1	1	1	1	1	1	1	1	1	1	1	1	1	1	1	1	1	1	1	1	1	1	1	1	1	1	0
Anaplasma phagocytophilum Dog2	2554235353	Proteobacteria	Alphaproteobacteria	Rickettsiales	Anaplasmataceae	Anaplasma	Anaplasma phagocytophilum	Dog2	B	1	1	1	1	1	1	1	1	1	1	1	1	1	1	1	1	1	1	1	1	1	1	1	1	1	1	1	1	1	1	1	1	1	1	1	1	1	1	1	1
Anatilimnocola aggregata ETA_A8	2969829018	Planctomycetota	Planctomycetia	Pirellulales	Pirellulaceae	Anatilimnocola	Anatilimnocola aggregata	ETA_A8	B	1	1	1	1	1	1	1	1	1	1	1	1	1	1	1	1	1	1	1	1	1	1	1	1	1	1	1	1	1	1	1	1	1	1	1	1	1	1	1	1
Ancylobacter pratisalsi DSM 102029	2883754999	Proteobacteria	Alphaproteobacteria	Hyphomicrobiales	Xanthobacteraceae	Ancylobacter	Ancylobacter pratisalsi	DSM 102029	B	1	1	1	1	1	1	1	1	1	1	1	1	1	1	1	1	1	1	1	1	1	1	1	1	1	1	1	1	1	1	1	1	1	1	1	1	1	1	1	1
Ancylobacter sp. TS-1	2883720230	Proteobacteria	Alphaproteobacteria	Hyphomicrobiales	Xanthobacteraceae	Ancylobacter	Ancylobacter sp. TS-1	TS-1	B	1	1	1	1	1	1	1	1	1	1	1	1	1	1	1	1	1	1	1	1	1	1	1	1	1	1	1	1	1	1	1	1	1	1	1	1	1	1	1	1
Andreesenia angusta MK-1	2775507286	Firmicutes	Tissierellia	Tissierellales	Gottschalkiaceae	Andreesenia	Andreesenia angusta	MK-1	B	1	1	1	1	1	1	1	1	1	1	1	1	1	1	1	1	1	1	1	1	1	1	1	1	1	1	1	1	1	1	1	1	1	1	1	1	1	1	1	1
Aneurinibacillus soli CB4	2802429284	Firmicutes	Bacilli	Bacillales	Paenibacillaceae	Aneurinibacillus	Aneurinibacillus soli	CB4	B	1	1	1	1	1	1	1	1	1	1	1	1	1	1	1	1	1	1	1	1	1	1	1	1	1	1	1	1	1	1	1	1	1	1	1	1	1	1	1	1
Aneurinibacillus sp. XH2	2687453353	Firmicutes	Bacilli	Bacillales	Paenibacillaceae	Aneurinibacillus	Aneurinibacillus sp. XH2	XH2	B	1	1	1	1	1	1	1	1	1	1	1	1	1	1	1	1	1	1	1	1	1	1	1	1	1	1	1	1	1	1	1	1	1	1	1	1	1	1	1	1
Annandia adelgestsuga ENA	2883382891	Proteobacteria	Gammaproteobacteria	Enterobacterales	Enterobacteriaceae	Candidatus Annandia	Candidatus Annandia adelgestsuga	ENA	B	1	1	1	1	1	1	1	1	1	1	1	1	1	1	1	1	1	1	1	1	1	1	1	1	1	1	1	1	1	1	1	1	1	1	1	1	1	0	1	1
Anoxybacillus amylolyticus DSM 15939	2690315950	Firmicutes	Bacilli	Bacillales	Bacillaceae	Anoxybacillus	Anoxybacillus amylolyticus	DSM 15939	B	1	1	1	1	1	1	1	1	1	1	1	1	1	1	1	1	1	1	1	1	1	1	1	1	1	1	1	1	1	1	1	1	1	1	1	1	1	1	1	1
Anoxybacillus flavithermus 52-1A	2816332603	Firmicutes	Bacilli	Bacillales	Bacillaceae	Anoxybacillus	Anoxybacillus flavithermus	52-1A	B	1	1	1	1	1	1	1	1	1	1	1	1	1	1	1	1	1	1	1	1	1	1	1	1	1	1	1	1	1	1	1	1	1	1	1	1	1	1	1	1
Anoxybacillus kamchatkensis G10	2808606689	Firmicutes	Bacilli	Bacillales	Bacillaceae	Anoxybacillus	Anoxybacillus kamchatkensis	G10	B	1	1	1	1	1	1	1	1	1	1	1	1	1	1	1	1	1	1	1	1	1	1	1	1	1	1	1	1	1	1	1	1	1	1	1	1	1	1	1	1
Anoxybacillus sp. B2M1	2687453591	Firmicutes	Bacilli	Bacillales	Bacillaceae	Anoxybacillus	Anoxybacillus sp. B2M1	b2m1	B	1	1	1	1	1	1	1	1	1	1	1	1	1	1	1	1	1	1	1	1	1	1	1	1	1	1	1	1	1	1	1	1	1	1	1	1	1	1	1	1
Anoxybacter fermentans DY22613	2837169743	Firmicutes	Clostridia	Halanaerobiales	unclassified	Anoxybacter	Anoxybacter fermentans	DY22613	B	2	2	1	1	1	1	1	1	1	1	1	1	1	1	1	1	1	1	3	1	1	1	1	1	1	1	1	2	1	1	1	1	1	1	1	1	1	1	1	1
Antarcticibacterium arcticum PAMC 28998	2883297333	Bacteroidota	Flavobacteriia	Flavobacteriales	Flavobacteriaceae	Antarcticibacterium	Antarcticibacterium arcticum	PAMC 28998	B	1	1	1	1	1	1	1	1	1	1	1	1	1	1	1	1	1	1	2	1	1	1	1	1	1	1	1	1	1	1	1	1	1	1	2	1	1	2	1	2
Antarcticibacterium flavum JB01H24	2883447522	Bacteroidota	Flavobacteriia	Flavobacteriales	Flavobacteriaceae	Antarcticibacterium	Antarcticibacterium flavum	JB01H24	B	3	1	1	1	1	1	1	1	1	1	1	1	1	1	1	1	1	1	1	1	1	1	1	1	1	1	1	1	1	1	1	1	1	1	1	1	1	1	1	1
Antarctobacter heliothermus SMS3	2773857836	Proteobacteria	Alphaproteobacteria	Rhodobacterales	Roseobacteraceae	Antarctobacter	Antarctobacter heliothermus	SMS3	B	1	1	1	1	1	1	1	1	1	1	1	1	1	1	1	1	1	1	1	1	1	1	1	1	1	1	1	1	1	1	1	1	1	1	1	1	1	1	1	1
Apibacter raozihei HY041	2836932131	Bacteroidota	Flavobacteriia	Flavobacteriales	Weeksellaceae	Apibacter	Apibacter raozihei	HY041	B	1	1	1	1	1	1	1	1	1	1	1	1	1	1	1	1	1	1	1	1	1	1	1	1	1	1	1	1	1	1	1	1	1	1	1	1	1	1	1	1
Apibacter sp. B3706	2884041887	Bacteroidota	Flavobacteriia	Flavobacteriales	Weeksellaceae	Apibacter	Apibacter sp. B3706	B3706	B	1	1	1	1	1	1	1	1	1	1	1	1	1	1	1	1	1	1	1	1	1	1	1	1	1	1	1	1	1	1	1	1	1	1	1	1	1	1	1	1
Apilactobacillus bombintestini BHWM-4	2877522083	Firmicutes	Bacilli	Lactobacillales	Lactobacillaceae	Apilactobacillus	Apilactobacillus bombintestini	BHWM-4	B	1	1	1	1	1	1	1	1	1	1	1	1	1	1	1	1	1	1	1	1	1	1	1	1	1	1	1	1	1	1	1	1	1	1	1	1	1	1	1	1
Apilactobacillus kunkeei MP2	2684623199	Firmicutes	Bacilli	Lactobacillales	Lactobacillaceae	Apilactobacillus	Apilactobacillus kunkeei	MP2	B	1	1	1	1	1	1	1	1	1	1	1	1	1	1	1	1	1	1	1	1	1	1	1	1	1	1	1	1	1	1	1	1	1	1	1	1	1	1	1	1
Aquabacterium olei NBRC 110486	2837173148	Proteobacteria	Betaproteobacteria	Burkholderiales	unclassified	Aquabacterium	Aquabacterium olei	NBRC 110486	B	1	1	1	1	1	1	1	1	1	1	1	1	1	1	1	1	1	1	1	1	1	1	1	1	1	1	1	1	1	1	1	1	1	1	1	1	1	1	1	1
Aquaspirillum sp. LM1	2690315603	Proteobacteria	Betaproteobacteria	Neisseriales	Chromobacteriaceae	Aquaspirillum	Aquaspirillum sp. LM1	LM1	B	1	1	1	1	1	1	1	1	1	1	1	1	1	1	1	1	1	1	1	1	1	1	1	1	1	1	1	1	1	1	1	1	1	1	1	1	1	1	1	1
Aquibium oceanicum B7	2728369379	Proteobacteria	Alphaproteobacteria	Hyphomicrobiales	Phyllobacteriaceae	Aquibium	Aquibium oceanicum	B7	B	1	1	1	1	1	1	1	1	1	1	1	1	1	1	1	1	1	1	1	1	1	1	1	1	1	1	1	1	1	1	1	1	1	1	1	1	1	1	1	1
Aquiflexum balticum BA160, DSM 16537	2506520046	Bacteroidota	Cytophagia	Cytophagales	Cyclobacteriaceae	Aquiflexum	Aquiflexum balticum	BA160, DSM 16537	B	1	1	1	1	1	1	1	1	1	1	1	1	1	1	1	1	1	1	1	1	1	1	1	1	1	1	1	1	1	1	1	1	1	1	1	1	1	1	1	1
Aquimarina sp. TRL1	2911786356	Bacteroidota	Flavobacteriia	Flavobacteriales	Flavobacteriaceae	Aquimarina	Aquimarina sp. TRL1	TRL1	B	1	1	2	1	1	1	1	1	1	1	1	1	1	1	1	1	1	1	1	1	1	1	1	1	1	1	1	2	1	1	1	1	1	1	1	1	2	1	1	1
Aquirhabdus parva HYN0046	2964102620	Proteobacteria	Gammaproteobacteria	Moraxellales	Moraxellaceae	Aquirhabdus	Aquirhabdus parva	HYN0046	B	1	1	1	1	1	1	1	1	1	1	1	1	1	1	1	1	1	1	1	1	1	1	1	1	1	1	1	1	1	1	1	1	1	1	1	1	1	1	1	1
Aquirufa antheringensis 44A-TON	2982434602	Bacteroidota	Cytophagia	Cytophagales	Cytophagaceae	Aquirufa	Aquirufa antheringensis	44A-TON	B	1	1	1	1	1	1	1	1	1	1	1	1	1	1	1	1	1	1	1	1	1	1	1	1	1	1	1	1	1	1	1	1	1	1	1	1	1	1	1	1
Aquirufa lenticrescens 9H-EGSE	2857132225	Bacteroidota	Cytophagia	Cytophagales	Cytophagaceae	Aquirufa	Aquirufa lenticrescens	9H-EGSE	B	1	1	1	1	1	1	1	1	1	1	1	1	1	1	1	1	2	1	1	1	1	1	1	1	1	1	1	1	1	1	1	1	1	1	1	1	1	1	1	1
Aquirufa nivalisilvae HME7025	2811994884	Bacteroidota	Cytophagia	Cytophagales	Cytophagaceae	Aquirufa	Aquirufa nivalisilvae	HME7025	B	1	1	1	1	1	1	1	1	1	1	1	1	1	1	1	1	1	1	1	1	1	1	1	1	1	1	1	1	1	1	1	1	1	1	1	1	1	1	1	0
Aquitalea aquatilis THG-DN7.12	2836905088	Proteobacteria	Betaproteobacteria	Neisseriales	Chromobacteriaceae	Aquitalea	Aquitalea aquatilis	THG-DN7.12	B	1	1	1	1	1	1	1	1	1	1	1	1	1	1	1	1	1	1	1	1	1	1	1	1	1	1	1	1	1	1	1	1	1	1	1	1	1	1	1	1
Aquitalea magnusonii H3	2887800589	Proteobacteria	Betaproteobacteria	Neisseriales	Chromobacteriaceae	Aquitalea	Aquitalea magnusonii	H3	B	1	1	1	1	1	1	1	1	1	1	1	1	1	1	1	1	1	1	1	1	1	1	1	1	1	1	1	1	1	1	1	1	1	1	1	1	1	1	1	1
Aquitalea sp. USM4	2836919348	Proteobacteria	Betaproteobacteria	Neisseriales	Chromobacteriaceae	Aquitalea	Aquitalea sp. USM4	USM4	B	1	1	1	1	1	1	1	1	1	1	1	1	1	1	1	1	1	1	1	1	1	1	1	1	1	1	1	1	1	1	1	1	1	1	1	1	1	1	1	1
Arachidicoccus ginsenosidivorans Gsoil 809	2883724020	Bacteroidota	Chitinophagia	Chitinophagales	Chitinophagaceae	Arachidicoccus	Arachidicoccus ginsenosidivorans	Gsoil 809	B	2	1	1	1	1	1	1	1	1	3	2	1	1	2	1	1	1	2	1	1	1	1	1	1	1	1	1	1	1	1	1	1	1	1	1	1	1	1	1	1
Arachidicoccus soli KIS59-12	2832916303	Bacteroidota	Chitinophagia	Chitinophagales	Chitinophagaceae	Arachidicoccus	Arachidicoccus soli	KIS59-12	B	1	1	1	1	1	1	1	1	1	1	1	1	1	1	1	1	1	1	1	1	1	1	1	1	1	1	1	1	1	1	1	1	1	1	1	1	1	1	1	1
Arachidicoccus sp. B3-10	2914759650	Bacteroidota	Chitinophagia	Chitinophagales	Chitinophagaceae	Arachidicoccus	Arachidicoccus sp. B3-10	B3-10	B	1	1	1	1	1	1	1	1	1	1	1	1	1	1	1	1	1	1	1	1	1	1	1	1	1	1	1	1	1	1	1	1	1	1	1	1	1	1	1	1
Arachnia propionica F0230a	2540341165	Actinobacteria	Actinomycetia	Propionibacteriales	Propionibacteriaceae	Arachnia	Arachnia propionica	F0230a	B	1	1	1	1	1	1	1	1	1	1	1	1	1	1	1	1	1	1	1	1	1	1	1	1	1	1	1	1	1	1	1	1	1	1	1	1	1	1	1	1
Arcanobacterium haemolyticum NCTC 8452	2808606785	Actinobacteria	Actinomycetia	Actinomycetales	Actinomycetaceae	Arcanobacterium	Arcanobacterium haemolyticum	NCTC 8452	B	1	1	1	1	1	1	1	1	1	1	1	1	1	1	1	1	1	1	1	1	1	1	1	1	1	1	1	1	1	1	1	1	1	1	1	1	1	1	1	1
Arcanobacterium sp. 2701	2884129782	Actinobacteria	Actinomycetia	Actinomycetales	Actinomycetaceae	Arcanobacterium	Arcanobacterium buesumense	2701	B	1	1	1	1	1	1	1	1	1	1	1	1	1	1	1	1	1	1	1	1	1	1	1	1	1	1	1	1	1	1	1	1	1	1	1	1	1	1	1	1
Arcanobacterium sp. JY-X040	2910705042	Actinobacteria	Actinomycetia	Actinomycetales	Actinomycetaceae	Changpingibacter	Changpingibacter yushuensis	JY-X040	B	1	2	1	1	1	1	1	1	1	1	1	1	1	1	1	1	1	1	1	1	1	1	1	1	1	1	1	1	1	1	1	1	1	1	1	1	1	1	1	1
Archangium gephyra DSM 2261	2654587630	Proteobacteria	Deltaproteobacteria	Myxococcales	Archangiaceae	Archangium	Archangium gephyra	DSM 2261	B	1	1	1	1	1	1	1	1	1	1	1	1	1	1	1	1	1	1	1	1	1	1	1	1	1	1	1	1	1	1	1	1	1	1	1	1	1	1	1	1
Archangium violaceum SDU34	2977323986	Proteobacteria	Deltaproteobacteria	Myxococcales	Archangiaceae	Archangium	Archangium violaceum	SDU34	B	2	2	2	1	1	1	1	1	1	1	1	1	1	1	1	1	1	1	1	1	1	1	1	1	1	1	1	1	1	1	1	1	1	1	1	1	1	2	1	2
Arcobacter bivalviorum LMG 26154	2841357427	Proteobacteria	Epsilonproteobacteria	Campylobacterales	Arcobacteraceae	Halarcobacter	Halarcobacter bivalviorum	LMG 26154	B	1	1	1	1	1	1	1	1	1	1	1	1	1	1	1	1	1	1	1	1	1	1	1	1	1	2	1	1	1	2	1	1	1	1	1	1	1	1	1	1
Arcobacter butzleri 7h1h	2541046991	Proteobacteria	Epsilonproteobacteria	Campylobacterales	Arcobacteraceae	Aliarcobacter	Aliarcobacter butzleri	7h1h	B	1	1	1	1	1	1	1	1	1	1	1	1	1	1	1	1	1	1	1	1	1	1	1	1	1	2	1	1	1	1	1	0	1	1	1	1	1	1	1	1
Arcobacter cryaerophilus ATCC 43158	2847260338	Proteobacteria	Epsilonproteobacteria	Campylobacterales	Arcobacteraceae	Aliarcobacter	Aliarcobacter cryaerophilus	ATCC 43158	B	1	1	1	1	1	1	1	1	1	1	1	1	1	1	1	1	1	1	1	1	1	1	1	1	1	2	1	1	1	1	1	1	1	1	1	1	1	1	1	1
Arcobacter ellisii LMG 26155	2850489734	Proteobacteria	Epsilonproteobacteria	Campylobacterales	Arcobacteraceae	Arcobacter	Arcobacter ellisii	LMG 26155	B	2	1	1	1	1	1	1	1	1	1	1	1	1	1	1	1	1	1	1	1	1	1	1	1	1	2	1	1	1	1	1	1	1	1	1	1	1	1	1	1
Arcobacter marinus JCM 15502	2847249153	Proteobacteria	Epsilonproteobacteria	Campylobacterales	Arcobacteraceae	Malaciobacter	Malaciobacter marinus	JCM 15502	B	1	1	1	1	1	1	1	1	1	1	1	1	1	1	1	1	1	1	1	1	1	1	1	1	1	2	1	1	1	2	1	1	1	1	1	1	1	1	1	1
Arcobacter molluscorum CECT 7696	2847252029	Proteobacteria	Epsilonproteobacteria	Campylobacterales	Arcobacteraceae	Malaciobacter	Malaciobacter molluscorum	CECT 7696	B	1	1	1	1	1	1	1	1	1	1	1	1	1	1	1	1	1	1	1	1	1	1	1	1	1	2	1	1	1	1	1	1	1	1	1	1	1	1	1	1
Arcobacter mytili F2075, LMG 24559	2795385496	Proteobacteria	Epsilonproteobacteria	Campylobacterales	Arcobacteraceae	Malaciobacter	Malaciobacter mytili	F2075, LMG 24559	B	1	1	1	1	1	1	1	1	1	1	1	1	1	1	1	1	1	1	1	1	1	1	1	1	1	2	1	1	1	1	1	0	1	1	1	1	1	1	1	1
Arcobacter peruensis PSE-93	2847254849	Proteobacteria	Epsilonproteobacteria	Campylobacterales	Arcobacteraceae	Arcobacter	Arcobacter peruensis	PSE-93	B	1	1	2	1	1	1	1	1	1	1	1	1	1	1	1	1	1	1	1	1	1	1	1	1	1	2	1	1	1	1	1	1	1	1	2	1	1	1	1	1
Arcobacter skirrowii CCUG 10374	2843847787	Proteobacteria	Epsilonproteobacteria	Campylobacterales	Arcobacteraceae	Aliarcobacter	Aliarcobacter skirrowii	CCUG 10374	B	1	1	1	1	1	1	1	1	1	1	1	1	1	1	1	1	1	1	1	1	1	1	1	1	1	2	1	1	1	1	1	1	1	1	1	1	1	1	1	1
Arcobacter sp. L	2511231177	Proteobacteria	Epsilonproteobacteria	Campylobacterales	Arcobacteraceae	Arcobacter	Arcobacter sp. L	L	B	1	1	1	1	1	1	1	1	1	1	1	1	1	1	1	1	1	1	1	1	1	1	1	1	1	2	1	1	1	1	1	0	1	1	1	1	1	1	1	1
Arcobacter suis CECT 7833	2847257650	Proteobacteria	Epsilonproteobacteria	Campylobacterales	Arcobacteraceae	Arcobacter	Arcobacter suis	CECT 7833	B	1	1	1	1	1	1	1	1	1	1	1	1	1	1	1	1	1	1	1	1	1	1	1	1	1	2	1	1	1	1	1	1	1	1	1	1	1	1	1	1
Arcticibacterium luteifluviistationis SM1504	2887088641	Bacteroidota	Cytophagia	Cytophagales	Spirosomaceae	Arcticibacterium	Arcticibacterium luteifluviistationis	SM1504	B	1	1	1	1	1	1	1	1	1	1	1	1	1	1	1	1	1	1	1	1	1	1	1	1	1	1	2	1	1	1	1	1	1	1	1	1	1	1	1	1
Arenibacter algicola SMS7	2773857840	Bacteroidota	Flavobacteriia	Flavobacteriales	Flavobacteriaceae	Arenibacter	Arenibacter algicola	SMS7	B	1	1	1	1	1	1	1	1	1	1	1	1	1	1	1	1	1	1	1	1	1	1	1	1	1	1	1	1	1	1	1	1	1	1	1	1	1	1	1	1
Arenimonas donghaensis DSM 18148, HO3-R19	2597489983	Proteobacteria	Gammaproteobacteria	Xanthomonadales	Xanthomonadaceae	Arenimonas	Arenimonas donghaensis	DSM 18148	B	1	1	1	1	1	1	1	1	1	1	1	1	1	1	1	1	1	1	1	1	1	1	1	1	1	1	1	1	1	1	1	1	1	1	1	1	1	1	1	1
Armatimonadetes bacterium Uphvl-Ar2	2751185551	Armatimonadetes	unclassified	unclassified	unclassified	unclassified	Armatimonadetes bacterium Uphvl-Ar2	Uphvl-Ar2	B	1	1	1	1	1	1	1	1	1	1	1	1	1	1	1	1	1	1	1	1	1	1	1	1	1	1	0	1	1	1	1	1	1	1	1	1	1	1	1	1
Aromatoleum aromaticum EbN1	637000012	Proteobacteria	Betaproteobacteria	Rhodocyclales	Rhodocyclaceae	Aromatoleum	Aromatoleum aromaticum	EbN1	B	1	1	1	1	1	1	1	1	1	1	1	1	1	1	1	1	1	1	1	1	1	1	1	1	1	1	1	1	1	1	1	1	1	1	1	1	1	1	1	1
Aromatoleum pumilum SY39	2775506897	Proteobacteria	Betaproteobacteria	Rhodocyclales	Rhodocyclaceae	Aromatoleum	Aromatoleum pumilum	SY39	B	1	1	1	1	1	1	1	1	1	1	1	1	1	1	1	1	1	1	1	1	1	1	1	1	1	1	1	1	1	1	1	1	1	1	1	1	1	1	1	1
Arsenicicoccus sp. F0371	2687453142	Actinobacteria	Actinomycetia	Micrococcales	Intrasporangiaceae	Arsenicicoccus	Arsenicicoccus sp. oral taxon 190	F0371	B	1	1	1	1	1	1	1	1	1	1	1	1	1	1	1	1	1	1	1	1	1	1	1	1	1	1	1	1	1	1	1	1	1	1	1	1	1	1	1	1
Arsenophonus nasoniae FIN	2836755666	Proteobacteria	Gammaproteobacteria	Enterobacterales	Morganellaceae	Arsenophonus	Arsenophonus nasoniae	FIN	B	1	1	1	1	1	4	1	1	1	1	1	1	1	1	1	1	1	1	1	1	1	1	1	1	1	1	1	1	1	1	1	1	1	1	1	2	1	1	1	1
Arsenophonus symbiont of Lipoptena fortisetosa CB	2657245413	Proteobacteria	Gammaproteobacteria	Enterobacterales	Morganellaceae	Arsenophonus	Candidatus Arsenophonus lipoptenae	CB	B	1	1	1	1	1	1	1	1	1	1	1	1	1	1	1	1	1	1	1	1	1	1	1	1	1	1	1	1	1	1	1	1	1	1	1	1	1	1	1	1
Arthrobacter alpinus ERGS4:06	2684623062	Actinobacteria	Actinomycetia	Micrococcales	Micrococcaceae	Arthrobacter	Arthrobacter alpinus	ERGS4:06	B	1	1	1	1	1	1	1	1	1	1	1	1	1	1	1	1	1	1	1	1	1	1	1	1	1	1	1	1	1	1	1	1	1	1	1	0	1	1	1	1
Arthrobacter alpinus R3.8	2645727552	Actinobacteria	Actinomycetia	Micrococcales	Micrococcaceae	Arthrobacter	Arthrobacter alpinus	R3.8	B	1	1	1	1	1	1	1	1	1	1	1	1	1	1	1	1	1	1	1	1	1	1	1	1	1	1	1	1	1	1	1	1	1	1	1	1	1	1	1	1
Arthrobacter crystallopoietes DSM 20117	2806310726	Actinobacteria	Actinomycetia	Micrococcales	Micrococcaceae	Arthrobacter	Arthrobacter crystallopoietes	DSM 20117	B	1	1	1	1	1	1	1	1	1	1	1	1	1	1	1	1	1	1	1	1	1	1	1	1	1	1	1	1	1	1	1	1	1	1	1	1	1	1	1	1
Arthrobacter dokdonellae DCT5	2843998238	Actinobacteria	Actinomycetia	Micrococcales	Micrococcaceae	Arthrobacter	Arthrobacter dokdonellae	DCT5	B	1	1	1	1	1	1	1	1	1	1	1	1	1	1	1	1	1	1	1	1	1	1	1	1	1	1	1	1	1	1	1	1	1	1	1	1	1	1	1	1
Arthrobacter nitroguajacolicus Rue61a	2510461014	Actinobacteria	Actinomycetia	Micrococcales	Micrococcaceae	Arthrobacter	Arthrobacter sp. Rue61a	Rue61a	B	1	1	1	1	1	1	1	1	1	1	1	1	1	1	1	1	1	1	1	1	1	1	1	1	1	1	1	1	1	1	1	1	1	1	1	1	1	1	1	1
Arthrospira sp. TJSD092	2788500392	Cyanobacteria	unclassified	Oscillatoriales	Microcoleaceae	Arthrospira	Arthrospira sp. TJSD092	TJSD092	B	1	1	1	1	1	1	1	1	1	1	1	1	1	1	1	1	1	1	1	1	1	1	1	1	1	1	1	1	1	1	1	1	1	1	1	1	1	1	1	1
Asaia bogorensis NBRC 16594	2687453310	Proteobacteria	Alphaproteobacteria	Rhodospirillales	Acetobacteraceae	Asaia	Asaia bogorensis	NBRC 16594	B	1	1	1	1	1	1	1	1	1	1	1	1	1	1	1	1	1	1	1	1	1	1	1	1	1	1	1	1	1	1	1	1	1	1	1	1	1	1	1	1
Asticcacaulis excentricus CB 48	649633007	Proteobacteria	Alphaproteobacteria	Caulobacterales	Caulobacteraceae	Asticcacaulis	Asticcacaulis excentricus	CB 48	B	1	1	1	1	1	1	1	1	1	1	1	1	1	1	1	1	1	1	1	1	1	1	1	1	1	1	1	1	1	1	1	1	1	1	1	1	1	1	1	1
Athalassotoga saccharophila NAS-01	2883451585	Thermotogae	Thermotogae	Mesoaciditogales	Mesoaciditogaceae	Athalassotoga	Athalassotoga saccharophila	NAS-01	B	1	1	1	1	1	1	1	1	1	1	1	1	1	1	1	1	1	1	1	1	1	1	1	1	1	1	1	1	1	1	1	1	1	1	1	1	1	1	1	1
Aulosira laxa NIES-50	2775506816	Cyanobacteria	unclassified	Nostocales	Fortieaceae	Aulosira	Aulosira laxa	NIES-50	B	1	1	1	1	1	1	1	1	1	1	1	1	1	1	1	1	1	1	1	1	1	1	1	1	1	1	1	1	1	1	1	1	1	1	1	1	1	1	1	1
Aurantiacibacter atlanticus s21-N3	2775507258	Proteobacteria	Alphaproteobacteria	Sphingomonadales	Erythrobacteraceae	Aurantiacibacter	Aurantiacibacter atlanticus	s21-N3	B	1	1	1	1	1	1	1	1	1	1	1	1	1	1	1	1	1	1	1	1	1	1	1	1	1	1	1	1	1	1	1	1	1	1	1	1	1	1	1	1
Aurantiacibacter gangjinensis JCM 15420	2721755453	Proteobacteria	Alphaproteobacteria	Sphingomonadales	Erythrobacteraceae	Aurantiacibacter	Aurantiacibacter gangjinensis	JCM 15420	B	1	1	1	1	1	1	1	1	1	1	1	1	1	1	1	1	1	1	1	1	1	1	1	1	1	1	1	1	1	1	1	1	1	1	1	1	1	1	1	1
Aurantimicrobium minutum KNC	2775506839	Actinobacteria	Actinomycetia	Micrococcales	Microbacteriaceae	Aurantimicrobium	Aurantimicrobium minutum	KNC	B	1	1	1	1	1	1	1	1	1	1	1	1	1	1	1	1	1	1	1	1	1	1	1	1	1	1	0	1	1	1	1	1	1	1	1	1	1	1	1	1
Aurantimicrobium photophilum MWH-Mo1	2775506704	Actinobacteria	Actinomycetia	Micrococcales	Microbacteriaceae	Aurantimicrobium	Aurantimicrobium photophilum	MWH-Mo1	B	1	1	1	1	1	1	1	1	1	1	1	1	1	1	1	1	1	1	1	1	1	1	1	1	1	1	0	1	1	1	1	1	1	1	1	1	1	1	1	1
Aureimonas mangrovi LMG 31693	2911208591	Proteobacteria	Alphaproteobacteria	Hyphomicrobiales	Aurantimonadaceae	Aureimonas	Aureimonas mangrovi	LMG 31693	B	1	1	1	1	1	1	1	1	1	1	1	1	1	1	1	1	1	1	1	1	1	1	1	1	1	1	1	1	1	1	1	1	1	1	1	1	1	1	1	1
Aureimonas sp. AU20	2684623194	Proteobacteria	Alphaproteobacteria	Hyphomicrobiales	Aurantimonadaceae	Aureimonas	Aureimonas sp. AU20	AU20	B	1	1	1	1	1	1	1	1	1	1	1	1	1	1	1	1	1	1	1	1	1	1	1	1	1	1	1	1	1	1	1	1	1	1	1	1	1	1	1	1
Aureitalea sp. RR4-38	2788500148	Bacteroidota	Flavobacteriia	Flavobacteriales	Flavobacteriaceae	Pukyongia	Pukyongia salina	RR4-38	B	1	1	1	1	1	1	1	1	1	1	1	1	1	1	1	1	1	1	1	1	1	1	1	1	1	1	1	1	1	1	1	1	1	1	1	1	1	1	1	1
Aureliella helgolandensis Q31a	2936182689	Planctomycetota	Planctomycetia	Pirellulales	Pirellulaceae	Aureliella	Aureliella helgolandensis	Q31a	B	1	1	1	1	1	1	1	1	1	1	1	1	1	1	1	1	1	1	1	1	1	1	1	1	1	1	1	1	1	1	1	1	1	1	1	1	2	1	1	1
Auritidibacter sp. NML130574	2834902742	Actinobacteria	Actinomycetia	Micrococcales	Micrococcaceae	Auritidibacter	Auritidibacter sp. NML130574	NML130574	B	1	1	1	1	1	1	1	1	1	1	1	1	1	1	1	1	1	1	1	1	1	1	1	1	1	1	1	1	1	1	1	1	1	1	1	2	1	1	1	1
Avibacterium paragallinarum FARPER-174	2836824207	Proteobacteria	Gammaproteobacteria	Pasteurellales	Pasteurellaceae	Avibacterium	Avibacterium paragallinarum	FARPER-174	B	1	1	1	1	1	1	1	1	1	1	1	1	1	1	1	1	1	1	1	1	1	1	1	1	1	1	1	1	1	1	1	1	1	1	2	1	1	1	1	1
Azoarcus communis TSNA42	2841050915	Proteobacteria	Betaproteobacteria	Rhodocyclales	Zoogloeaceae	Azoarcus	Azoarcus communis	TSNA42	B	1	1	1	1	1	1	2	1	1	1	1	1	1	1	1	1	1	1	1	1	1	1	1	1	1	1	1	1	1	1	1	1	1	1	1	1	1	1	1	1
Azoarcus olearius DQS4	2718217757	Proteobacteria	Betaproteobacteria	Rhodocyclales	Zoogloeaceae	Azoarcus	Azoarcus olearius	DQS4	B	1	1	1	1	1	1	1	1	1	1	1	1	1	1	1	1	1	1	1	1	1	1	1	1	1	1	1	1	1	1	1	1	1	1	1	1	1	1	1	1
Azoarcus sp. CIB	2648501830	Proteobacteria	Betaproteobacteria	Rhodocyclales	Zoogloeaceae	Azoarcus	Azoarcus sp. CIB	CIB	B	1	1	1	1	1	1	1	1	1	1	1	1	1	1	1	1	1	1	1	1	1	1	1	1	1	1	1	1	1	1	1	1	1	1	1	1	1	1	1	1
Azorhizobium caulinodans ORS 571	641228476	Proteobacteria	Alphaproteobacteria	Hyphomicrobiales	Xanthobacteraceae	Azorhizobium	Azorhizobium caulinodans	ORS 571	B	1	1	1	1	1	1	1	1	1	1	1	1	1	1	1	1	1	1	1	1	1	1	1	1	1	1	1	1	1	1	1	1	1	1	1	1	1	1	1	1
Azospira oryzae PS	2508501046	Proteobacteria	Betaproteobacteria	Rhodocyclales	Rhodocyclaceae	Azospira	Azospira oryzae	PS	B	1	1	1	1	1	1	1	1	1	1	1	1	1	1	1	1	1	1	1	1	1	1	1	1	1	1	1	1	1	1	1	1	1	1	1	1	1	1	1	1
Azospira sp. I09	2883896281	Proteobacteria	Betaproteobacteria	Rhodocyclales	Rhodocyclaceae	Azospira	Azospira sp. I09	I09	B	1	1	1	1	1	1	1	1	1	2	1	1	1	1	1	1	1	1	1	1	1	1	1	1	1	1	1	1	1	1	1	1	1	1	1	1	1	1	1	1
Azospirillum baldaniorum Sp245	2511231222	Proteobacteria	Alphaproteobacteria	Rhodospirillales	Azospirillaceae	Azospirillum	Azospirillum baldaniorum	Sp245	B	1	1	1	1	1	1	1	1	1	1	1	1	1	1	1	1	1	1	0	1	0	1	1	1	1	1	1	1	1	1	1	1	1	1	1	1	1	1	1	1
Azospirillum brasilense Az39	2848858292	Proteobacteria	Alphaproteobacteria	Rhodospirillales	Azospirillaceae	Azospirillum	Azospirillum brasilense	Az39	B	1	1	1	1	1	1	1	1	1	2	1	1	1	1	1	1	1	1	1	1	1	1	1	1	1	1	1	1	1	1	1	1	1	1	1	1	1	1	1	1
Azospirillum lipoferum 4B	2511231221	Proteobacteria	Alphaproteobacteria	Rhodospirillales	Azospirillaceae	Azospirillum	Azospirillum lipoferum	4B	B	1	1	1	1	1	1	1	1	1	1	1	1	1	1	1	1	1	1	1	1	1	1	1	1	1	1	1	1	1	1	1	1	1	1	1	1	1	1	1	1
Azospirillum lipoferum B510	646311907	Proteobacteria	Alphaproteobacteria	Rhodospirillales	Azospirillaceae	Azospirillum	Azospirillum sp. B510	B510	B	1	1	2	1	1	1	1	1	1	1	1	1	1	1	1	1	1	1	1	1	1	1	1	1	1	1	1	1	1	1	1	1	1	1	1	1	1	1	1	1
Azospirillum ramasamyi M2T2B2	2846940193	Proteobacteria	Alphaproteobacteria	Rhodospirillales	Azospirillaceae	Azospirillum	Azospirillum ramasamyi	M2T2B2	B	1	1	1	1	1	1	1	1	1	1	1	1	1	1	1	1	1	1	1	1	1	1	1	1	1	1	1	1	1	1	1	1	1	1	1	1	1	1	1	1
Azospirillum thermophilum CFH 70021	2848865092	Proteobacteria	Alphaproteobacteria	Rhodospirillales	Azospirillaceae	Azospirillum	Azospirillum thermophilum	CFH 70021	B	1	1	1	1	1	1	1	1	1	1	1	1	2	2	1	1	1	1	1	1	1	1	1	1	1	1	1	1	1	1	1	1	1	1	1	1	1	1	1	1
Azospirillum thiophilum BV-S	2645728001	Proteobacteria	Alphaproteobacteria	Rhodospirillales	Azospirillaceae	Azospirillum	Azospirillum thiophilum	BV-S	B	1	1	1	1	1	1	1	1	1	1	1	1	1	1	1	1	1	1	1	1	1	1	1	1	1	1	1	1	1	1	1	1	1	1	1	1	1	1	1	1
Azotobacter chroococcum B3	2811995032	Proteobacteria	Gammaproteobacteria	Pseudomonadales	Pseudomonadaceae	Azotobacter	Azotobacter chroococcum	B3	B	1	1	1	1	1	1	1	1	1	1	1	1	1	1	1	1	1	1	1	1	1	1	1	1	1	1	1	1	1	1	1	1	1	1	1	1	1	1	1	1
Azotobacter vinelandii CA	2541047084	Proteobacteria	Gammaproteobacteria	Pseudomonadales	Pseudomonadaceae	Azotobacter	Azotobacter vinelandii	CA	B	1	1	1	1	1	1	1	1	1	1	1	1	1	1	1	1	1	1	1	1	1	1	1	1	1	1	1	1	1	1	1	1	1	1	1	1	1	1	1	1
Bacillus aerophilus 232	2916957932	Firmicutes	Bacilli	Bacillales	Bacillaceae	Bacillus	Bacillus aerophilus	232	B	1	1	1	1	1	1	1	1	1	1	1	1	1	1	1	1	1	1	1	1	1	1	1	1	1	1	1	1	1	1	1	1	1	1	1	1	1	1	1	1
Bacillus albus PFYN01	2875464126	Firmicutes	Bacilli	Bacillales	Bacillaceae	Bacillus	Bacillus albus	PFYN01	B	1	3	1	2	1	1	1	1	1	1	1	1	1	1	1	1	1	1	1	1	1	1	1	1	1	2	1	1	1	1	1	1	1	2	1	1	1	1	1	1
Bacillus altitudinis FD48	2908321769	Firmicutes	Bacilli	Bacillales	Bacillaceae	Bacillus	Bacillus altitudinis	FD48	B	1	1	1	1	1	1	1	1	1	1	1	1	1	1	1	1	1	1	1	1	1	1	1	1	1	1	1	1	1	1	1	1	1	1	1	1	1	1	1	1
Bacillus amyloliquefaciens ALB65	2969114080	Firmicutes	Bacilli	Bacillales	Bacillaceae	Bacillus	Bacillus amyloliquefaciens	ALB65	B	1	1	1	1	1	1	1	1	1	1	1	1	1	1	1	1	1	1	1	1	1	1	1	1	1	1	1	1	1	1	1	1	1	1	1	1	1	1	1	1
Bacillus amyloliquefaciens plantarum AP183 GCA_000875875.1	2648501414	Firmicutes	Bacilli	Bacillales	Bacillaceae	Bacillus	Bacillus velezensis	AP183	B	1	1	1	1	1	1	1	1	1	1	1	1	1	1	1	1	1	1	1	1	1	1	1	1	1	1	1	1	1	1	1	1	1	1	1	1	1	1	1	1
Bacillus amyloliquefaciens RD7-7	2716884864	Firmicutes	Bacilli	Bacillales	Bacillaceae	Bacillus	Bacillus amyloliquefaciens	RD7-7	B	1	1	1	1	1	1	1	0	1	1	1	1	1	1	1	1	1	1	1	1	1	1	1	1	1	1	1	1	1	1	1	1	1	1	1	1	1	1	1	1
Bacillus anthracis 14RA5914 Dobichau	2870287381	Firmicutes	Bacilli	Bacillales	Bacillaceae	Bacillus	Bacillus anthracis	14RA5914 Dobichau	B	1	2	2	2	1	1	2	1	1	1	1	1	1	1	1	1	1	1	1	1	1	2	1	1	1	2	2	1	1	1	1	1	1	2	1	1	1	1	1	1
Bacillus aryabhattai K13	2923092530	Firmicutes	Bacilli	Bacillales	Bacillaceae	Priestia	Priestia aryabhattai	K13	B	1	2	1	1	2	1	1	1	1	1	1	1	1	1	1	1	1	1	1	1	1	1	1	1	1	1	1	1	1	1	1	2	1	1	1	1	1	1	1	1
Bacillus atrophaeus 1942	649633009	Firmicutes	Bacilli	Bacillales	Bacillaceae	Bacillus	Bacillus atrophaeus	1942	B	1	1	1	1	1	1	1	1	1	1	1	1	1	1	1	1	1	1	1	1	1	1	1	1	1	1	1	1	1	1	1	1	1	1	1	1	1	1	1	1
Bacillus beveridgei MLTeJB	2791355491	Firmicutes	Bacilli	Bacillales	Bacillaceae	Salisediminibacterium	Salisediminibacterium beveridgei	MLTeJB	B	1	1	1	1	1	1	1	1	1	1	1	1	1	1	1	1	1	1	1	1	1	1	1	1	1	2	1	1	1	1	1	1	1	1	1	1	1	1	1	1
Bacillus bombysepticus Wang	2636415661	Firmicutes	Bacilli	Bacillales	Bacillaceae	Bacillus	Bacillus bombysepticus	Wang	B	1	1	1	2	1	1	1	1	1	1	1	1	1	1	1	1	1	1	1	1	1	1	1	1	1	2	1	1	1	1	1	1	1	2	1	1	1	1	1	1
Bacillus cellulasensis ku-bf1	2684623094	Firmicutes	Bacilli	Bacillales	Bacillaceae	Bacillus	Bacillus altitudinis	ku-bf1	B	1	1	1	1	1	1	1	1	1	1	1	1	1	1	1	1	1	1	1	1	1	1	1	1	1	1	1	1	1	1	1	1	1	1	1	1	1	1	1	1
Bacillus cereus 03BB102	2630968749	Firmicutes	Bacilli	Bacillales	Bacillaceae	Bacillus	Bacillus cereus	03BB102	B	1	1	1	2	1	1	1	1	1	1	1	1	1	1	1	1	1	1	1	1	1	1	1	1	1	2	1	1	1	1	1	1	1	2	1	1	1	1	1	1
Bacillus cereus cytotoxis NVH 391-98	640753006	Firmicutes	Bacilli	Bacillales	Bacillaceae	Bacillus	Bacillus cytotoxicus	NVH 391-98	B	1	1	1	2	1	1	1	1	1	1	1	1	1	1	1	1	1	1	1	1	1	1	1	1	1	1	1	1	1	1	1	1	1	2	1	1	1	1	1	1
Bacillus clausii DSM 8716	2811995369	Firmicutes	Bacilli	Bacillales	Bacillaceae	Alkalihalobacillus	Alkalihalobacillus clausii	DSM 8716	B	1	1	1	2	1	1	1	1	2	1	1	1	1	1	1	1	1	1	1	1	1	1	1	1	1	2	1	1	1	1	1	1	1	1	1	1	1	1	1	1
Bacillus coagulans DSM 1 = ATCC 7050	2630968645	Firmicutes	Bacilli	Bacillales	Bacillaceae	Weizmannia	Weizmannia coagulans	DSM 1	B	1	1	1	1	1	1	1	1	1	1	1	1	1	1	1	1	1	1	1	1	1	1	1	1	1	1	1	1	1	1	1	1	1	1	1	1	1	1	1	1
Bacillus cytotoxicus CH_1	2971868668	Firmicutes	Bacilli	Bacillales	Bacillaceae	Bacillus	Bacillus cytotoxicus	CH_1	B	2	2	2	2	1	1	1	1	1	1	1	1	1	1	1	1	1	1	1	1	1	1	1	1	1	1	1	1	1	1	1	1	1	2	1	1	1	1	1	1
Bacillus endophyticus Hbe603	2811994995	Firmicutes	Bacilli	Bacillales	Bacillaceae	Priestia	Priestia endophytica	Hbe603	B	1	1	1	1	1	1	1	1	1	1	1	1	1	1	1	1	1	1	1	1	1	1	1	1	1	1	1	1	1	1	1	1	1	1	1	1	1	1	1	1
Bacillus flexus KLBMP 4941	2811995365	Firmicutes	Bacilli	Bacillales	Bacillaceae	Priestia	Priestia flexa	KLBMP 4941	B	1	1	1	1	1	1	1	1	1	1	1	1	1	1	1	1	1	1	1	1	1	1	1	1	1	1	1	1	1	1	1	1	1	1	1	1	1	1	1	1
Bacillus fonticola CS13	2938875779	Firmicutes	Bacilli	Bacillales	Bacillaceae	Bacillus	Bacillus fonticola	CS13	B	1	1	1	1	1	1	1	1	1	1	1	1	1	1	1	1	1	1	1	1	1	4	1	1	1	1	1	1	1	1	1	1	1	1	1	1	1	1	1	1
Bacillus foraminis Bac44	2971947876	Firmicutes	Bacilli	Bacillales	Bacillaceae	Mesobacillus	Mesobacillus foraminis	Bac44	B	1	2	1	2	1	1	1	1	1	1	1	1	1	1	1	1	1	1	1	1	1	1	1	1	1	1	1	1	1	1	1	1	1	1	1	1	1	1	1	1
Bacillus freudenreichii NCTC 4823	2916962030	Firmicutes	Bacilli	Bacillales	Bacillaceae	Bacillus	Bacillus freudenreichii	NCTC 4823	B	2	1	1	1	1	1	1	1	1	1	1	1	1	1	1	1	1	1	1	1	1	1	1	1	1	1	1	1	1	1	1	1	1	1	1	1	1	1	1	1
Bacillus glycinifermentans B-27	2773857995	Firmicutes	Bacilli	Bacillales	Bacillaceae	Bacillus	Bacillus glycinifermentans	B-27	B	1	1	1	1	1	1	1	1	1	1	1	1	1	1	1	1	1	1	1	1	1	1	1	1	1	1	1	1	1	1	1	1	1	1	1	1	1	1	1	1
Bacillus glycinifermentans TH008	2639762716	Firmicutes	Bacilli	Bacillales	Bacillaceae	Bacillus	Bacillus sp. TH008	TH008	B	1	1	1	1	1	1	1	1	1	1	1	1	1	1	1	1	1	1	1	1	1	1	1	1	1	1	1	1	1	1	1	1	1	1	1	1	1	1	1	1
Bacillus gobiensis FJAT-4402	2651869764	Firmicutes	Bacilli	Bacillales	Bacillaceae	Bacillus	Bacillus gobiensis	FJAT-4402	B	1	1	1	2	1	1	1	1	1	1	1	1	1	1	1	1	1	1	1	1	1	1	1	1	1	1	1	1	1	1	1	1	1	1	1	1	1	1	1	1
Bacillus inaquosorum DE111	2687453378	Firmicutes	Bacilli	Bacillales	Bacillaceae	Bacillus	Bacillus inaquosorum	DE111	B	1	1	1	1	1	1	1	1	1	1	1	1	1	1	1	1	1	1	1	1	1	1	1	1	1	1	1	1	1	1	1	1	1	1	1	1	1	1	1	1
Bacillus infantis NRRL B-14911	2554235446	Firmicutes	Bacilli	Bacillales	Bacillaceae	Bacillus	Bacillus infantis	NRRL B-14911	B	1	1	1	2	1	1	1	1	0	1	1	1	1	1	1	1	1	1	1	1	1	1	1	1	1	2	1	1	1	1	1	1	1	1	1	1	1	1	1	1
Bacillus jeotgali DSM 18226	2908928733	Firmicutes	Bacilli	Bacillales	Bacillaceae	Mesobacillus	Mesobacillus jeotgali	DSM 18226	B	1	2	1	2	1	1	1	1	1	1	1	1	1	1	1	1	1	1	1	1	1	1	1	1	1	1	1	1	1	1	1	1	1	1	1	1	1	1	1	1
Bacillus kochii BDGP4	2767802234	Firmicutes	Bacilli	Bacillales	Bacillaceae	Cytobacillus	Cytobacillus kochii	BDGP4	B	1	1	1	2	1	1	1	1	1	1	1	1	1	1	1	1	1	1	1	1	1	1	1	1	1	2	1	1	1	1	1	1	1	1	1	1	1	1	1	1
Bacillus licheniformis 0DA23-1	2965784637	Firmicutes	Bacilli	Bacillales	Bacillaceae	Bacillus	Bacillus licheniformis	0DA23-1	B	1	1	2	1	1	1	1	1	1	1	1	1	1	1	1	1	1	1	1	1	1	2	1	1	1	1	1	1	1	1	1	1	1	1	1	1	1	1	1	1
Bacillus licheniformis 9945A	2551306715	Firmicutes	Bacilli	Bacillales	Bacillaceae	Bacillus	Bacillus paralicheniformis	9945A	B	1	1	1	1	1	1	1	1	1	1	1	1	1	1	1	1	1	1	1	1	1	1	1	1	1	1	1	1	1	1	1	1	1	1	1	1	1	1	1	1
Bacillus licheniformis ATCC 12713	2875450446	Firmicutes	Bacilli	Bacillales	Bacillaceae	Bacillus	Bacillus licheniformis	ATCC 12713	B	1	1	1	1	1	1	1	1	1	1	1	1	1	1	1	1	1	1	1	1	1	2	1	1	1	1	1	2	1	1	1	1	1	1	1	1	1	1	1	1
Bacillus litoralis Bac94	2965744470	Firmicutes	Bacilli	Bacillales	Bacillaceae	Metabacillus	Metabacillus litoralis	Bac94	B	1	2	1	1	1	1	1	1	1	1	1	1	1	1	1	1	1	1	1	1	1	1	1	1	1	1	1	1	1	1	1	1	1	1	1	1	1	1	1	2
Bacillus megaterium DSM 319	646564507	Firmicutes	Bacilli	Bacillales	Bacillaceae	Priestia	Priestia megaterium	DSM 319	B	1	1	1	1	1	1	1	1	1	1	1	1	1	1	1	1	1	1	1	1	1	1	1	1	1	1	1	1	1	1	1	1	1	1	1	1	1	1	1	1
Bacillus methanolicus MGA3	2585427643	Firmicutes	Bacilli	Bacillales	Bacillaceae	Bacillus	Bacillus methanolicus	MGA3	B	1	1	1	1	1	1	1	1	1	1	1	1	1	1	1	1	1	1	1	1	1	1	1	1	1	1	1	1	1	1	1	1	1	1	1	1	1	1	1	1
Bacillus methylotrophicus B25	2687453572	Firmicutes	Bacilli	Bacillales	Bacillaceae	Bacillus	Bacillus velezensis	B25	B	1	1	1	1	1	1	1	1	1	1	1	1	1	1	1	1	1	1	1	1	1	1	1	1	1	1	1	1	1	1	1	1	1	1	1	1	1	1	1	1
Bacillus mobilis ML-A2C4	2916976466	Firmicutes	Bacilli	Bacillales	Bacillaceae	Bacillus	Bacillus mobilis	ML-A2C4	B	1	2	1	2	1	1	2	1	1	1	1	1	1	1	1	1	1	1	1	1	1	1	1	1	1	3	1	1	1	1	1	1	1	2	1	1	1	1	1	1
Bacillus muralis G25-68	2806310684	Firmicutes	Bacilli	Bacillales	Bacillaceae	Peribacillus	Peribacillus muralis	G25-68	B	1	1	1	2	1	1	1	1	1	1	1	1	1	1	1	1	1	1	1	1	1	1	1	1	1	2	1	1	1	1	1	1	1	1	1	1	1	1	1	1
Bacillus mycoides ATCC 6462	2623621012	Firmicutes	Bacilli	Bacillales	Bacillaceae	Bacillus	Bacillus mycoides	ATCC 6462	B	1	1	1	2	1	1	1	1	1	1	1	1	1	1	1	1	1	1	1	1	1	1	1	1	1	2	1	1	1	1	1	1	1	2	1	1	1	1	1	1
Bacillus pacificus NCCP 15909	2908360318	Firmicutes	Bacilli	Bacillales	Bacillaceae	Bacillus	Bacillus pacificus	NCCP 15909	B	1	2	2	2	1	1	2	1	1	1	1	1	1	1	1	1	1	1	1	1	1	1	1	1	1	2	1	1	1	1	1	1	2	2	1	1	1	1	1	1
Bacillus paralicheniformis 14DA11	2816332327	Firmicutes	Bacilli	Bacillales	Bacillaceae	Bacillus	Bacillus paralicheniformis	14DA11	B	1	1	1	1	1	1	1	1	1	1	1	1	1	1	1	1	1	1	1	1	1	1	1	1	1	1	1	1	1	1	1	1	1	1	1	1	1	1	1	1
Bacillus paranthracis PR1	2908941017	Firmicutes	Bacilli	Bacillales	Bacillaceae	Bacillus	Bacillus paranthracis	PR1	B	1	2	2	2	1	1	2	1	1	1	1	1	1	1	1	1	1	1	1	1	1	1	1	1	1	2	1	1	1	1	1	1	1	2	1	1	1	1	1	1
Bacillus pseudomycoides 219298	2597490127	Firmicutes	Bacilli	Bacillales	Bacillaceae	Bacillus	Bacillus pseudomycoides	219298	B	1	1	1	2	1	1	1	1	1	1	1	1	1	1	1	1	1	1	1	1	1	1	1	1	1	2	1	1	1	1	1	1	1	2	1	1	1	1	1	1
Bacillus pumilus 145	2978783878	Firmicutes	Bacilli	Bacillales	Bacillaceae	Bacillus	Bacillus pumilus	145	B	1	2	1	1	1	1	1	1	1	1	1	1	1	1	1	1	1	1	1	1	1	1	1	1	1	1	1	1	1	1	1	1	1	1	1	1	1	1	1	1
Bacillus safensis BRM1	2912861033	Firmicutes	Bacilli	Bacillales	Bacillaceae	Bacillus	Bacillus safensis	BRM1	B	1	1	1	1	1	1	1	1	1	1	1	1	1	1	1	1	1	1	1	1	1	1	1	1	1	1	1	1	1	1	1	1	1	1	1	1	1	1	1	1
Bacillus selenitireducens MLS10	646564509	Firmicutes	Bacilli	Bacillales	Bacillaceae	Salisediminibacterium	Salisediminibacterium selenitireducens	MLS10	B	1	1	1	1	1	1	1	1	1	1	1	1	1	1	1	1	1	1	1	1	1	1	1	1	1	2	1	1	1	1	1	1	1	1	1	1	1	1	1	1
Bacillus siamensis SCSIO 05746	2806310748	Firmicutes	Bacilli	Bacillales	Bacillaceae	Bacillus	Bacillus siamensis	SCSIO 05746	B	1	1	1	1	1	1	1	1	1	1	1	1	1	1	1	1	1	1	1	1	1	1	1	1	1	1	1	1	1	1	1	1	1	1	1	1	1	1	1	1
Bacillus simplex DSM 1321	2823415468	Firmicutes	Bacilli	Bacillales	Bacillaceae	Peribacillus	Peribacillus simplex	DSM 1321	B	1	1	2	2	1	1	1	1	2	1	1	1	1	1	1	1	1	1	1	1	1	1	1	1	1	1	1	1	1	1	1	1	1	1	1	1	1	1	1	1
Bacillus smithii DSM 4216	2654588021	Firmicutes	Bacilli	Bacillales	Bacillaceae	Bacillus	Bacillus smithii	DSM 4216	B	1	1	1	1	1	1	1	1	1	1	1	1	1	1	1	1	1	1	1	1	1	1	1	1	1	1	1	1	1	1	1	1	1	1	1	1	1	1	1	1
Bacillus sonorensis SRCM101395	2811995017	Firmicutes	Bacilli	Bacillales	Bacillaceae	Bacillus	Bacillus sonorensis	SRCM101395	B	1	1	1	1	1	1	0	1	1	1	1	1	1	1	1	1	1	1	1	1	1	1	1	1	1	1	1	1	1	1	1	1	1	1	1	1	1	1	1	1
Bacillus sp. 1NLA3E	2506520047	Firmicutes	Bacilli	Bacillales	Bacillaceae	Bacillus	Bacillus sp. 1NLA3E	1NLA3E	B	1	1	1	1	1	1	1	1	1	1	1	1	1	1	1	1	1	1	1	1	1	1	1	1	1	1	1	1	1	1	1	1	1	1	1	1	1	1	1	1
Bacillus stratosphericus LAMA 585	2821856403	Firmicutes	Bacilli	Bacillales	Bacillaceae	Bacillus	Bacillus stratosphericus	LAMA 585	B	1	1	1	1	1	1	1	1	1	1	1	1	1	1	1	1	1	1	1	1	1	1	1	1	1	1	1	1	1	1	1	1	1	1	1	1	1	1	1	1
Bacillus subtilis 29R	2718218152	Firmicutes	Bacilli	Bacillales	Bacillaceae	Bacillus	Bacillus subtilis	29R	B	1	1	1	1	1	1	1	1	1	1	1	1	1	1	1	1	1	1	1	1	1	1	1	1	1	1	1	1	1	1	1	1	1	1	1	1	1	1	1	1
Bacillus subtilis spizizenii NRS 231	2645727729	Firmicutes	Bacilli	Bacillales	Bacillaceae	Bacillus	Bacillus spizizenii	NRS 231	B	1	1	1	1	1	1	1	1	1	1	1	1	1	1	1	1	1	1	1	1	1	1	1	1	1	1	1	1	1	1	1	1	1	1	1	1	1	1	1	1
Bacillus thermocopriae DUT50_236	2908366440	Firmicutes	Bacilli	Bacillales	Bacillaceae	Neobacillus	Neobacillus thermocopriae	DUT50_236	B	1	1	2	1	1	1	1	1	1	1	1	1	1	1	1	1	1	1	1	1	1	1	1	1	1	1	2	1	1	1	1	1	1	1	1	1	1	1	1	1
Bacillus thuringiensis 97-27	2654588012	Firmicutes	Bacilli	Bacillales	Bacillaceae	Bacillus	Bacillus thuringiensis	97-27	B	1	1	1	2	1	1	1	1	1	1	1	1	1	1	1	1	1	1	1	1	1	1	1	1	1	2	1	1	1	1	1	1	1	2	1	1	1	1	1	1
Bacillus toyonensis BCT-7112	2558309069	Firmicutes	Bacilli	Bacillales	Bacillaceae	Bacillus	Bacillus toyonensis	BCT-7112	B	1	1	1	2	1	1	1	1	1	1	1	1	1	1	1	1	1	1	1	1	1	1	1	1	1	2	1	1	1	1	1	1	1	2	1	1	1	1	1	1
Bacillus tropicus AOA-CPS1	2908374211	Firmicutes	Bacilli	Bacillales	Bacillaceae	Bacillus	Bacillus tropicus	AOA-CPS1	B	1	2	2	2	1	1	1	1	1	1	1	1	1	1	1	1	1	1	1	1	1	1	1	1	1	2	1	1	1	1	1	1	1	2	1	1	1	1	1	1
Bacillus vallismortis Bac111	2908356131	Firmicutes	Bacilli	Bacillales	Bacillaceae	Bacillus	Bacillus vallismortis	Bac111	B	1	2	1	1	1	1	1	1	1	1	1	1	1	1	1	1	1	1	1	1	1	1	1	1	1	1	1	1	1	1	1	1	1	1	1	1	1	1	1	1
Bacillus velezensis 10075	2875459517	Firmicutes	Bacilli	Bacillales	Bacillaceae	Bacillus	Bacillus velezensis	10075	B	1	1	1	1	1	1	1	1	1	1	1	1	1	1	1	1	1	1	1	1	1	1	1	1	1	1	1	1	1	1	1	1	1	1	1	1	1	1	1	1
Bacillus weihaiensis Alg07	2721755502	Firmicutes	Bacilli	Bacillales	Bacillaceae	Bacillus	Bacillus weihaiensis	Alg07	B	1	1	1	1	1	1	1	1	1	1	1	1	1	1	1	1	1	1	1	1	1	1	1	1	1	1	1	1	1	1	1	1	1	1	1	1	1	1	1	1
Bacillus weihenstephanensis KBAB4	641228477	Firmicutes	Bacilli	Bacillales	Bacillaceae	Bacillus	Bacillus mycoides	KBAB4	B	1	1	1	2	1	1	1	1	1	1	1	1	1	1	1	1	1	1	1	1	1	1	1	1	1	2	1	1	1	1	1	1	1	2	1	1	1	1	1	1
Bacillus xiamenensis VV3	2721755807	Firmicutes	Bacilli	Bacillales	Bacillaceae	Bacillus	Bacillus xiamenensis	VV3	B	1	1	1	1	1	1	1	1	1	1	1	1	1	1	1	1	1	1	1	1	1	1	1	1	1	1	1	1	1	1	1	1	1	1	1	1	1	1	1	1
Bacterioplanes sanyensis NV9	2757320775	Proteobacteria	Gammaproteobacteria	Oceanospirillales	Oceanospirillaceae	Bacterioplanes	Bacterioplanes sanyensis	NV9	B	1	1	1	1	1	1	1	1	1	1	1	1	1	1	1	1	1	1	1	1	1	1	1	1	1	1	1	1	1	1	1	1	1	1	1	1	1	1	1	1
Bacteriovorax stolpii UKi2	2802429278	Proteobacteria	Oligoflexia	Bacteriovoracales	Bacteriovoracaceae	Bacteriovorax	Bacteriovorax stolpii	UKi2	B	1	1	1	1	1	1	1	1	1	1	1	1	1	1	1	1	1	1	1	1	1	1	1	1	1	1	1	1	1	1	1	1	1	1	1	1	1	1	1	1
Bacteroides caccae ATCC 43185	2806310690	Bacteroidota	Bacteroidia	Bacteroidales	Bacteroidaceae	Bacteroides	Bacteroides caccae	ATCC 43185	B	1	1	1	1	1	1	1	1	1	1	1	1	1	1	1	1	1	1	1	1	1	1	1	1	1	1	1	1	1	1	1	1	1	1	1	1	1	1	1	1
Bacteroides caecimuris I48	2718217776	Bacteroidota	Bacteroidia	Bacteroidales	Bacteroidaceae	Bacteroides	Bacteroides caecimuris	I48	B	1	1	1	1	1	1	1	1	1	1	1	1	1	1	1	1	1	1	1	1	1	1	1	1	1	1	1	1	1	1	1	1	1	1	1	1	1	1	1	1
Bacteroides cellulosilyticus WH2	2814123224	Bacteroidota	Bacteroidia	Bacteroidales	Bacteroidaceae	Bacteroides	Bacteroides cellulosilyticus	WH2	B	1	1	1	1	1	1	1	1	1	1	1	1	1	1	1	1	1	1	1	1	1	1	1	1	1	1	1	1	1	1	1	1	1	1	1	1	1	1	1	1
Bacteroides dorei CL03T12C01	2675903348	Bacteroidota	Bacteroidia	Bacteroidales	Bacteroidaceae	Phocaeicola	Phocaeicola dorei	CL03T12C01	B	1	1	1	1	1	1	1	1	1	1	1	1	1	1	1	1	1	1	1	1	1	1	1	1	1	1	1	1	1	1	1	1	1	1	1	1	1	1	1	0
Bacteroides fragilis 638R	650377910	Bacteroidota	Bacteroidia	Bacteroidales	Bacteroidaceae	Bacteroides	Bacteroides fragilis	638R	B	1	1	1	1	1	1	1	1	1	1	1	1	1	1	1	1	1	1	1	1	1	1	1	1	1	1	1	1	1	1	1	1	1	1	1	1	1	1	1	1
Bacteroides helcogenes P 36-108, DSM 20613	649633012	Bacteroidota	Bacteroidia	Bacteroidales	Bacteroidaceae	Bacteroides	Bacteroides helcogenes	P 36-108, DSM 20613	B	1	1	1	1	1	1	1	1	1	1	1	1	1	1	1	1	1	1	1	1	1	1	1	1	1	1	1	1	1	1	1	1	1	1	1	1	1	1	1	1
Bacteroides heparinolyticus F0111	2791355225	Bacteroidota	Bacteroidia	Bacteroidales	Bacteroidaceae	Bacteroides	Bacteroides heparinolyticus	F0111	B	1	1	1	1	1	1	1	1	1	1	1	1	1	1	1	1	1	1	1	1	1	1	1	1	1	1	1	1	1	1	1	1	1	1	1	1	1	1	1	1
Bacteroides ovatus ATCC 8483	2684623200	Bacteroidota	Bacteroidia	Bacteroidales	Bacteroidaceae	Bacteroides	Bacteroides ovatus	ATCC 8483	B	1	1	1	1	1	1	1	1	1	1	1	1	1	1	1	1	1	1	1	1	1	1	1	1	1	1	1	1	1	1	1	1	1	1	1	1	1	1	1	1
Bacteroides ovatus V975	2844359394	Bacteroidota	Bacteroidia	Bacteroidales	Bacteroidaceae	Bacteroides	Bacteroides ovatus	V975	B	1	1	1	1	1	1	1	1	1	1	1	1	1	1	1	1	1	1	1	1	1	1	1	1	1	2	1	1	1	1	1	1	1	1	0	1	1	1	1	1
Bacteroides sp. A1C1	2848005981	Bacteroidota	Bacteroidia	Bacteroidales	Bacteroidaceae	Bacteroides	Bacteroides sp. A1C1	A1C1	B	1	1	1	1	1	1	1	1	1	1	1	1	1	1	1	1	1	1	1	1	1	1	1	1	1	1	1	1	1	2	1	1	1	1	1	1	1	1	1	1
Bacteroides thetaiotaomicron 7330	2844364567	Bacteroidota	Bacteroidia	Bacteroidales	Bacteroidaceae	Bacteroides	Bacteroides thetaiotaomicron	7330	B	1	1	1	1	1	1	1	1	1	1	1	1	1	1	1	1	1	1	1	1	1	1	1	1	1	1	1	2	1	1	1	1	1	1	1	1	1	1	1	1
Bacteroides vulgatus ATCC 8482	640753008	Bacteroidota	Bacteroidia	Bacteroidales	Bacteroidaceae	Phocaeicola	Phocaeicola vulgatus	ATCC 8482	B	1	1	1	1	1	1	1	1	1	1	1	1	1	1	1	1	1	1	1	1	1	1	1	1	1	1	1	1	1	1	1	1	1	1	1	1	1	1	1	0
Bacteroides xylanisolvens XB1A	650377911	Bacteroidota	Bacteroidia	Bacteroidales	Bacteroidaceae	Bacteroides	Bacteroides xylanisolvens	XB1A	B	1	1	1	1	1	1	1	1	1	1	1	1	1	1	1	1	1	1	1	1	1	1	1	0	1	1	0	1	1	2	1	1	1	1	1	1	1	1	1	1
Bacteroides zoogleoformans ATCC 33285	2802429456	Bacteroidota	Bacteroidia	Bacteroidales	Bacteroidaceae	Bacteroides	Bacteroides zoogleoformans	ATCC 33285	B	1	1	1	1	1	1	1	1	1	1	1	1	1	1	1	1	1	1	1	1	1	1	1	1	1	1	1	1	1	1	1	1	1	1	1	1	1	1	1	1
Baekduia soli BR7-21	2883391222	Actinobacteria	Rubrobacteria	Rubrobacterales	Baekduiaceae	Baekduia	Baekduia soli	BR7-21	B	1	1	1	1	1	1	1	1	1	1	1	1	1	1	1	1	1	1	1	1	1	1	1	1	1	1	1	1	1	1	1	1	1	1	1	1	1	1	1	1
Barnesiella viscericola C46, DSM 18177	2509276067	Bacteroidota	Bacteroidia	Bacteroidales	Barnesiellaceae	Barnesiella	Barnesiella viscericola	C46, DSM 18177	B	1	1	1	1	1	1	1	1	1	1	1	1	1	1	1	1	1	1	1	1	1	1	1	1	1	1	1	1	1	1	1	1	1	1	1	1	1	1	1	0
Bartonella apis BBC0122	2751185858	Proteobacteria	Alphaproteobacteria	Hyphomicrobiales	Bartonellaceae	Bartonella	Bartonella apis	BBC0122	B	1	1	1	1	1	1	1	1	1	1	1	1	1	1	1	1	1	1	1	1	1	1	1	1	1	1	1	1	1	1	1	1	1	1	1	1	1	1	1	1
Bartonella australis Aust/NH1	2526164707	Proteobacteria	Alphaproteobacteria	Hyphomicrobiales	Bartonellaceae	Bartonella	Bartonella australis	Aust/NH1	B	1	1	1	1	1	1	1	1	1	1	1	1	1	1	1	1	1	1	1	1	1	1	1	1	1	1	1	1	1	1	1	1	1	1	1	1	1	1	1	1
Bartonella bacilliformis ATCC 35685D-5	2721755463	Proteobacteria	Alphaproteobacteria	Hyphomicrobiales	Bartonellaceae	Bartonella	Bartonella bacilliformis	ATCC 35685D-5	B	1	1	1	1	1	2	2	1	1	1	1	1	2	2	2	2	2	1	1	1	1	1	1	1	1	1	1	1	2	2	2	2	1	1	1	1	1	1	1	2
Bartonella clarridgeiae 73	649633014	Proteobacteria	Alphaproteobacteria	Hyphomicrobiales	Bartonellaceae	Bartonella	Bartonella clarridgeiae	73	B	1	1	1	1	1	1	1	1	1	1	1	1	1	1	1	1	1	1	1	1	1	1	1	1	1	1	1	1	1	1	1	1	1	1	1	1	1	1	1	1
Bartonella grahamii as4aup	644736328	Proteobacteria	Alphaproteobacteria	Hyphomicrobiales	Bartonellaceae	Bartonella	Bartonella grahamii	as4aup	B	1	1	1	1	1	1	1	1	1	1	1	1	1	1	1	1	1	1	1	1	1	1	1	1	1	1	1	1	1	1	1	1	1	1	1	1	1	1	1	1
Bartonella henselae BM1374163	2585427673	Proteobacteria	Alphaproteobacteria	Hyphomicrobiales	Bartonellaceae	Bartonella	Bartonella henselae	BM1374163	B	1	1	1	1	1	1	1	1	1	1	1	1	1	1	1	1	1	1	1	1	1	1	1	1	1	1	1	1	1	1	1	1	1	1	1	1	1	1	1	1
Bartonella kosoyi 'Tel Aviv'	2841629896	Proteobacteria	Alphaproteobacteria	Hyphomicrobiales	Bartonellaceae	Bartonella	Bartonella kosoyi	Tel Aviv	B	1	1	1	1	1	1	1	1	1	1	1	1	1	1	1	1	1	1	1	1	1	1	1	1	1	1	1	1	1	1	1	1	1	2	1	1	1	1	1	1
Bartonella quintana RM-11	2518645543	Proteobacteria	Alphaproteobacteria	Hyphomicrobiales	Bartonellaceae	Bartonella	Bartonella quintana	RM-11	B	1	1	1	1	1	1	1	1	1	1	1	1	1	1	1	1	1	1	1	1	1	1	1	1	1	1	1	1	1	0	1	1	1	1	1	1	1	1	1	0
Bartonella schoenbuchensis R1	2773858026	Proteobacteria	Alphaproteobacteria	Hyphomicrobiales	Bartonellaceae	Bartonella	Bartonella schoenbuchensis	R1	B	1	1	1	1	1	1	1	0	1	1	1	1	1	1	1	1	1	1	1	1	1	1	1	1	1	2	1	1	1	1	1	1	1	1	1	1	1	1	1	1
Bartonella sp. 114	2751185852	Proteobacteria	Alphaproteobacteria	Hyphomicrobiales	Bartonellaceae	Bartonella	Bartonella sp. 114	114	B	1	1	1	1	1	1	1	1	1	1	1	1	1	1	1	1	1	1	1	1	1	1	1	1	1	2	1	1	1	1	1	1	1	1	1	1	1	1	1	1
Bartonella tribocorum BM1374166	2588253764	Proteobacteria	Alphaproteobacteria	Hyphomicrobiales	Bartonellaceae	Bartonella	Bartonella tribocorum	BM1374166	B	1	1	1	1	1	1	1	1	1	1	1	1	1	1	1	1	1	1	1	1	1	1	1	1	1	0	1	1	1	1	1	1	1	1	1	1	1	1	1	1
Bartonella vinsonii NCTC 12905	2888055400	Proteobacteria	Alphaproteobacteria	Hyphomicrobiales	Bartonellaceae	Bartonella	Bartonella vinsonii	NCTC 12905	B	1	1	1	1	1	1	1	1	1	1	1	1	1	1	1	1	1	1	1	1	1	1	1	1	1	1	1	1	1	1	1	1	1	1	1	1	1	1	1	1
Basilea psittacipulmonis DSM 24701	2597490181	Proteobacteria	Betaproteobacteria	Burkholderiales	Alcaligenaceae	Basilea	Basilea psittacipulmonis	DSM 24701	B	1	1	1	1	1	1	1	1	1	1	1	1	1	1	1	1	1	1	1	1	1	1	1	1	1	1	1	1	1	1	1	1	1	1	1	1	1	1	1	1
Bathymodiolus septemdierum endosymbiont Myojin knoll A1	2751185563	Proteobacteria	Gammaproteobacteria	unclassified	unclassified	unclassified	Bathymodiolus septemdierum thioautotrophic gill symbiont	Myojin knoll A1	B	1	1	1	1	1	1	1	1	1	1	1	1	1	1	1	1	1	1	1	1	1	1	1	1	1	1	1	1	1	1	1	1	1	1	1	1	1	1	1	1
Bathymodiolus thermophilus thioautotrophic gill symbiont EPR9N	2974486711	Proteobacteria	Gammaproteobacteria	unclassified	unclassified	unclassified	Bathymodiolus thermophilus thioautotrophic gill symbiont	EPR9N	B	1	1	1	1	1	1	1	1	1	1	1	1	1	1	1	1	1	1	1	1	1	1	1	1	1	1	1	1	1	1	1	1	1	1	1	1	1	1	1	1
Baumannia cicadellinicola Hc	637000029	Proteobacteria	Gammaproteobacteria	unclassified	unclassified	Candidatus Baumannia	Candidatus Baumannia cicadellinicola	Hc	B	1	1	1	1	1	1	1	1	1	1	1	1	1	1	1	1	1	1	1	1	1	1	1	1	1	1	1	1	1	1	1	1	1	1	1	1	1	1	1	1
Bdellovibrio bacteriovorus 109J	2576861479	Proteobacteria	Oligoflexia	Bdellovibrionales	Bdellovibrionaceae	Bdellovibrio	Bdellovibrio bacteriovorus	109J	B	1	1	1	1	1	1	1	1	1	1	1	1	1	1	1	1	1	1	1	1	1	1	1	1	1	1	1	1	1	1	1	1	1	1	1	1	1	0	1	1
Bdellovibrio sp. NC01	2884148809	Proteobacteria	Oligoflexia	Bdellovibrionales	Bdellovibrionaceae	Bdellovibrio	Bdellovibrio sp. NC01	NC01	B	1	1	1	1	1	1	1	1	1	1	1	1	1	1	1	1	1	1	1	1	1	1	1	1	1	1	1	1	1	1	1	1	1	1	1	1	1	1	1	1
Beggiatoa leptomitoformis D-402	2654588010	Proteobacteria	Gammaproteobacteria	Thiotrichales	Thiotrichaceae	Beggiatoa	Beggiatoa leptomitoformis	D-402	B	1	1	1	1	1	1	1	1	1	1	1	1	1	1	1	1	1	1	1	1	1	1	1	1	1	1	1	1	1	1	1	1	1	1	1	1	1	1	1	1
Beijerinckia indica indica ATCC 9039	641522606	Proteobacteria	Alphaproteobacteria	Hyphomicrobiales	Beijerinckiaceae	Beijerinckia	Beijerinckia indica	ATCC 9039	B	1	1	1	1	1	1	1	1	1	1	1	1	1	1	1	1	1	1	1	1	1	1	1	1	1	1	1	1	1	1	1	1	1	1	1	1	1	1	1	1
Belliella baltica DSM 15883	2509276058	Bacteroidota	Cytophagia	Cytophagales	Cyclobacteriaceae	Belliella	Belliella baltica	DSM 15883	B	1	1	1	1	1	1	1	1	1	1	1	1	1	1	1	1	1	1	1	1	1	1	1	1	1	1	1	1	1	1	1	1	1	1	1	1	1	1	1	1
Bernardetia litoralis DSM 6794	2509276059	Bacteroidota	Cytophagia	Cytophagales	Bernardetiaceae	Bernardetia	Bernardetia litoralis	DSM 6794	B	1	1	1	1	1	1	1	1	1	1	1	1	1	1	1	1	1	1	1	1	1	1	1	1	1	1	1	1	1	1	1	1	1	1	1	1	1	1	1	1
Berryella intestinalis 68-1-3	2634166451	Actinobacteria	Coriobacteriia	Eggerthellales	Eggerthellaceae	Berryella	Berryella intestinalis	68-1-3	B	1	1	1	1	1	1	1	1	1	1	1	1	1	1	1	1	1	1	1	1	1	1	1	1	1	1	1	1	1	1	1	1	1	1	1	1	1	1	1	1
beta proteobacterium CB	2565956558	Proteobacteria	Betaproteobacteria	unclassified	unclassified	unclassified	beta proteobacterium CB	CB	B	1	1	1	1	0	1	1	1	1	1	1	1	1	1	1	1	1	1	1	1	1	1	1	1	1	1	1	1	1	1	1	1	1	1	1	1	1	1	1	1
Beutenbergia cavernae HKI 0122, DSM 12333	643692008	Actinobacteria	Actinomycetia	Micrococcales	Beutenbergiaceae	Beutenbergia	Beutenbergia cavernae	HKI 0122, DSM 12333	B	1	1	1	1	1	1	1	1	1	1	1	1	1	1	1	1	1	1	1	1	1	1	1	1	1	1	1	1	1	1	1	1	1	1	1	1	1	1	1	1
Bibersteinia trehalosi USDA-ARS-USMARC-188	2558860265	Proteobacteria	Gammaproteobacteria	Pasteurellales	Pasteurellaceae	Bibersteinia	Bibersteinia trehalosi	USDA-ARS-USMARC-188	B	1	1	1	1	1	1	1	1	1	1	1	1	1	1	1	1	1	1	1	1	1	1	1	1	1	1	1	1	1	1	1	1	1	1	1	1	1	1	1	1
Bifidobacterium actinocoloniiforme DSM 22766	2645727657	Actinobacteria	Actinomycetia	Bifidobacteriales	Bifidobacteriaceae	Bifidobacterium	Bifidobacterium actinocoloniiforme	DSM 22766	B	1	1	1	1	1	1	1	1	1	1	1	1	1	1	1	1	1	1	1	1	1	1	1	1	1	1	1	1	1	1	1	1	1	1	1	1	1	1	1	1
Bifidobacterium adolescentis 22L	2597490324	Actinobacteria	Actinomycetia	Bifidobacteriales	Bifidobacteriaceae	Bifidobacterium	Bifidobacterium adolescentis	22L	B	1	1	1	1	1	1	1	1	1	1	1	1	1	1	1	1	1	1	1	1	1	1	1	1	1	1	1	1	1	1	1	1	1	1	1	1	1	1	1	1
Bifidobacterium angulatum GT102	2814123073	Actinobacteria	Actinomycetia	Bifidobacteriales	Bifidobacteriaceae	Bifidobacterium	Bifidobacterium angulatum	GT102	B	1	1	1	1	1	1	1	1	1	1	1	1	1	1	1	1	1	1	1	1	1	1	1	1	1	1	1	1	1	1	1	1	1	1	1	1	1	1	1	1
Bifidobacterium animalis A6	2639763076	Actinobacteria	Actinomycetia	Bifidobacteriales	Bifidobacteriaceae	Bifidobacterium	Bifidobacterium animalis	A6	B	1	1	1	1	1	1	1	1	1	1	1	1	1	1	1	1	1	1	1	1	1	1	1	1	1	1	1	1	1	1	1	1	1	1	1	1	1	1	1	1
Bifidobacterium asteroides ATCC 25910	2513237174	Actinobacteria	Actinomycetia	Bifidobacteriales	Bifidobacteriaceae	Bifidobacterium	Bifidobacterium asteroides	ATCC 25910	B	1	1	1	1	1	1	1	1	1	1	1	1	1	1	1	1	1	1	1	1	1	1	1	1	1	1	1	1	1	1	1	1	1	1	1	1	1	1	1	1
Bifidobacterium bifidum TMC 3115	2869661938	Actinobacteria	Actinomycetia	Bifidobacteriales	Bifidobacteriaceae	Bifidobacterium	Bifidobacterium bifidum	TMC 3115	B	1	1	1	1	1	1	1	1	1	1	1	1	1	1	1	1	1	1	1	1	1	1	1	1	1	1	1	1	1	1	1	1	1	1	1	1	1	1	1	1
Bifidobacterium breve 017W439	2869653747	Actinobacteria	Actinomycetia	Bifidobacteriales	Bifidobacteriaceae	Bifidobacterium	Bifidobacterium breve	017W439	B	1	1	1	1	1	1	1	1	2	1	1	1	1	1	1	1	1	1	1	1	1	1	1	1	1	1	1	1	1	1	1	1	1	1	1	1	1	1	1	1
Bifidobacterium catenulatum kashiwanohense APCKJ1	2877182016	Actinobacteria	Actinomycetia	Bifidobacteriales	Bifidobacteriaceae	Bifidobacterium	Bifidobacterium catenulatum	APCJK1	B	1	1	1	1	1	1	1	1	1	1	1	1	1	1	1	1	1	1	1	1	1	1	1	1	1	1	1	1	1	1	1	1	1	1	1	1	1	2	1	1
Bifidobacterium choerinum FMB-1	2811995075	Actinobacteria	Actinomycetia	Bifidobacteriales	Bifidobacteriaceae	Bifidobacterium	Bifidobacterium choerinum	FMB-1	B	1	1	1	1	1	1	1	1	1	1	1	1	1	1	1	1	1	1	1	1	1	1	1	1	1	1	1	1	1	1	1	1	1	1	1	1	1	1	1	1
Bifidobacterium coryneforme LMG 18911	2597490194	Actinobacteria	Actinomycetia	Bifidobacteriales	Bifidobacteriaceae	Bifidobacterium	Bifidobacterium coryneforme	LMG 18911	B	1	1	1	1	1	1	1	1	1	1	1	1	1	1	1	1	1	1	1	1	1	1	1	1	1	1	1	1	1	1	1	1	1	1	1	1	1	1	1	1
Bifidobacterium dentium Bd1	646311910	Actinobacteria	Actinomycetia	Bifidobacteriales	Bifidobacteriaceae	Bifidobacterium	Bifidobacterium dentium	Bd1	B	1	1	1	1	0	1	1	1	1	1	1	1	1	1	1	1	1	1	1	1	1	1	1	1	1	1	1	1	1	1	1	1	1	1	1	1	1	1	1	1
Bifidobacterium indicum DSM 20214	2802429577	Actinobacteria	Actinomycetia	Bifidobacteriales	Bifidobacteriaceae	Bifidobacterium	Bifidobacterium indicum	DSM 20214	B	1	1	1	1	1	1	1	1	1	1	1	1	1	1	1	1	1	1	1	1	1	1	1	1	1	1	1	1	1	1	1	1	1	1	1	1	1	1	1	1
Bifidobacterium kashiwanohense PV20-2	2627854274	Actinobacteria	Actinomycetia	Bifidobacteriales	Bifidobacteriaceae	Bifidobacterium	Bifidobacterium catenulatum	PV20-2	B	1	1	1	1	1	1	1	1	1	1	1	1	1	1	1	1	1	1	1	1	1	1	1	1	1	1	1	1	1	1	1	1	1	1	1	1	1	1	1	1
Bifidobacterium longum 105-A	2648501683	Actinobacteria	Actinomycetia	Bifidobacteriales	Bifidobacteriaceae	Bifidobacterium	Bifidobacterium longum	105-A	B	1	1	1	1	1	1	1	1	1	1	1	1	1	1	1	1	1	1	1	1	1	1	1	1	1	1	1	1	1	1	1	1	1	1	1	1	1	1	1	1
Bifidobacterium pseudolongum UMB-MBP-01	2816332604	Actinobacteria	Actinomycetia	Bifidobacteriales	Bifidobacteriaceae	Bifidobacterium	Bifidobacterium pseudolongum	UMB-MBP-01	B	1	1	1	1	1	1	1	1	1	1	1	1	1	1	1	1	1	1	1	1	1	1	1	1	1	1	1	1	1	1	1	1	1	1	1	1	1	1	1	1
Bifidobacterium pullorum gallinarum CACC 514	2850399204	Actinobacteria	Actinomycetia	Bifidobacteriales	Bifidobacteriaceae	Bifidobacterium	Bifidobacterium pullorum	CACC 514	B	1	1	1	1	1	1	1	1	1	1	1	1	1	1	1	1	1	1	1	1	1	1	1	1	1	1	1	1	1	1	1	1	1	1	1	1	1	1	1	1
Bifidobacterium thermophilum RBL67	2545824622	Actinobacteria	Actinomycetia	Bifidobacteriales	Bifidobacteriaceae	Bifidobacterium	Bifidobacterium thermophilum	RBL67	B	1	1	1	1	1	1	1	1	1	1	1	1	1	1	1	1	1	1	1	1	1	1	1	1	1	1	1	1	1	1	1	1	1	1	1	1	1	1	1	1
Biomaibacter acetigenes SK-G1	2893925626	Firmicutes	Clostridia	Thermosediminibacterales	Tepidanaerobacteraceae	Biomaibacter	Biomaibacter acetigenes	SK-G1	B	1	1	1	1	1	1	1	1	1	1	1	1	1	1	1	1	1	1	1	1	1	1	1	1	1	1	2	1	1	1	1	1	1	1	2	1	1	1	1	1
Bizionia sp. M204	2845018903	Bacteroidota	Flavobacteriia	Flavobacteriales	Flavobacteriaceae	Bizionia	Bizionia sp. M204	M204	B	1	1	1	1	1	1	1	1	1	1	1	1	1	1	1	1	1	1	1	1	1	1	1	1	1	1	1	2	1	2	1	1	1	1	1	1	1	1	1	1
Blastochloris tepida GI	2887773926	Proteobacteria	Alphaproteobacteria	Hyphomicrobiales	Blastochloridaceae	Blastochloris	Blastochloris tepida	GI	B	1	1	1	1	1	1	1	1	1	1	1	1	1	1	1	1	1	1	1	1	1	1	1	1	1	1	1	1	1	1	1	1	1	1	1	1	1	1	1	1
Blastochloris viridis ATCC 19567	2671180457	Proteobacteria	Alphaproteobacteria	Hyphomicrobiales	Blastochloridaceae	Blastochloris	Blastochloris viridis	ATCC 19567	B	1	1	1	1	1	1	1	1	1	1	1	1	1	1	1	1	1	1	1	1	1	1	1	1	1	0	1	1	1	1	1	1	1	1	1	1	1	1	1	1
Blastococcus saxobsidens DD2	2512564033	Actinobacteria	Actinomycetia	Geodermatophilales	Geodermatophilaceae	Blastococcus	Blastococcus saxobsidens	DD2	B	1	1	1	1	1	1	1	1	1	1	1	1	1	1	1	1	1	1	1	1	1	1	1	1	1	1	1	1	1	1	1	1	1	1	1	1	1	1	1	1
Blastomonas sp. RAC04	2718217928	Proteobacteria	Alphaproteobacteria	Sphingomonadales	Sphingomonadaceae	Blastomonas	Blastomonas sp. RAC04	RAC04	B	1	1	1	1	1	1	1	1	1	1	1	1	1	1	1	1	1	1	1	1	1	1	1	1	1	1	1	1	1	1	1	1	1	1	1	1	1	1	1	1
Blattabacterium clevelandi CCLhc	2833043393	Bacteroidota	Flavobacteriia	Flavobacteriales	Blattabacteriaceae	Blattabacterium	Blattabacterium clevelandi	CCLhc	B	1	1	1	1	1	1	1	1	1	1	1	1	1	1	1	1	1	1	1	1	1	1	1	1	1	1	1	1	1	1	1	1	1	1	1	1	1	1	1	1
Blattabacterium cuenoti STAT	2887823660	Bacteroidota	Flavobacteriia	Flavobacteriales	Blattabacteriaceae	Blattabacterium	Blattabacterium cuenoti	STAT	B	1	1	1	1	1	1	1	1	1	1	1	1	1	1	1	1	1	1	1	1	1	1	1	1	1	1	1	1	1	1	1	1	1	1	1	1	1	1	1	1
Blattabacterium punctulatus CPU2	2887824289	Bacteroidota	Flavobacteriia	Flavobacteriales	Blattabacteriaceae	Blattabacterium	Blattabacterium punctulatus	CPU2	B	1	1	1	1	1	1	1	1	1	1	1	1	1	1	1	1	1	1	1	1	1	1	1	1	1	1	1	1	1	1	1	1	1	1	1	1	1	1	1	1
Blautia argi KCTC 15426	2841766970	Firmicutes	Clostridia	Eubacteriales	Lachnospiraceae	Blautia	Blautia argi	KCTC 15426	B	1	2	1	1	1	1	1	1	1	1	1	1	1	1	1	1	1	1	1	1	1	1	1	1	2	2	1	1	1	1	1	1	1	1	2	1	1	1	1	1
Blautia coccoides YL58	2758568009	Firmicutes	Clostridia	Eubacteriales	Lachnospiraceae	Blautia	Blautia coccoides	YL58	B	1	1	1	1	1	1	1	1	1	1	1	1	1	1	1	1	1	1	1	1	1	1	1	1	1	1	1	1	1	1	1	1	1	1	1	1	1	1	1	1
Blautia hansenii DSM 20583	2773857866	Firmicutes	Clostridia	Eubacteriales	Lachnospiraceae	Blautia	Blautia hansenii	DSM 20583	B	1	1	1	1	1	1	1	1	1	1	1	1	1	1	1	1	1	1	1	1	1	1	1	1	1	1	1	1	1	1	1	1	1	1	1	1	1	1	1	1
Blautia liquoris LZLJ-3	2911943222	Firmicutes	Clostridia	Eubacteriales	Lachnospiraceae	Blautia	Blautia liquoris	LZLJ-3	B	1	1	1	1	1	1	1	1	1	1	1	1	1	1	1	1	1	1	1	1	1	1	1	1	1	1	1	1	1	1	1	1	1	1	1	1	1	1	1	1
Blautia producta PMF1	2841770359	Firmicutes	Clostridia	Eubacteriales	Lachnospiraceae	Blautia	Blautia producta	PMF1	B	1	1	1	1	1	1	1	1	1	1	1	1	1	1	1	1	1	1	1	1	1	1	1	1	1	1	1	1	1	1	1	1	1	1	1	1	1	1	1	1
Blautia pseudococcoides YL58	2718218404	Firmicutes	Clostridia	Eubacteriales	Lachnospiraceae	Blautia	Blautia pseudococcoides	YL58	B	1	1	1	1	1	1	1	1	1	1	1	1	1	1	1	1	1	1	1	1	1	1	1	1	1	1	1	1	1	1	1	1	1	1	1	1	1	1	1	1
Blautia sp. SC05B48	2843803859	Firmicutes	Clostridia	Eubacteriales	Lachnospiraceae	Blautia	Blautia sp. SC05B48	SC05B48	B	1	1	1	1	1	1	1	1	1	1	1	1	1	1	1	1	1	1	1	1	1	1	1	1	1	1	1	1	1	1	1	1	1	1	1	1	1	1	1	1
Bombella sp. KACC 21507	2884016422	Proteobacteria	Alphaproteobacteria	Rhodospirillales	Acetobacteraceae	Bombella	Bombella sp. KACC 21507	KACC 21507	B	2	1	1	1	1	1	1	1	1	1	1	1	1	1	2	1	1	1	1	1	1	1	1	1	1	1	1	1	1	1	1	1	1	1	1	1	1	1	1	1
Bombilactobacillus bombi BI-2.5	2851412233	Firmicutes	Bacilli	Lactobacillales	Lactobacillaceae	Bombilactobacillus	Bombilactobacillus bombi	BI-2.5	B	1	1	1	1	1	1	1	1	1	1	1	1	1	1	1	1	1	1	1	1	1	1	1	1	1	1	1	1	1	1	1	1	1	1	1	1	1	1	1	1
Bordetella avium 197N	641522607	Proteobacteria	Betaproteobacteria	Burkholderiales	Alcaligenaceae	Bordetella	Bordetella avium	197N	B	1	1	1	1	1	1	1	1	1	1	1	1	1	1	1	1	1	1	1	1	1	1	1	1	1	1	1	1	1	1	1	1	1	1	1	1	1	1	1	1
Bordetella bronchialis AU17976	2718217750	Proteobacteria	Betaproteobacteria	Burkholderiales	Alcaligenaceae	Bordetella	Bordetella bronchialis	AU17976	B	1	1	1	1	1	1	1	1	1	1	1	1	1	1	1	1	1	1	1	1	1	1	1	1	1	1	1	1	1	1	1	1	1	1	1	1	1	1	1	1
Bordetella bronchiseptica 253	2619619090	Proteobacteria	Betaproteobacteria	Burkholderiales	Alcaligenaceae	Bordetella	Bordetella bronchiseptica	253	B	1	1	1	1	1	1	1	1	1	1	1	1	1	1	1	1	1	1	1	1	1	1	1	1	1	1	1	1	1	1	1	1	1	1	1	1	1	1	1	1
Bordetella flabilis AU10664	2728369401	Proteobacteria	Betaproteobacteria	Burkholderiales	Alcaligenaceae	Bordetella	Bordetella flabilis	AU10664	B	1	1	1	1	1	1	1	1	1	1	1	1	1	1	1	1	1	1	1	1	1	1	1	1	1	1	1	1	1	1	1	1	1	1	1	1	1	1	1	1
Bordetella genomosp. 13 AU7206	2765235881	Proteobacteria	Betaproteobacteria	Burkholderiales	Alcaligenaceae	Bordetella	Bordetella genomosp. 13	AU7206	B	1	1	1	1	1	1	1	1	1	1	1	1	1	1	1	1	1	1	1	1	1	1	1	1	1	1	1	1	1	1	1	1	1	1	1	1	1	1	1	1
Bordetella hinzii F582	2687453479	Proteobacteria	Betaproteobacteria	Burkholderiales	Alcaligenaceae	Bordetella	Bordetella hinzii	F582	B	1	1	1	1	1	1	1	1	1	1	1	1	1	1	1	1	1	1	1	1	1	1	1	1	1	1	1	1	1	1	1	1	1	1	1	1	1	1	1	1
Bordetella holmesii 44057	2627854139	Proteobacteria	Betaproteobacteria	Burkholderiales	Alcaligenaceae	Bordetella	Bordetella holmesii	44057	B	1	1	1	1	1	1	1	1	1	1	1	1	1	1	1	1	1	1	1	1	1	1	1	1	1	1	1	1	1	1	1	1	1	1	1	1	1	1	1	1
Bordetella parapertussis 12822	637000033	Proteobacteria	Betaproteobacteria	Burkholderiales	Alcaligenaceae	Bordetella	Bordetella parapertussis	12822	B	1	1	1	1	1	1	1	1	1	1	1	1	1	1	1	1	1	1	1	1	1	1	1	1	1	1	1	1	1	1	1	1	1	1	1	1	1	1	1	1
Bordetella pertussis 134	2721755760	Proteobacteria	Betaproteobacteria	Burkholderiales	Alcaligenaceae	Bordetella	Bordetella pertussis	134	B	1	1	1	1	1	1	1	1	1	1	1	1	1	1	1	1	1	1	1	1	1	1	1	1	1	1	1	1	1	1	1	1	1	1	1	1	1	1	1	1
Bordetella petrii DSM 12804	641228479	Proteobacteria	Betaproteobacteria	Burkholderiales	Alcaligenaceae	Bordetella	Bordetella petrii	DSM 12804	B	1	1	1	1	1	1	1	1	1	1	1	1	1	1	1	1	1	1	1	1	1	1	1	1	1	1	1	1	1	1	1	1	1	1	1	1	1	1	1	1
Bordetella pseudohinzii HI4681	2718217753	Proteobacteria	Betaproteobacteria	Burkholderiales	Alcaligenaceae	Bordetella	Bordetella pseudohinzii	HI4681	B	1	1	1	1	1	1	1	1	1	1	1	1	1	1	1	1	1	1	1	1	1	1	1	1	1	1	1	1	1	1	1	1	1	1	1	1	1	1	1	1
Bordetella sp. H567	2718217878	Proteobacteria	Betaproteobacteria	Burkholderiales	Alcaligenaceae	Bordetella	Bordetella sp. H567	H567	B	1	1	1	1	1	1	1	1	1	1	1	1	1	1	1	1	1	1	1	1	1	1	1	1	1	1	1	1	1	1	1	1	1	1	1	1	1	1	1	1
Bordetella trematum H044680328	2687453131	Proteobacteria	Betaproteobacteria	Burkholderiales	Alcaligenaceae	Bordetella	Bordetella trematum	H044680328	B	1	1	1	1	1	1	1	1	1	1	1	1	1	1	1	1	1	1	1	1	1	1	1	1	1	1	1	1	1	1	1	1	1	1	1	1	1	1	1	1
Borrelia anserina BA2	2565956566	Spirochaetes	Spirochaetia	Spirochaetales	Borreliaceae	Borrelia	Borrelia anserina	BA2	B	1	0	1	1	1	1	1	1	1	1	1	1	1	1	1	1	1	1	1	1	1	1	1	1	1	1	1	1	1	1	1	1	1	1	1	1	1	1	1	1
Borrelia burgdorferi Pali	2848600166	Spirochaetes	Spirochaetia	Spirochaetales	Borreliaceae	Borreliella	Borreliella burgdorferi	PAli	B	1	1	1	1	1	1	1	1	1	1	1	1	1	1	1	1	1	1	1	1	1	1	1	1	1	1	1	1	1	1	1	1	1	1	1	1	1	1	1	1
Borrelia coriaceae Co53	2565956565	Spirochaetes	Spirochaetia	Spirochaetales	Borreliaceae	Borrelia	Borrelia coriaceae	Co53	B	1	0	1	1	1	1	1	1	1	1	1	1	1	1	1	1	1	1	1	1	1	1	1	1	1	1	1	1	1	1	1	1	1	1	1	1	1	1	1	1
Borrelia duttonii Ly	643348518	Spirochaetes	Spirochaetia	Spirochaetales	Borreliaceae	Borrelia	Borrelia duttonii	Ly	B	1	0	1	1	1	1	1	1	1	1	1	1	1	1	1	1	1	1	1	1	1	1	1	1	1	1	1	1	1	1	1	1	1	1	1	1	1	1	1	1
Borrelia garinii bavariensis PBi	643692009	Spirochaetes	Spirochaetia	Spirochaetales	Borreliaceae	Borreliella	Borreliella garinii	PBi	B	1	0	1	1	1	1	1	1	1	1	1	1	1	1	1	1	1	1	1	1	1	1	1	1	1	1	1	1	1	1	1	1	1	1	1	1	1	1	1	1
Borrelia hermsii CC1	2645728098	Spirochaetes	Spirochaetia	Spirochaetales	Borreliaceae	Borrelia	Borrelia hermsii	CC1	B	1	0	1	1	1	1	1	1	1	1	1	1	1	1	1	1	1	1	1	1	1	1	1	1	1	1	1	1	1	1	1	1	1	1	1	1	1	1	1	1
Borrelia maritima CA690	2873629004	Spirochaetes	Spirochaetia	Spirochaetales	Borreliaceae	Borrelia	Borrelia maritima	CA690	B	1	1	2	1	1	1	1	1	1	1	1	1	1	1	1	1	1	1	1	1	1	1	1	1	1	1	1	1	1	1	1	1	1	1	1	1	1	1	1	1
Borrelia miyamotoi CA17-2241	2848878685	Spirochaetes	Spirochaetia	Spirochaetales	Borreliaceae	Borrelia	Borrelia miyamotoi	CA17-2241	B	1	1	1	1	1	1	1	1	1	1	1	1	1	1	1	1	1	1	1	1	1	1	1	1	1	1	1	2	1	1	1	1	1	1	1	1	1	1	1	1
Borrelia parkeri HR1	2558860261	Spirochaetes	Spirochaetia	Spirochaetales	Borreliaceae	Borrelia	Borrelia parkeri	HR1	B	1	0	1	1	1	1	1	1	1	1	1	1	1	1	1	1	1	1	1	1	1	1	1	1	1	1	1	1	1	1	1	1	1	1	1	1	1	1	1	1
Borrelia recurrentis A1	643348519	Spirochaetes	Spirochaetia	Spirochaetales	Borreliaceae	Borrelia	Borrelia recurrentis	A1	B	1	0	1	1	1	1	1	1	1	1	1	1	1	1	1	1	1	1	1	1	1	1	1	1	1	1	1	1	1	1	1	1	1	1	1	1	1	1	1	1
Borrelia turcica IST7	2840707444	Spirochaetes	Spirochaetia	Spirochaetales	Borreliaceae	Borrelia	Borrelia turcica	IST7	B	1	1	1	1	1	1	1	1	1	1	1	1	1	1	1	1	1	1	1	1	1	1	1	1	1	1	1	1	1	1	1	1	1	1	1	1	1	1	1	1
Borrelia turicatae 91E135	2775507261	Spirochaetes	Spirochaetia	Spirochaetales	Borreliaceae	Borrelia	Borrelia turicatae	9.1e+136	B	1	0	1	1	1	1	1	1	1	1	1	1	1	1	1	1	1	1	1	1	1	1	1	1	1	1	1	1	1	1	1	1	1	1	1	1	1	1	1	1
Borreliella afzelii BO23	2718218348	Spirochaetes	Spirochaetia	Spirochaetales	Borreliaceae	Borreliella	Borreliella afzelii	BO23	B	1	0	1	1	1	1	1	1	1	1	1	1	1	1	1	1	1	1	1	1	1	1	1	1	1	1	1	1	1	1	1	1	1	1	1	1	1	1	1	1
Borreliella bissettii DN127	2511231103	Spirochaetes	Spirochaetia	Spirochaetales	Borreliaceae	Borreliella	Borreliella bissettiae	DN127	B	1	0	1	1	1	1	1	1	1	1	1	1	1	1	1	1	1	1	1	1	1	1	1	1	1	1	1	1	1	1	1	1	1	1	1	1	1	1	1	1
Borreliella burgdorferi B31	637000036	Spirochaetes	Spirochaetia	Spirochaetales	Borreliaceae	Borreliella	Borreliella burgdorferi	B31	B	1	0	1	1	1	1	1	1	1	1	1	1	1	1	1	1	1	1	1	1	1	1	1	1	1	1	1	1	1	1	1	1	1	1	1	1	1	1	1	1
Borreliella chilensis VA1	2636415963	Spirochaetes	Spirochaetia	Spirochaetales	Borreliaceae	Borreliella	Borreliella chilensis	VA1	B	1	0	1	1	1	1	1	1	1	1	1	1	1	1	1	1	1	1	1	1	1	1	1	1	1	1	1	1	1	1	1	1	1	1	1	1	1	1	1	1
Borreliella garinii 20047	2848998837	Spirochaetes	Spirochaetia	Spirochaetales	Borreliaceae	Borreliella	Borreliella garinii	20047	B	1	1	1	1	1	1	1	1	1	1	1	1	1	1	1	1	1	1	1	1	1	1	1	1	1	1	1	1	1	1	1	1	1	1	1	1	1	1	1	1
Borreliella mayonii MN14-1420	2718218094	Spirochaetes	Spirochaetia	Spirochaetales	Borreliaceae	Borreliella	Borreliella mayonii	MN14-1420	B	1	0	1	1	1	1	1	1	1	1	1	1	1	1	1	1	1	1	1	1	1	1	1	1	1	1	1	1	1	1	1	1	1	1	1	1	1	1	1	1
Borreliella valaisiana VS116	2806310697	Spirochaetes	Spirochaetia	Spirochaetales	Borreliaceae	Borreliella	Borreliella valaisiana	VS116	B	1	0	1	1	1	1	1	1	1	1	1	1	1	1	1	1	1	1	1	1	1	1	1	1	1	1	1	1	1	1	1	1	1	1	1	1	1	1	1	1
Bosea sp. ANAM02	2884847298	Proteobacteria	Alphaproteobacteria	Hyphomicrobiales	Boseaceae	Bosea	Bosea sp. ANAM02	ANAM02	B	1	1	1	1	1	1	1	1	1	1	1	1	1	1	1	1	1	1	1	1	1	1	1	1	1	1	1	1	1	1	1	1	1	1	1	1	1	1	1	1
Botrimarina hoheduenensis Pla110	2936135026	Planctomycetota	Planctomycetia	Planctomycetales	Planctomycetaceae	Polystyrenella	Polystyrenella longa	Pla110	B	1	1	1	1	1	1	1	1	1	1	1	1	1	1	1	1	1	1	1	1	1	1	1	1	1	1	1	1	1	1	1	1	1	1	1	1	1	1	1	1
Botrimarina mediterranea Spa11	2936200728	Planctomycetota	Planctomycetia	Pirellulales	Lacipirellulaceae	Botrimarina	Botrimarina mediterranea	Spa11	B	1	1	1	1	1	1	1	1	1	1	1	1	1	1	1	1	1	1	1	1	1	1	1	1	1	1	1	1	1	1	1	1	1	1	1	1	1	1	1	1
Boudabousia tangfeifanii VUL4_3	2718217975	Actinobacteria	Actinomycetia	Actinomycetales	Actinomycetaceae	Boudabousia	Boudabousia tangfeifanii	VUL4_3	B	2	1	1	1	1	1	1	1	1	1	1	1	1	1	1	1	1	1	1	1	1	1	1	1	1	1	1	1	1	1	1	1	1	1	1	1	1	1	1	1
Brachybacterium faecium 6-10, DSM 4810	644736331	Actinobacteria	Actinomycetia	Micrococcales	Dermabacteraceae	Brachybacterium	Brachybacterium faecium	6-10, DSM 4810	B	1	1	1	1	1	1	1	1	1	1	1	1	1	1	1	1	1	1	1	1	1	1	1	1	1	1	1	1	1	1	1	1	1	1	1	1	1	1	1	1
Brachybacterium saurashtrense DSM 23186	2848551377	Actinobacteria	Actinomycetia	Micrococcales	Dermabacteraceae	Brachybacterium	Brachybacterium saurashtrense	JG 06	B	1	1	1	1	1	1	1	1	1	1	1	1	1	1	1	1	1	1	1	1	1	1	1	1	1	1	1	1	1	1	1	1	1	1	1	1	1	1	1	1
Brachybacterium sp. P6-10-X1	2751185778	Actinobacteria	Actinomycetia	Micrococcales	Dermabacteraceae	Brachybacterium	Brachybacterium sp. P6-10-X1	P6-10-X1	B	1	1	1	1	1	1	1	1	1	1	1	1	1	1	1	1	1	1	1	1	1	1	1	1	1	1	1	1	1	1	1	1	1	1	1	1	1	1	1	1
Brachyspira hyodysenteriae B-78	2721755565	Spirochaetes	Spirochaetia	Brachyspirales	Brachyspiraceae	Brachyspira	Brachyspira hyodysenteriae	B78	B	1	1	1	1	1	1	1	1	1	1	1	1	1	1	1	1	1	1	1	1	1	1	1	1	1	1	1	1	1	1	1	1	1	1	1	1	1	1	1	1
Brachyspira intermedia PWS/A	2511231202	Spirochaetes	Spirochaetia	Brachyspirales	Brachyspiraceae	Brachyspira	Brachyspira intermedia	PWS/A	B	1	1	1	1	1	1	1	1	1	1	1	1	1	1	1	1	1	1	1	1	1	1	1	1	1	1	1	1	0	1	1	1	1	1	1	1	0	1	1	1
Brachyspira murdochii 56-150, DSM 12563	646564514	Spirochaetes	Spirochaetia	Brachyspirales	Brachyspiraceae	Brachyspira	Brachyspira murdochii	56-150, DSM 12563	B	1	1	1	1	1	1	1	1	1	1	1	1	1	1	1	1	1	1	1	1	1	1	1	1	1	1	1	1	1	1	1	1	1	1	1	1	1	1	1	0
Brachyspira pilosicoli 95/1000	648028009	Spirochaetes	Spirochaetia	Brachyspirales	Brachyspiraceae	Brachyspira	Brachyspira pilosicoli	95/1000	B	1	1	1	1	1	1	1	1	1	1	1	1	1	1	0	1	1	1	1	1	1	1	1	1	1	1	1	1	1	1	1	1	1	1	1	1	1	1	1	1
Bradymonas sediminis FA350	2839912435	Proteobacteria	Deltaproteobacteria	Bradymonadales	Bradymonadaceae	Bradymonas	Bradymonas sediminis	FA350	B	1	1	1	1	1	1	1	1	1	1	1	1	1	1	1	1	1	1	1	1	1	2	1	1	1	1	1	1	1	1	1	1	1	1	1	1	1	1	1	1
Bradyrhizobium amphicarpaeae 39S1MB	2844521893	Proteobacteria	Alphaproteobacteria	Hyphomicrobiales	Nitrobacteraceae	Bradyrhizobium	Bradyrhizobium amphicarpaeae	39S1MB	B	1	1	1	1	1	1	1	1	1	1	1	1	1	1	1	1	1	1	1	1	1	1	1	1	1	1	1	1	1	1	1	1	1	1	1	1	1	1	1	1
Bradyrhizobium cosmicum 58S1	2888388044	Proteobacteria	Alphaproteobacteria	Hyphomicrobiales	Nitrobacteraceae	Bradyrhizobium	Bradyrhizobium cosmicum	58S1	B	1	1	1	1	1	1	1	1	1	1	1	1	1	1	1	1	1	1	1	1	1	1	1	1	1	1	1	1	1	1	1	1	1	1	1	1	1	1	1	1
Bradyrhizobium diazoefficiens 110spc4	2847922070	Proteobacteria	Alphaproteobacteria	Hyphomicrobiales	Nitrobacteraceae	Bradyrhizobium	Bradyrhizobium diazoefficiens	110spc4	B	1	1	1	1	1	1	1	1	1	1	1	1	1	1	1	1	1	1	1	1	1	1	1	1	1	1	1	1	1	1	1	1	1	1	1	1	1	1	1	1
Bradyrhizobium elkanii USDA 61	2888395147	Proteobacteria	Alphaproteobacteria	Hyphomicrobiales	Nitrobacteraceae	Bradyrhizobium	Bradyrhizobium elkanii	USDA 61	B	1	1	1	1	1	1	1	1	1	1	1	1	1	1	1	1	1	1	1	1	1	1	1	1	1	1	1	1	1	1	1	1	1	1	1	1	1	1	1	1
Bradyrhizobium guangdongense CCBAU 51649	2847948219	Proteobacteria	Alphaproteobacteria	Hyphomicrobiales	Nitrobacteraceae	Bradyrhizobium	Bradyrhizobium guangdongense	CCBAU 51649	B	1	1	1	1	1	1	1	1	1	1	1	1	1	1	1	1	1	1	1	1	1	1	1	1	1	1	1	1	1	1	1	1	1	2	1	1	1	1	1	1
Bradyrhizobium icense LMTR 13	2721755755	Proteobacteria	Alphaproteobacteria	Hyphomicrobiales	Nitrobacteraceae	Bradyrhizobium	Bradyrhizobium icense	LMTR 13	B	1	1	1	1	1	1	1	1	1	1	1	1	1	1	1	1	1	1	1	1	1	1	1	1	1	1	1	1	1	1	1	1	1	1	1	1	1	1	1	1
Bradyrhizobium japonicum E109	2654587706	Proteobacteria	Alphaproteobacteria	Hyphomicrobiales	Nitrobacteraceae	Bradyrhizobium	Bradyrhizobium japonicum	E109	B	1	1	1	1	1	1	1	1	1	1	1	1	1	1	1	1	1	1	1	1	1	1	1	1	1	1	1	1	1	1	1	1	1	1	1	1	1	1	1	1
Bradyrhizobium japonicum USDA 110	637000038	Proteobacteria	Alphaproteobacteria	Hyphomicrobiales	Nitrobacteraceae	Bradyrhizobium	Bradyrhizobium diazoefficiens	USDA 110	B	1	1	1	0	1	1	1	1	1	1	1	1	1	1	1	1	1	1	1	1	1	1	1	1	1	1	1	1	1	1	1	1	1	1	1	1	1	1	1	1
Bradyrhizobium japonicum USDA 6	2511231207	Proteobacteria	Alphaproteobacteria	Hyphomicrobiales	Nitrobacteraceae	Bradyrhizobium	Bradyrhizobium japonicum	USDA 6	B	1	1	1	1	1	1	1	1	1	1	1	1	1	1	1	1	1	1	1	1	1	1	1	1	1	1	1	1	1	1	1	1	1	1	1	1	1	1	1	1
Bradyrhizobium oligotrophicum S58	2597489926	Proteobacteria	Alphaproteobacteria	Hyphomicrobiales	Nitrobacteraceae	Bradyrhizobium	Bradyrhizobium oligotrophicum	S58	B	1	1	1	1	1	1	1	1	1	1	1	1	1	1	1	1	1	1	1	1	1	1	1	1	1	1	1	1	1	1	1	1	1	1	1	1	1	1	1	1
Bradyrhizobium ottawaense OO99	2847939898	Proteobacteria	Alphaproteobacteria	Hyphomicrobiales	Nitrobacteraceae	Bradyrhizobium	Bradyrhizobium ottawaense	OO99	B	1	1	1	1	1	1	2	1	1	1	1	1	1	1	1	1	1	1	1	1	1	1	1	1	1	1	1	1	1	1	1	1	1	2	1	1	1	1	1	1
Bradyrhizobium sp. 1	2888419890	Proteobacteria	Alphaproteobacteria	Hyphomicrobiales	Nitrobacteraceae	Bradyrhizobium	Bradyrhizobium sp. 1(2017)	63S1MB	B	1	1	1	1	1	1	1	1	1	1	1	1	1	1	1	1	1	1	1	1	1	1	1	1	1	1	1	1	1	1	1	1	1	2	1	1	1	1	1	1
Bradyrhizobium symbiodeficiens 85S1MB	2849076700	Proteobacteria	Alphaproteobacteria	Hyphomicrobiales	Nitrobacteraceae	Bradyrhizobium	Bradyrhizobium symbiodeficiens	85S1MB	B	1	1	1	1	1	1	1	1	1	1	1	1	1	1	1	1	1	1	1	1	1	1	1	1	1	1	1	1	1	1	1	1	1	1	1	1	1	1	1	1
Bradyrhizobium zhanjiangense CCBAU 51778	2847930680	Proteobacteria	Alphaproteobacteria	Hyphomicrobiales	Nitrobacteraceae	Bradyrhizobium	Bradyrhizobium zhanjiangense	CCBAU 51778	B	1	1	1	1	1	1	1	1	1	1	1	1	1	1	1	1	1	1	1	1	1	1	1	1	1	2	1	1	1	1	1	1	1	1	2	1	1	1	1	1
Bremerella volcania Pan97	2883475777	Planctomycetota	Planctomycetia	Pirellulales	Pirellulaceae	Bremerella	Bremerella volcania	Pan97	B	1	1	1	1	1	1	1	1	1	1	1	1	1	1	1	1	1	1	1	1	1	1	1	1	1	1	1	1	1	1	1	1	1	1	1	1	1	1	1	1
Brenneria salicis ATCC 15712	2506783044	Proteobacteria	Gammaproteobacteria	Enterobacterales	Pectobacteriaceae	Brenneria	Brenneria salicis	ATCC 15712	B	1	1	1	1	1	1	1	1	1	1	1	1	1	1	1	1	1	1	1	1	1	1	1	1	1	1	1	1	1	1	1	1	1	1	1	1	1	1	1	1
Brevibacillus agri DSM 6348	2841283598	Firmicutes	Bacilli	Bacillales	Paenibacillaceae	Brevibacillus	Brevibacillus agri	DSM 6348	B	1	2	1	1	1	1	1	1	1	1	1	1	1	1	1	1	1	1	2	1	1	1	1	1	1	2	1	1	1	1	1	1	1	1	1	1	1	1	1	1
Brevibacillus borstelensis SDM	2982938120	Firmicutes	Bacilli	Bacillales	Paenibacillaceae	Brevibacillus	Brevibacillus borstelensis	SDM	B	1	2	1	1	1	1	1	1	1	1	1	1	1	1	2	1	1	1	1	1	1	1	1	1	1	2	1	1	1	1	1	1	1	1	1	1	1	1	1	1
Brevibacillus brevis DZQ7	2816332561	Firmicutes	Bacilli	Bacillales	Paenibacillaceae	Brevibacillus	Brevibacillus brevis	DZQ7	B	1	1	1	1	1	1	1	1	1	1	1	1	1	1	1	1	1	1	1	1	1	1	1	1	1	2	1	1	1	1	1	1	1	1	1	1	1	1	1	1
Brevibacillus formosus NF2	2773857912	Firmicutes	Bacilli	Bacillales	Paenibacillaceae	Brevibacillus	Brevibacillus formosus	NF2	B	1	1	1	1	1	1	1	1	1	1	1	1	1	1	1	1	1	1	1	1	1	1	1	1	1	2	1	1	1	1	1	1	1	1	1	1	1	1	1	1
Brevibacillus laterosporus Bl-zj	2847026538	Firmicutes	Bacilli	Bacillales	Paenibacillaceae	Brevibacillus	Brevibacillus laterosporus	Bl-zj	B	1	1	1	1	1	1	1	1	1	1	1	1	1	1	1	1	1	1	1	1	1	1	1	1	1	1	1	1	1	1	1	1	1	1	1	1	1	2	1	2
Brevibacillus marinus SCSIO 07484	2843790551	Firmicutes	Bacilli	Bacillales	Paenibacillaceae	Brevibacillus	Brevibacillus marinus	SCSIO 07484	B	1	1	1	1	1	1	1	1	1	1	1	1	1	1	1	1	1	1	1	1	1	1	1	1	1	1	1	1	1	1	1	1	1	1	1	1	1	1	1	1
Brevibacillus sp. 7WMA2	2887863138	Firmicutes	Bacilli	Bacillales	Paenibacillaceae	Brevibacillus	Brevibacillus sp. 7WMA2	7WMA2	B	1	2	1	1	1	1	1	1	1	1	1	1	1	1	1	1	1	1	1	1	1	1	1	1	1	1	1	1	1	1	1	1	1	1	1	1	1	1	1	1
Brevibacterium aurantiacum SMQ-1417	2846664459	Actinobacteria	Actinomycetia	Micrococcales	Brevibacteriaceae	Brevibacterium	Brevibacterium aurantiacum	SMQ-1417	B	1	1	1	2	1	1	1	1	1	1	1	1	1	1	1	1	1	1	1	1	1	1	1	1	1	1	1	1	1	1	1	2	1	1	1	1	1	1	1	1
Brevibacterium frigoritolerans ZB201705	2916982292	Firmicutes	Bacilli	Bacillales	Bacillaceae	Peribacillus	Peribacillus frigoritolerans	ZB201705	B	1	1	1	2	1	1	1	1	1	1	1	1	1	1	1	1	1	1	1	1	1	1	1	1	1	1	1	1	1	1	1	1	1	1	1	1	1	1	1	1
Brevibacterium limosum o2	2887908612	Actinobacteria	Actinomycetia	Micrococcales	Brevibacteriaceae	Brevibacterium	Brevibacterium limosum	o2	B	1	1	1	2	1	1	1	1	1	1	1	1	1	1	1	1	1	1	1	1	1	1	1	1	1	1	1	1	1	1	1	1	1	1	1	1	1	1	1	1
Brevibacterium linens SMQ-1335	2718218476	Actinobacteria	Actinomycetia	Micrococcales	Brevibacteriaceae	Brevibacterium	Brevibacterium linens	SMQ-1335	B	1	1	1	2	1	1	1	1	1	1	1	1	1	1	1	1	1	1	1	1	1	1	1	1	1	1	1	1	1	1	1	1	1	1	1	1	1	1	1	1
Brevibacterium pigmentatum YB235	2887904987	Actinobacteria	Actinomycetia	Micrococcales	Brevibacteriaceae	Brevibacterium	Brevibacterium pigmentatum	YB235	B	1	1	1	2	1	1	1	1	1	1	1	1	1	1	1	1	1	1	1	1	1	1	1	1	1	1	1	1	1	1	1	1	1	1	1	1	1	1	1	1
Brevibacterium sp. CS2	2846697172	Actinobacteria	Actinomycetia	Micrococcales	Brevibacteriaceae	Brevibacterium	Brevibacterium sp. CS2	CS2	B	1	1	1	1	1	1	1	1	1	1	1	1	1	1	1	1	1	1	1	1	1	1	1	1	1	1	1	1	1	1	1	1	1	1	1	1	1	1	1	1
Brevilactibacter coleopterorum HDW11	2873558832	Actinobacteria	Actinomycetia	Propionibacteriales	Propionibacteriaceae	Propioniciclava	Propioniciclava coleopterorum	HDW11	B	1	1	1	1	1	1	1	1	1	1	1	1	1	1	1	1	1	1	1	1	1	2	1	1	1	1	1	1	1	1	1	1	1	1	1	1	1	1	1	1
Brevundimonas diminuta ATCC	2843857367	Proteobacteria	Alphaproteobacteria	Caulobacterales	Caulobacteraceae	Brevundimonas	Brevundimonas diminuta	ATCC(B) 19146	B	1	1	1	1	1	1	1	1	1	1	1	1	1	1	1	1	1	1	1	1	1	1	1	1	1	1	1	1	1	1	1	1	1	1	1	1	1	1	1	1
Brevundimonas diminuta BZC3	2814123070	Proteobacteria	Alphaproteobacteria	Caulobacterales	Caulobacteraceae	Brevundimonas	Brevundimonas diminuta	BZC3	B	1	1	1	1	1	1	1	1	1	1	1	1	1	1	1	1	1	1	1	1	1	1	1	1	1	1	1	1	1	1	1	1	1	1	1	1	1	1	1	1
Brevundimonas naejangsanensis B1	2806310691	Proteobacteria	Alphaproteobacteria	Caulobacterales	Caulobacteraceae	Brevundimonas	Brevundimonas naejangsanensis	B1	B	1	1	1	1	1	1	1	1	1	1	1	1	1	1	1	1	1	1	1	1	1	1	1	1	1	1	1	1	1	1	1	1	1	1	1	1	1	1	1	1
Brevundimonas sp. SGAir0440	2887871325	Proteobacteria	Alphaproteobacteria	Caulobacterales	Caulobacteraceae	Brevundimonas	Brevundimonas sp. SGAir0440	SGAir0440	B	1	1	1	1	1	1	1	1	1	1	1	1	1	1	1	1	1	1	1	1	1	1	1	1	1	1	1	1	1	1	1	1	1	1	1	1	1	1	1	1
Brevundimonas subvibrioides ATCC 15264	648028010	Proteobacteria	Alphaproteobacteria	Caulobacterales	Caulobacteraceae	Brevundimonas	Brevundimonas subvibrioides	ATCC 15264	B	1	1	1	1	1	1	1	1	1	1	1	1	1	1	1	1	1	1	1	1	1	1	1	1	1	1	1	1	1	1	1	1	1	1	1	1	1	1	1	1
Brevundimonas vesicularis FDAARGOS_289	2773858042	Proteobacteria	Alphaproteobacteria	Caulobacterales	Caulobacteraceae	Brevundimonas	Brevundimonas vesicularis	FDAARGOS_289	B	1	1	1	1	1	1	1	1	1	1	1	1	1	1	1	1	1	1	1	1	1	1	1	1	1	1	1	1	1	1	1	1	1	1	1	1	1	1	1	1
Brochothrix thermosphacta BI	2841123509	Firmicutes	Bacilli	Bacillales	Listeriaceae	Brochothrix	Brochothrix thermosphacta	BI	B	1	1	1	1	1	1	1	1	1	1	1	1	1	1	1	1	1	1	1	1	1	1	1	1	1	1	1	1	1	1	1	1	1	1	1	1	1	1	1	1
Brucella abortus 104M	2639762993	Proteobacteria	Alphaproteobacteria	Hyphomicrobiales	Brucellaceae	Brucella	Brucella abortus	104M	B	1	1	1	1	1	1	1	1	1	1	1	1	1	1	1	1	1	1	1	1	1	1	1	1	1	1	1	1	1	1	1	1	1	1	1	1	1	1	1	1
Brucella anthropi ATCC 49188	640753038	Proteobacteria	Alphaproteobacteria	Hyphomicrobiales	Brucellaceae	Brucella	Brucella anthropi	ATCC 49188	B	1	1	1	1	1	1	1	1	1	1	1	1	1	1	1	1	1	1	1	1	1	1	1	1	1	1	1	1	1	1	1	1	1	1	1	1	1	1	1	1
Brucella canis 2009004498	2844395758	Proteobacteria	Alphaproteobacteria	Hyphomicrobiales	Brucellaceae	Brucella	Brucella canis	2009004498	B	1	1	1	1	1	1	1	1	1	1	1	1	1	1	1	1	1	1	1	1	1	1	1	1	1	1	1	1	1	1	1	1	1	1	1	1	1	1	1	1
Brucella ceti TE10759-12	2558309086	Proteobacteria	Alphaproteobacteria	Hyphomicrobiales	Brucellaceae	Brucella	Brucella ceti	TE10759-12	B	1	1	1	1	1	1	1	1	1	1	1	1	1	1	1	1	1	1	1	1	1	1	1	1	1	1	1	1	1	1	1	1	1	1	1	1	1	1	1	1
Brucella melitensis 2007BM/1	2874774135	Proteobacteria	Alphaproteobacteria	Hyphomicrobiales	Brucellaceae	Brucella	Brucella melitensis	2007BM/1	B	1	1	1	1	1	1	1	1	1	1	1	1	1	1	1	1	1	1	1	1	1	1	1	1	1	1	1	1	1	1	1	1	1	1	1	1	1	1	1	1
Brucella melitensis bv. 1 Abortus 2308	637000041	Proteobacteria	Alphaproteobacteria	Hyphomicrobiales	Brucellaceae	Brucella	Brucella abortus	2308	B	1	1	1	1	1	1	1	1	1	1	1	1	1	1	1	1	1	1	1	1	1	1	1	1	1	1	1	1	1	1	1	1	1	1	1	1	1	1	1	1
Brucella microti CCM 4915	644736332	Proteobacteria	Alphaproteobacteria	Hyphomicrobiales	Brucellaceae	Brucella	Brucella microti	CCM 4915	B	1	1	1	1	1	1	1	1	1	1	1	1	1	1	1	1	1	1	1	1	1	1	1	1	1	1	1	1	1	1	1	1	1	1	1	1	1	1	1	1
Brucella ovis ATCC 25840	640427105	Proteobacteria	Alphaproteobacteria	Hyphomicrobiales	Brucellaceae	Brucella	Brucella ovis	ATCC 25840	B	1	1	1	1	1	1	1	1	1	1	1	1	1	1	1	1	1	1	1	1	1	1	1	1	1	1	1	1	1	1	1	1	1	1	1	1	1	1	1	1
Brucella pinnipedialis 6/566	2597490130	Proteobacteria	Alphaproteobacteria	Hyphomicrobiales	Brucellaceae	Brucella	Brucella pinnipedialis	6/566	B	1	1	1	1	1	1	1	1	1	1	1	1	1	1	1	1	1	1	1	1	1	1	1	1	1	1	1	1	1	1	1	1	1	1	1	1	1	1	1	1
Brucella pinnipedialis B2/94	2511231179	Proteobacteria	Alphaproteobacteria	Hyphomicrobiales	Brucellaceae	Brucella	Brucella pinnipedialis	B2/94	B	1	1	1	1	1	1	1	1	1	1	1	1	1	1	1	1	1	1	1	1	1	1	1	1	1	1	1	1	1	1	1	1	1	1	1	1	1	1	1	1
Brucella pituitosa AA2	2751185800	Proteobacteria	Alphaproteobacteria	Hyphomicrobiales	Brucellaceae	Brucella	Brucella pituitosa	AA2	B	1	1	1	1	1	1	1	1	1	1	1	1	1	1	1	1	1	1	1	1	1	1	1	1	1	1	1	2	1	1	1	1	1	1	1	1	1	1	1	1
Brucella pseudogrignonensis K8	2684623064	Proteobacteria	Alphaproteobacteria	Hyphomicrobiales	Brucellaceae	Brucella	Brucella pseudogrignonensis	K8	B	1	1	1	1	1	1	1	1	1	1	1	1	1	1	1	1	1	1	1	1	1	1	1	1	1	1	1	1	1	1	1	1	1	1	1	1	1	1	1	1
Brucella sp. 09RB8471	2751185953	Proteobacteria	Alphaproteobacteria	Hyphomicrobiales	Brucellaceae	Brucella	Brucella sp. 09RB8471	09RB8471	B	1	1	1	1	1	1	1	1	1	1	1	1	1	1	1	1	1	1	1	1	1	1	1	1	1	1	1	1	1	1	1	1	1	1	1	1	1	1	1	1
Brucella suis 019	2687453214	Proteobacteria	Alphaproteobacteria	Hyphomicrobiales	Brucellaceae	Brucella	Brucella suis	19	B	1	1	1	1	1	1	1	1	1	1	1	1	1	1	1	1	1	1	1	1	1	1	1	1	1	1	1	1	1	1	1	1	1	1	1	1	1	1	1	1
Brucella vulpis B32851	2675903683	Proteobacteria	Alphaproteobacteria	Hyphomicrobiales	Brucellaceae	Brucella	Brucella vulpis	B32851	B	1	1	1	1	1	1	1	1	1	1	1	1	1	1	1	1	1	1	1	1	1	1	1	1	1	1	1	1	1	1	1	1	1	1	1	1	1	1	1	1
Buchnera aphidicola	2884498010	Proteobacteria	Gammaproteobacteria	Enterobacterales	Erwiniaceae	Buchnera	Buchnera aphidicola	Afa-UT1	B	1	1	1	1	1	1	1	1	1	1	1	1	1	1	1	1	1	1	1	1	1	1	1	1	1	1	1	1	1	1	1	1	1	1	1	1	1	1	1	1
Burkholderia ambifaria AMMD	2630968624	Proteobacteria	Betaproteobacteria	Burkholderiales	Burkholderiaceae	Burkholderia	Burkholderia ambifaria	AMMD	B	1	1	1	1	1	1	1	1	1	1	1	1	1	1	1	1	1	1	1	1	1	1	1	1	1	1	1	1	1	1	1	1	1	1	1	1	1	1	1	1
Burkholderia anthina AZ-4-2-10-S1-D7	2754412340	Proteobacteria	Betaproteobacteria	Burkholderiales	Burkholderiaceae	Burkholderia	Burkholderia anthina	AZ-4-2-10-S1-D7	B	1	1	1	1	1	1	1	1	1	1	1	1	1	1	1	1	1	1	1	1	1	1	1	1	1	1	1	1	1	1	1	1	1	1	1	1	1	1	1	1
Burkholderia cenocepacia 842	2687453393	Proteobacteria	Betaproteobacteria	Burkholderiales	Burkholderiaceae	Burkholderia	Burkholderia cenocepacia	842	B	1	1	1	1	1	1	1	1	1	1	1	1	1	1	1	1	1	1	1	1	1	1	1	1	1	1	1	1	1	1	1	1	1	1	1	1	1	1	1	1
Burkholderia cepacia 383	637000051	Proteobacteria	Betaproteobacteria	Burkholderiales	Burkholderiaceae	Burkholderia	Burkholderia lata	383 (R18194)	B	1	1	1	1	1	1	1	1	1	1	1	1	1	1	1	1	1	1	1	1	1	1	1	1	1	1	1	1	1	1	1	1	1	1	1	1	1	1	1	1
Burkholderia cepacia AMMD	637000047	Proteobacteria	Betaproteobacteria	Burkholderiales	Burkholderiaceae	Burkholderia	Burkholderia ambifaria	AMMD	B	1	1	1	1	1	1	1	1	1	1	1	1	1	1	1	1	1	1	1	1	1	1	1	1	1	1	1	1	1	1	1	1	1	1	1	1	1	1	1	1
Burkholderia cepacia ATCC 25416	2912464834	Proteobacteria	Betaproteobacteria	Burkholderiales	Burkholderiaceae	Burkholderia	Burkholderia cepacia	ATCC 25416	B	1	1	1	1	1	1	1	1	1	1	1	1	1	1	1	1	1	1	1	1	1	1	1	1	1	2	1	1	1	1	1	1	1	1	1	1	1	1	1	1
Burkholderia contaminans 170816	2802429417	Proteobacteria	Betaproteobacteria	Burkholderiales	Burkholderiaceae	Burkholderia	Burkholderia contaminans	170816	B	1	1	1	1	1	1	1	1	1	1	1	1	1	1	1	1	1	1	1	1	1	1	1	1	1	1	1	1	1	1	1	1	1	1	1	1	1	1	1	1
Burkholderia diffusa RF2-non-BP9	2825657510	Proteobacteria	Betaproteobacteria	Burkholderiales	Burkholderiaceae	Burkholderia	Burkholderia diffusa	RF2-non-BP9	B	1	1	1	1	1	1	1	1	1	1	1	1	1	1	1	1	1	1	1	1	1	1	1	1	1	1	1	1	1	1	1	1	1	1	1	1	1	1	1	1
Burkholderia dolosa AU0158	2648501159	Proteobacteria	Betaproteobacteria	Burkholderiales	Burkholderiaceae	Burkholderia	Burkholderia dolosa	AU0158	B	1	1	1	1	1	1	1	1	1	1	1	1	1	1	1	1	1	1	1	1	1	1	1	1	1	1	1	1	1	1	1	1	1	1	1	1	1	1	1	1
Burkholderia gladioli ATCC 10248	2639762983	Proteobacteria	Betaproteobacteria	Burkholderiales	Burkholderiaceae	Burkholderia	Burkholderia gladioli	ATCC 10248	B	1	1	1	1	1	1	1	1	1	1	1	1	1	1	1	1	1	1	1	1	1	1	1	1	1	1	1	1	1	1	1	1	1	1	1	1	1	1	1	1
Burkholderia glumae ATCC 33617	2648501169	Proteobacteria	Betaproteobacteria	Burkholderiales	Burkholderiaceae	Burkholderia	Burkholderia glumae	ATCC 33617	B	1	1	1	1	1	1	1	1	1	1	1	1	1	1	1	1	1	1	1	1	1	1	1	1	1	1	1	1	1	1	1	1	1	1	1	1	1	1	1	1
Burkholderia humptydooensis MSMB122	2754412345	Proteobacteria	Betaproteobacteria	Burkholderiales	Burkholderiaceae	Burkholderia	Burkholderia humptydooensis	MSMB122	B	1	1	1	1	1	1	1	1	1	1	1	1	1	1	1	1	1	1	1	1	1	1	1	1	1	1	1	1	1	1	1	1	1	1	1	1	1	1	1	1
Burkholderia lata A05	2870098142	Proteobacteria	Betaproteobacteria	Burkholderiales	Burkholderiaceae	Burkholderia	Burkholderia lata	A05	B	1	1	1	1	1	1	1	1	1	1	1	1	1	1	1	1	1	1	1	1	1	1	1	1	1	1	1	1	1	1	1	1	1	1	1	1	1	1	1	1
Burkholderia latens AU17928	2754412339	Proteobacteria	Betaproteobacteria	Burkholderiales	Burkholderiaceae	Burkholderia	Burkholderia latens	AU17928	B	1	1	1	1	1	1	1	1	1	1	1	1	1	1	1	1	1	1	1	1	1	1	1	1	1	1	1	1	1	1	1	1	1	1	1	1	1	1	1	1
Burkholderia mallei 11	2639763143	Proteobacteria	Betaproteobacteria	Burkholderiales	Burkholderiaceae	Burkholderia	Burkholderia mallei	11	B	1	1	1	1	1	1	1	1	1	1	1	1	1	1	1	1	1	1	1	1	1	1	1	1	1	1	1	1	1	1	1	1	1	1	1	1	1	1	1	1
Burkholderia mayonis BDU6	2808606693	Proteobacteria	Betaproteobacteria	Burkholderiales	Burkholderiaceae	Burkholderia	Burkholderia mayonis	BDU6	B	1	1	1	1	1	1	1	1	1	1	1	1	1	1	1	1	1	1	1	1	1	1	1	1	1	1	1	1	1	1	1	1	1	1	1	1	1	1	1	1
Burkholderia metallica FL-6-5-30-S1-D7	2765235971	Proteobacteria	Betaproteobacteria	Burkholderiales	Burkholderiaceae	Burkholderia	Burkholderia metallica	FL-6-5-30-S1-D7	B	1	1	1	1	1	1	1	1	1	1	1	1	1	1	1	1	1	1	1	1	1	1	1	1	1	1	1	1	1	1	1	1	1	1	1	1	1	1	1	1
Burkholderia multivorans ATCC 17616	641228482	Proteobacteria	Betaproteobacteria	Burkholderiales	Burkholderiaceae	Burkholderia	Burkholderia multivorans	ATCC 17616	B	1	1	1	1	1	1	1	1	1	1	1	1	1	1	1	1	1	1	1	1	1	1	1	1	1	1	1	1	1	1	1	1	1	1	1	1	1	1	1	1
Burkholderia oklahomensis BDU	2597490124	Proteobacteria	Betaproteobacteria	Burkholderiales	Burkholderiaceae	Burkholderia	Burkholderia oklahomensis	BDU	B	1	1	1	1	1	1	1	1	1	1	1	1	1	1	1	1	1	1	1	1	1	1	1	1	1	1	2	1	1	1	1	1	1	1	1	1	1	1	1	1
Burkholderia orbicola AU 1054	637000046	Proteobacteria	Betaproteobacteria	Burkholderiales	Burkholderiaceae	Burkholderia	Burkholderia orbicola	AU 1054	B	1	1	1	1	1	1	1	1	1	1	1	1	1	1	1	1	1	1	1	1	1	1	1	1	1	1	1	1	1	1	1	1	1	1	1	1	1	1	1	1
Burkholderia plantarii ATCC 43733	2687453568	Proteobacteria	Betaproteobacteria	Burkholderiales	Burkholderiaceae	Burkholderia	Burkholderia plantarii	ATCC 43733	B	1	1	1	1	1	1	1	1	1	1	1	1	1	1	1	1	1	1	1	1	1	1	1	1	1	1	1	1	1	1	1	1	1	1	1	1	1	1	1	1
Burkholderia pseudomultivorans SUB-INT23-BP2	2811995331	Proteobacteria	Betaproteobacteria	Burkholderiales	Burkholderiaceae	Burkholderia	Burkholderia pseudomultivorans	SUB-INT23-BP2	B	1	1	1	1	1	1	1	1	1	1	1	1	1	1	1	1	1	1	1	1	1	1	1	1	1	1	1	1	1	1	1	1	1	1	1	1	1	1	1	1
Burkholderia pyrrocinia DSM 10685	2630968762	Proteobacteria	Betaproteobacteria	Burkholderiales	Burkholderiaceae	Burkholderia	Burkholderia pyrrocinia	DSM 10685	B	1	1	1	1	1	1	1	1	1	1	1	1	1	1	1	1	1	1	1	1	1	1	1	1	1	1	1	1	1	1	1	1	1	1	1	1	1	1	1	1
Burkholderia savannae MSMB0852	2775507275	Proteobacteria	Betaproteobacteria	Burkholderiales	Burkholderiaceae	Burkholderia	Burkholderia savannae	MSMB0852	B	1	1	1	1	1	1	1	1	1	1	1	1	1	1	1	1	1	1	1	1	1	1	1	1	1	1	1	1	1	1	1	1	1	1	1	1	1	1	1	1
Burkholderia seminalis FL-5-4-10-S1-D7	2751186029	Proteobacteria	Betaproteobacteria	Burkholderiales	Burkholderiaceae	Burkholderia	Burkholderia seminalis	FL-5-4-10-S1-D7	B	1	1	1	1	1	1	1	1	1	1	1	1	1	1	1	1	1	1	1	1	1	1	1	1	1	1	1	1	1	1	1	1	1	1	1	1	1	1	1	1
Burkholderia sp. 2002721687	2627854054	Proteobacteria	Betaproteobacteria	Burkholderiales	Burkholderiaceae	Burkholderia	Burkholderia sp. 2002721687	2002721687	B	1	1	1	1	1	1	1	1	1	1	1	1	1	1	1	1	1	1	1	1	1	1	1	1	1	1	1	1	1	1	1	1	1	1	1	1	1	1	1	1
Burkholderia stabilis	2851299803	Proteobacteria	Betaproteobacteria	Burkholderiales	Burkholderiaceae	Burkholderia	Burkholderia stabilis	E	B	1	1	1	1	1	1	1	1	1	1	1	1	1	1	1	1	1	1	1	1	1	1	1	1	1	1	1	1	1	1	1	1	1	1	1	1	1	1	1	1
Burkholderia stagnalis MSMB735WGS	2754412362	Proteobacteria	Betaproteobacteria	Burkholderiales	Burkholderiaceae	Burkholderia	Burkholderia stagnalis	MSMB735WGS	B	1	1	1	1	1	1	1	1	1	1	1	1	1	1	1	1	1	1	1	1	1	1	1	1	1	1	1	1	1	1	1	1	1	1	1	1	1	1	1	1
Burkholderia territorii MSMB1837	2754412327	Proteobacteria	Betaproteobacteria	Burkholderiales	Burkholderiaceae	Burkholderia	Burkholderia territorii	MSMB1837	B	1	1	1	1	1	1	1	1	1	1	1	1	1	1	1	1	1	1	1	1	1	1	1	1	1	1	1	1	1	1	1	1	1	1	1	1	1	1	1	1
Burkholderia thailandensis 2002721121	2872314750	Proteobacteria	Betaproteobacteria	Burkholderiales	Burkholderiaceae	Burkholderia	Burkholderia thailandensis	2002721121	B	1	1	1	1	1	1	1	1	1	1	1	1	1	1	1	1	1	1	1	1	1	1	1	1	1	1	2	1	1	1	1	1	1	1	1	1	1	1	1	1
Burkholderia ubonensis mesacidophila ATCC 31433	2765235975	Proteobacteria	Betaproteobacteria	Burkholderiales	Burkholderiaceae	Burkholderia	Burkholderia ubonensis	ATCC 31433	B	1	1	1	1	1	1	1	1	1	1	1	1	1	1	1	1	1	1	1	1	1	1	1	1	1	1	1	1	1	1	1	1	1	1	1	1	1	1	1	1
Burkholderia vietnamiensis AU1233	2816332281	Proteobacteria	Betaproteobacteria	Burkholderiales	Burkholderiaceae	Burkholderia	Burkholderia vietnamiensis	AU1233	B	1	1	1	1	1	1	1	1	1	1	1	1	1	1	1	1	1	1	1	1	1	1	1	1	1	1	1	1	1	1	1	1	1	1	1	1	1	1	1	1
Burkholderiales bacterium GJ-E10	2675903406	Proteobacteria	Betaproteobacteria	Burkholderiales	unclassified	unclassified	Burkholderiales bacterium GJ-E10	GJ-E10	B	1	1	1	1	1	1	1	1	1	1	1	1	1	1	1	1	1	1	1	1	1	1	1	1	1	1	1	1	1	1	1	1	1	1	1	1	1	1	1	1
Burkholderiales bacterium YL45	2721755764	Proteobacteria	Betaproteobacteria	Burkholderiales	unclassified	unclassified	Burkholderiales bacterium YL45	YL45	B	1	1	1	1	1	1	1	1	1	1	1	1	1	1	1	1	1	1	1	1	1	1	1	1	1	1	1	1	1	1	1	1	1	1	1	1	1	1	1	1
Buttiauxella sp. 3AFRM03	2833053935	Proteobacteria	Gammaproteobacteria	Enterobacterales	Enterobacteriaceae	Buttiauxella	Buttiauxella sp. 3AFRM03	3AFRM03	B	1	1	1	1	1	1	1	1	1	1	1	1	1	1	1	1	1	1	1	1	1	1	1	1	1	1	1	1	1	1	1	1	1	1	1	1	1	1	1	1
Butyricimonas sp. H184	2836814569	Bacteroidota	Bacteroidia	Bacteroidales	Odoribacteraceae	Butyricimonas	Butyricimonas faecalis	H184	B	1	2	1	1	1	1	1	2	1	1	1	1	1	1	1	1	1	1	1	1	1	1	1	1	1	1	1	1	1	1	1	1	1	1	1	1	1	1	1	1
Butyrivibrio hungatei MB2003	2811995344	Firmicutes	Clostridia	Eubacteriales	Lachnospiraceae	Butyrivibrio	Butyrivibrio hungatei	MB2003	B	1	1	1	1	1	1	1	1	1	1	1	1	1	1	1	1	1	1	1	1	1	1	1	1	1	1	1	1	1	1	1	1	1	1	1	1	1	1	1	1
Butyrivibrio proteoclasticus B316	648028012	Firmicutes	Clostridia	Eubacteriales	Lachnospiraceae	Butyrivibrio	Butyrivibrio proteoclasticus	B316	B	1	1	1	1	1	1	1	1	1	1	1	1	1	1	1	1	1	1	1	1	1	1	1	1	1	1	1	1	1	1	1	1	1	1	1	1	1	1	1	1
Caballeronia insecticola RPE64	2597489944	Proteobacteria	Betaproteobacteria	Burkholderiales	Burkholderiaceae	Caballeronia	Caballeronia insecticola	RPE64	B	1	1	1	1	1	1	1	1	1	1	1	1	1	1	1	1	1	1	1	1	1	1	1	1	1	1	1	1	1	1	1	1	1	1	1	1	1	1	1	1
Caballeronia sp. SBC1	2884737437	Proteobacteria	Betaproteobacteria	Burkholderiales	Burkholderiaceae	Caballeronia	Caballeronia sp. SBC1	SBC1	B	1	1	1	1	1	1	1	1	1	1	1	1	1	1	1	1	1	1	1	1	1	1	1	1	1	1	1	1	1	1	1	1	1	1	1	1	1	1	1	1
Caldicellulosiruptor bescii DSM 6725	643692002	Firmicutes	Clostridia	Thermoanaerobacterales	Thermoanaerobacterales Family III. Incertae Sedis	Caldicellulosiruptor	Caldicellulosiruptor bescii	DSM 6725	B	1	1	1	1	1	1	1	1	1	1	1	1	1	1	1	1	1	1	1	1	1	1	1	1	1	1	1	1	1	1	1	1	1	1	1	1	1	1	1	1
Caldicellulosiruptor hydrothermalis 108	649633022	Firmicutes	Clostridia	Thermoanaerobacterales	Thermoanaerobacterales Family III. Incertae Sedis	Caldicellulosiruptor	Caldicellulosiruptor hydrothermalis	108	B	1	1	1	1	1	1	1	1	1	1	1	1	1	1	1	1	1	1	1	1	1	1	1	1	1	1	1	1	1	1	1	1	1	1	1	1	1	1	1	1
Caldicellulosiruptor kristjanssonii 177R1B, DSM 12137	649633023	Firmicutes	Clostridia	Thermoanaerobacterales	Thermoanaerobacterales Family III. Incertae Sedis	Caldicellulosiruptor	Caldicellulosiruptor acetigenus	177R1B, DSM 12137	B	1	1	1	1	1	1	1	1	1	1	1	1	1	1	1	1	1	1	1	1	1	1	1	1	1	1	1	1	1	1	1	1	1	1	1	1	1	1	1	1
Caldicellulosiruptor kronotskyensis 2002	649633024	Firmicutes	Clostridia	Thermoanaerobacterales	Thermoanaerobacterales Family III. Incertae Sedis	Caldicellulosiruptor	Caldicellulosiruptor kronotskyensis	2002	B	1	1	1	1	1	1	1	1	1	1	1	1	1	1	1	1	1	1	1	1	1	1	1	1	1	1	1	1	1	1	1	1	1	1	1	1	1	1	1	1
Caldicellulosiruptor lactoaceticus 6A, DSM 9545	2506485007	Firmicutes	Clostridia	Thermoanaerobacterales	Thermoanaerobacterales Family III. Incertae Sedis	Caldicellulosiruptor	Caldicellulosiruptor acetigenus	6A, DSM 9545	B	1	1	1	1	1	1	1	1	1	1	1	1	1	1	1	1	1	1	1	1	1	1	1	1	1	1	1	1	1	1	1	1	1	1	1	1	1	1	1	1
Caldicellulosiruptor obsidiansis OB47	648028013	Firmicutes	Clostridia	Thermoanaerobacterales	Thermoanaerobacterales Family III. Incertae Sedis	Caldicellulosiruptor	Caldicellulosiruptor obsidiansis	OB47	B	1	1	1	1	1	1	1	1	1	1	1	1	1	1	1	1	1	1	1	1	1	1	1	1	1	1	1	1	1	1	1	1	1	1	1	1	1	1	1	1
Caldicellulosiruptor owensensis OL	649633025	Firmicutes	Clostridia	Thermoanaerobacterales	Thermoanaerobacterales Family III. Incertae Sedis	Caldicellulosiruptor	Caldicellulosiruptor owensensis	OL	B	1	1	1	1	1	1	1	1	1	1	1	1	1	1	1	1	1	1	1	1	1	1	1	1	1	1	1	1	1	1	1	1	1	1	1	1	1	1	1	1
Caldicellulosiruptor saccharolyticus DSM 8903	640427106	Firmicutes	Clostridia	Thermoanaerobacterales	Thermoanaerobacterales Family III. Incertae Sedis	Caldicellulosiruptor	Caldicellulosiruptor saccharolyticus	DSM 8903	B	1	1	1	1	1	1	1	1	1	1	1	1	1	1	1	1	1	1	1	1	1	1	1	1	1	1	1	1	1	1	1	1	1	1	1	1	1	1	1	1
Caldichromatium japonicum No.7	2964078231	Proteobacteria	Gammaproteobacteria	Chromatiales	Chromatiaceae	Caldichromatium	Caldichromatium japonicum	No.7	B	1	1	1	1	1	1	1	1	1	1	1	1	1	1	1	1	1	1	1	1	1	1	1	1	1	1	1	1	1	1	1	1	1	1	1	1	1	1	1	1
Caldilinea aerophila STL-6-O1, DSM 14535	2540341085	Chloroflexi	Caldilineae	Caldilineales	Caldilineaceae	Caldilinea	Caldilinea aerophila	STL-6-O1	B	1	1	1	1	1	1	1	1	1	1	1	1	1	1	1	1	1	1	1	1	1	1	1	1	1	2	1	1	1	1	1	1	1	1	1	1	1	0	1	1
Caldimicrobium thiodismutans TF1	2751185666	Thermodesulfobacteria	Thermodesulfobacteria	Thermodesulfobacteriales	Thermodesulfobacteriaceae	Caldimicrobium	Caldimicrobium thiodismutans	TF1	B	1	1	1	1	1	1	1	1	1	1	1	1	1	1	1	1	1	1	1	1	1	1	1	1	1	1	1	1	1	1	1	1	1	1	1	1	1	1	1	1
Caldisericum exile AZM16c01, NBRC 104410	2513237181	Caldiserica	Caldisericia	Caldisericales	Caldisericaceae	Caldisericum	Caldisericum exile	AZM16c01	B	1	1	1	1	1	1	1	1	1	1	1	1	1	1	1	1	1	1	1	1	1	1	1	1	1	1	1	1	1	1	1	1	1	1	1	1	1	1	1	1
Calditerrivibrio nitroreducens Yu37-1, DSM 19672	649633026	Deferribacteres	Deferribacteres	Deferribacterales	Calditerrivibrionaceae	Calditerrivibrio	Calditerrivibrio nitroreducens	Yu37-1, DSM 19672	B	1	1	1	1	1	1	1	1	1	1	1	1	1	1	1	1	1	1	1	1	1	1	1	1	1	1	1	1	1	1	1	1	1	1	1	1	1	1	1	1
Caldithrix abyssi LF13, DSM 13497	2718218154	Calditrichaeota	Calditrichia	Calditrichales	Calditrichaceae	Caldithrix	Caldithrix abyssi	LF13, DSM 13497	B	1	1	1	1	1	1	1	1	1	1	1	1	1	1	1	1	1	1	1	1	1	1	1	1	1	1	1	1	1	1	1	1	1	1	1	1	1	1	1	1
Caloramator sp. E03	2883872781	Firmicutes	Clostridia	Eubacteriales	Clostridiaceae	Caloramator	Caloramator sp. E03	E03	B	1	1	1	1	1	1	1	2	1	1	1	1	1	1	1	1	1	1	1	1	1	1	1	1	1	1	1	1	1	1	1	1	1	1	1	1	1	1	1	1
Caloranaerobacter azorensis T3-1	2883813829	Firmicutes	Tissierellia	Tissierellales	Thermohalobacteraceae	Caloranaerobacter	Caloranaerobacter azorensis	T3-1	B	1	1	1	3	1	1	1	1	1	1	1	1	1	1	1	1	1	1	2	1	1	1	1	1	1	2	1	1	1	1	1	1	1	1	1	1	1	1	1	1
Calothrix brevissima NIES-22	2775506883	Cyanobacteria	unclassified	Nostocales	Calotrichaceae	Calothrix	Calothrix brevissima	NIES-22	B	1	1	1	1	1	1	1	1	1	1	1	1	1	1	1	1	1	1	1	1	1	1	1	1	1	1	1	1	1	1	1	1	1	1	1	1	1	1	1	1
Calothrix parasitica NIES-267	2775506882	Cyanobacteria	unclassified	Nostocales	Calotrichaceae	Calothrix	Calothrix parasitica	NIES-267	B	1	1	1	1	1	1	1	1	1	1	1	1	1	1	1	1	1	1	1	1	1	1	1	1	1	1	1	1	1	1	1	1	1	1	1	1	1	1	1	1
Calothrix parietina PCC 6303	2503982036	Cyanobacteria	unclassified	Nostocales	Calotrichaceae	Calothrix	Calothrix sp. PCC 6303	PCC 6303	B	1	1	1	1	1	1	1	1	1	1	1	1	1	1	1	1	1	1	1	1	1	1	1	1	1	1	1	1	1	1	1	1	1	1	1	1	1	1	1	1
Calycomorphotria hydatis V22	2936285391	Planctomycetota	Planctomycetia	Planctomycetales	Planctomycetaceae	Calycomorphotria	Calycomorphotria hydatis	V22	B	1	1	1	1	1	1	1	1	1	1	1	1	1	1	1	1	1	1	1	1	1	1	1	1	1	1	1	1	1	1	1	1	1	1	1	1	2	1	1	1
Campylobacter coli 14983A	2870004507	Proteobacteria	Epsilonproteobacteria	Campylobacterales	Campylobacteraceae	Campylobacter	Campylobacter coli	14983A	B	1	1	1	1	1	1	1	1	1	1	1	1	1	1	1	1	1	1	1	1	1	1	1	1	1	1	1	1	1	1	1	1	1	1	1	1	1	1	1	1
Campylobacter cuniculorum LMG 24588	2773857804	Proteobacteria	Epsilonproteobacteria	Campylobacterales	Campylobacteraceae	Campylobacter	Campylobacter cuniculorum	LMG 24588	B	1	1	1	1	1	1	1	1	1	1	1	1	1	1	1	1	1	1	1	1	1	1	1	1	1	1	1	1	1	1	1	0	1	1	1	1	1	1	1	1
Campylobacter fetus fetus 04/554	2645727740	Proteobacteria	Epsilonproteobacteria	Campylobacterales	Campylobacteraceae	Campylobacter	Campylobacter fetus	04/554	B	1	1	1	1	1	1	1	1	1	1	1	1	1	1	1	1	1	1	1	1	1	1	1	1	1	2	1	1	1	1	1	0	1	1	1	1	1	1	1	1
Campylobacter gracilis ATCC 33236	2645727670	Proteobacteria	Epsilonproteobacteria	Campylobacterales	Campylobacteraceae	Campylobacter	Campylobacter gracilis	ATCC 33236	B	1	1	1	1	1	1	1	1	1	1	1	1	1	1	1	1	1	1	1	1	1	1	1	1	1	2	1	1	1	1	1	0	1	1	1	1	1	1	1	1
Campylobacter helveticus 2013D-9613	2879794618	Proteobacteria	Epsilonproteobacteria	Campylobacterales	Campylobacteraceae	Campylobacter	Campylobacter helveticus	2013D-9613	B	1	1	1	1	1	2	1	1	1	1	1	1	1	1	1	1	1	1	1	1	1	1	1	1	1	1	1	1	1	1	1	1	1	1	1	1	1	1	1	1
Campylobacter hepaticus HV10	2808606705	Proteobacteria	Epsilonproteobacteria	Campylobacterales	Campylobacteraceae	Campylobacter	Campylobacter hepaticus	HV10	B	1	1	1	1	1	1	1	1	1	1	1	1	1	1	1	1	1	1	1	1	1	1	1	1	1	1	1	1	1	1	1	0	1	1	1	1	1	1	1	1
Campylobacter hyointestinalis hyointestinalis LMG 9260	2687453147	Proteobacteria	Epsilonproteobacteria	Campylobacterales	Campylobacteraceae	Campylobacter	Campylobacter hyointestinalis	LMG 9260	B	1	1	1	1	1	1	1	1	1	1	1	1	1	1	1	1	1	1	1	1	1	1	1	1	1	2	1	1	1	1	1	0	1	1	1	1	1	1	1	1
Campylobacter iguaniorum RM11343	2687453223	Proteobacteria	Epsilonproteobacteria	Campylobacterales	Campylobacteraceae	Campylobacter	Campylobacter iguaniorum	RM11343	B	1	1	1	1	1	1	1	1	1	1	1	1	1	1	1	1	1	1	1	1	1	1	1	1	1	2	1	1	1	1	1	0	1	1	1	1	1	1	1	1
Campylobacter insulaenigrae NCTC 12927	2630968444	Proteobacteria	Epsilonproteobacteria	Campylobacterales	Campylobacteraceae	Campylobacter	Campylobacter insulaenigrae	NCTC 12927	B	1	1	1	1	1	1	1	1	1	1	1	1	1	1	1	1	1	1	1	1	1	1	1	1	1	1	1	1	1	1	1	0	1	1	1	1	1	1	1	1
Campylobacter jejuni 100	2870011799	Proteobacteria	Epsilonproteobacteria	Campylobacterales	Campylobacteraceae	Campylobacter	Campylobacter jejuni	100	B	1	1	1	1	1	1	1	1	1	1	1	1	1	1	1	1	1	1	1	1	1	2	2	1	1	1	1	1	1	1	1	1	1	1	2	1	1	1	1	1
Campylobacter lanienae MGYG-HGUT-02308	2896637284	Proteobacteria	Epsilonproteobacteria	Campylobacterales	Campylobacteraceae	Campylobacter	Campylobacter lanienae	MGYG-HGUT-02308	B	1	1	1	1	1	1	1	1	1	1	1	1	1	1	1	1	1	1	1	1	1	1	1	1	1	2	1	1	1	1	1	1	1	1	1	1	1	1	1	1
Campylobacter lari Slaughter Beach	2648501872	Proteobacteria	Epsilonproteobacteria	Campylobacterales	Campylobacteraceae	Campylobacter	Campylobacter lari	Slaughter Beach	B	1	1	1	1	1	1	1	1	1	1	1	1	1	1	1	1	1	1	1	1	1	1	1	1	1	1	1	1	1	1	1	0	1	1	1	1	1	1	1	1
Campylobacter peloridis LMG 23910	2627854132	Proteobacteria	Epsilonproteobacteria	Campylobacterales	Campylobacteraceae	Campylobacter	Campylobacter peloridis	LMG 23910	B	1	1	1	1	1	1	1	1	1	1	1	1	1	1	1	1	1	1	1	1	1	1	1	1	1	1	1	1	1	1	1	0	1	1	1	1	1	1	1	1
Campylobacter pinnipediorum caledonicus RM18020	2791355310	Proteobacteria	Epsilonproteobacteria	Campylobacterales	Campylobacteraceae	Campylobacter	Campylobacter pinnipediorum	RM18020	B	1	1	1	1	1	1	1	1	1	1	1	1	1	1	1	1	1	1	1	1	1	1	1	1	1	1	1	1	1	1	1	0	1	1	1	1	1	1	1	1
Campylobacter showae B91_SC	2870013946	Proteobacteria	Epsilonproteobacteria	Campylobacterales	Campylobacteraceae	Campylobacter	Campylobacter showae	B91_SC	B	1	1	1	1	1	1	1	1	1	1	1	1	1	1	1	1	1	1	1	1	1	1	1	1	1	2	1	1	1	1	1	1	1	1	1	1	1	1	1	1
Campylobacter sp. CCUG 57310	2916548114	Proteobacteria	Epsilonproteobacteria	Campylobacterales	Campylobacteraceae	Campylobacter	Campylobacter sp. CCUG 57310	CCUG 57310	B	1	1	1	1	1	2	1	1	1	1	1	1	1	1	1	1	1	1	1	1	1	1	1	1	1	2	1	1	1	1	1	1	1	1	1	1	1	1	1	1
Campylobacter sputorum RM8705	2802429496	Proteobacteria	Epsilonproteobacteria	Campylobacterales	Campylobacteraceae	Campylobacter	Campylobacter sputorum	RM8705	B	1	1	1	1	1	1	1	1	1	1	1	1	1	1	1	1	1	1	1	1	1	1	1	1	1	2	1	1	1	1	1	0	1	1	1	1	1	1	1	1
Campylobacter subantarcticus RM8521	2636415804	Proteobacteria	Epsilonproteobacteria	Campylobacterales	Campylobacteraceae	Campylobacter	Campylobacter subantarcticus	RM8521	B	1	1	1	1	1	1	1	1	1	1	1	1	1	1	1	1	1	1	1	1	1	1	1	1	1	1	1	1	1	1	1	0	1	1	1	1	1	1	1	1
Campylobacter ureolyticus RIGS 9880	2654587774	Proteobacteria	Epsilonproteobacteria	Campylobacterales	Campylobacteraceae	Campylobacter	Campylobacter ureolyticus	RIGS 9880	B	1	1	1	1	1	1	1	1	1	1	1	1	1	1	1	1	1	1	1	1	1	1	1	1	1	2	1	1	1	1	1	0	1	1	1	1	1	1	1	1
Campylobacter volucris LMG 24379	2630968854	Proteobacteria	Epsilonproteobacteria	Campylobacterales	Campylobacteraceae	Campylobacter	Campylobacter volucris	LMG 24379	B	1	1	1	1	1	1	1	1	1	1	1	1	1	1	1	1	1	1	1	1	1	1	1	1	1	1	1	1	1	1	1	0	1	1	1	1	1	1	1	1
Candidatus Accumulibacter regalis UW-1	644736333	Proteobacteria	Betaproteobacteria	unclassified	unclassified	Candidatus Accumulibacter	Candidatus Accumulibacter regalis	UW-1	B	1	1	1	1	1	1	1	1	1	1	1	1	1	1	1	1	1	1	1	1	1	1	1	1	1	1	1	1	1	1	1	1	1	1	1	1	1	1	1	1
Candidatus Amoebophilus asiaticus 5a2	642555114	Bacteroidota	Cytophagia	Cytophagales	Amoebophilaceae	Candidatus Amoebophilus	Candidatus Amoebophilus asiaticus	5a2	B	1	1	1	1	1	1	1	1	1	1	1	1	1	1	1	1	1	1	1	1	1	1	1	1	1	1	1	1	1	1	1	1	1	1	1	1	1	1	1	0
Candidatus Arthromitus sp. SFB-mouse-Japan	2511231076	Firmicutes	Clostridia	Eubacteriales	Clostridiaceae	Candidatus Arthromitus	Candidatus Arthromitus sp. SFB-mouse	SFB-mouse-Japan	B	1	1	1	1	1	1	1	1	1	1	1	1	1	1	1	1	1	1	1	1	1	1	1	1	1	1	1	1	1	1	1	1	1	1	1	1	1	1	1	1
Candidatus Atelocyanobacterium thalassa ALOHA	646311970	Cyanobacteria	unclassified	Chroococcales	Aphanothecaceae	Candidatus Atelocyanobacterium	Candidatus Atelocyanobacterium thalassa	ALOHA	B	1	1	1	1	1	1	1	1	1	1	1	1	1	1	1	1	1	1	1	1	1	1	1	1	1	1	1	1	1	0	1	1	1	1	1	1	1	1	1	1
Candidatus Azobacteroides pseudotrichonymphae gv. CFP2	643348524	Bacteroidota	Bacteroidia	Bacteroidales	unclassified	Candidatus Azobacteroides	Candidatus Azobacteroides pseudotrichonymphae	gv. CFP2	B	1	1	1	1	1	1	1	1	1	1	1	1	1	1	1	1	1	1	1	1	1	1	1	1	1	1	1	1	1	1	1	1	1	1	1	1	1	1	1	0
Candidatus Bartonella ancashi 20.00	2648501427	Proteobacteria	Alphaproteobacteria	Hyphomicrobiales	Bartonellaceae	Bartonella	Bartonella ancashensis	20.00	B	1	1	1	1	1	1	1	1	1	1	1	1	1	1	1	1	1	1	1	1	1	1	1	1	1	1	1	1	1	1	1	1	1	1	1	1	1	1	1	1
Candidatus Baumannia cicadellinicola B-GSS	2718217844	Proteobacteria	Gammaproteobacteria	unclassified	unclassified	Candidatus Baumannia	Candidatus Baumannia cicadellinicola	B-GSS	B	1	1	1	1	1	1	1	1	1	1	1	1	1	1	1	1	1	1	1	1	1	1	1	1	1	1	1	1	1	1	1	1	1	1	1	1	1	1	1	1
Candidatus Blochmannia floridanus	637000056	Proteobacteria	Gammaproteobacteria	Enterobacterales	Enterobacteriaceae	Candidatus Blochmannia	Candidatus Blochmannia floridanus	0	B	1	1	1	1	1	1	1	1	1	1	1	1	1	1	1	1	1	1	1	1	1	1	1	1	1	1	1	1	1	1	1	1	1	1	1	1	1	1	1	0
Candidatus Borreliella tachyglossi Bc-F10-1268	2881226535	Spirochaetes	Spirochaetia	Spirochaetales	Borreliaceae	Borreliella	Candidatus Borreliella tachyglossi	Bc-F10-1268	B	1	1	1	1	1	1	1	1	1	1	1	1	1	1	1	1	1	1	1	1	1	1	1	1	1	1	1	1	1	1	1	1	1	1	1	1	1	1	1	1
Candidatus Caedibacter acanthamoebae 30173	2654587767	Proteobacteria	Alphaproteobacteria	Holosporales	Caedimonadaceae	Candidatus Paracaedimonas	Candidatus Paracaedimonas acanthamoebae	30173	B	1	1	1	2	1	1	1	1	1	1	1	1	1	1	1	1	1	1	1	1	1	1	1	1	1	1	1	1	1	1	1	1	1	1	1	1	1	1	1	1
Candidatus Campylobacter infans CGEMS 19S00001	2916546289	Proteobacteria	Epsilonproteobacteria	Campylobacterales	Campylobacteraceae	Campylobacter	Candidatus Campylobacter infans	19S00001	B	1	1	1	1	1	1	1	1	1	1	1	1	1	1	1	1	1	1	1	1	1	1	1	1	1	2	1	1	1	1	1	1	1	1	2	1	1	1	1	1
Candidatus Coxiella mudrowiae CRS-CAT	2775506951	Proteobacteria	Gammaproteobacteria	Legionellales	Coxiellaceae	Coxiella	Candidatus Coxiella mudrowiae	CRS-CAT	B	1	1	2	1	1	1	1	1	1	1	1	1	1	1	1	1	1	1	1	1	1	1	1	1	1	1	1	1	1	1	1	1	1	1	1	1	1	1	1	1
Candidatus Desulforudis audaxviator MP104C	641522610	Firmicutes	Clostridia	Eubacteriales	Peptococcaceae	Candidatus Desulforudis	Candidatus Desulforudis audaxviator	MP104C	B	1	1	1	1	1	1	1	1	1	1	1	1	1	1	1	1	1	1	1	1	1	1	1	1	1	1	1	1	1	1	1	1	1	1	1	1	1	1	1	1
Candidatus Desulfovibrio trichonymphae Rs-N31	2775506998	Proteobacteria	Deltaproteobacteria	Desulfovibrionales	Desulfovibrionaceae	Desulfovibrio	Candidatus Desulfovibrio trichonymphae	Rs-N31	B	1	1	1	1	1	1	1	1	1	1	1	1	1	1	1	1	1	1	1	1	1	1	1	1	1	1	1	1	1	1	1	1	1	1	1	1	1	1	1	1
Candidatus Desulfuromonas soudanensis WTL	2608642259	Proteobacteria	Deltaproteobacteria	Desulfuromonadales	Desulfuromonadaceae	Desulfuromonas	Desulfuromonas soudanensis	WTL	B	1	1	1	1	1	1	1	1	1	1	1	1	1	1	1	1	1	1	1	1	1	1	1	1	1	1	1	1	1	1	1	1	1	1	1	1	1	1	1	1
Candidatus Endolissoclinum faulkneri L5	2576861454	Proteobacteria	Alphaproteobacteria	Rhodospirillales	Rhodospirillaceae	Candidatus Endolissoclinum	Candidatus Endolissoclinum faulkneri	L5	B	1	1	1	1	1	1	1	1	1	1	1	1	1	1	1	1	1	1	1	1	1	1	1	1	1	1	1	1	1	1	1	1	1	1	1	1	1	1	1	1
Candidatus Endomicrobium trichonymphae Rs-D17	2775506847	Elusimicrobia	Endomicrobia	Endomicrobiales	Endomicrobiaceae	Endomicrobium	Candidatus Endomicrobium trichonymphae	Rs-D17	B	1	1	1	1	1	1	1	1	1	1	1	1	1	1	1	1	1	1	1	1	1	1	1	1	1	1	1	1	1	1	1	1	1	1	1	1	1	1	1	1
Candidatus Fonsibacter ubiquis LSUCC0530	2802429324	Proteobacteria	Alphaproteobacteria	Pelagibacterales	unclassified	Candidatus Fonsibacter	Candidatus Fonsibacter ubiquis	LSUCC0530	B	1	1	1	1	1	1	1	1	1	1	1	1	1	1	1	1	1	1	1	1	1	1	1	1	1	1	1	1	1	1	1	1	1	1	1	1	1	1	1	1
Candidatus Fonsibacter ubiquis LSUCC0530 Reanalysis	2728369501	Proteobacteria	Alphaproteobacteria	Pelagibacterales	unclassified	Candidatus Fonsibacter	Candidatus Fonsibacter ubiquis	LSUCC0530	B	1	1	1	1	1	1	1	1	1	1	1	1	1	1	1	1	1	1	1	1	1	1	1	1	1	1	1	1	1	1	1	1	1	1	1	1	1	1	1	1
Candidatus Gloeomargarita lithophora D10	2718217921	Cyanobacteria	unclassified	Gloeomargaritales	Gloeomargaritaceae	Gloeomargarita	Gloeomargarita lithophora	D10	B	1	1	1	1	1	1	1	1	1	1	0	1	1	1	1	1	1	1	1	1	1	1	1	1	1	1	1	1	1	1	1	1	1	1	1	1	1	1	1	1
Candidatus Hamiltonella defensa 5AT	644736334	Proteobacteria	Gammaproteobacteria	Enterobacterales	Enterobacteriaceae	Candidatus Hamiltonella	Candidatus Hamiltonella defensa	5AT	B	1	1	1	1	1	1	1	1	1	1	1	1	1	1	1	1	1	1	1	1	1	1	1	1	1	1	1	1	1	1	1	1	1	1	1	1	1	1	1	0
Candidatus Kinetoplastibacterium blastocrithidii	2563366625	Proteobacteria	Betaproteobacteria	unclassified	unclassified	Candidatus Kinetoplastibacterium	Candidatus Kinetoplastibacterium blastocrithidii	(ex Strigomonas culicis)	B	1	1	1	1	0	1	1	1	1	1	1	1	1	1	1	1	1	1	1	1	1	1	1	1	1	1	1	1	1	1	1	1	1	1	1	1	1	1	1	1
Candidatus Kinetoplastibacterium desouzaii TCC079E	2563366577	Proteobacteria	Betaproteobacteria	unclassified	unclassified	Candidatus Kinetoplastibacterium	Candidatus Kinetoplastibacterium desouzaii	TCC079E	B	1	1	1	1	1	1	1	1	1	1	1	1	1	1	1	1	1	1	1	1	1	1	1	1	1	1	1	1	1	1	1	1	1	1	1	1	1	1	1	1
Candidatus Kinetoplastibacterium galatii TCC219	2563366576	Proteobacteria	Betaproteobacteria	unclassified	unclassified	Candidatus Kinetoplastibacterium	Candidatus Kinetoplastibacterium galatii	TCC219	B	1	1	1	1	1	1	1	1	1	1	1	1	1	1	1	1	1	1	1	1	1	1	1	1	1	1	1	1	1	1	1	1	1	1	1	1	1	1	1	1
Candidatus Kinetoplastibacterium oncopeltii TCC290E	2563366578	Proteobacteria	Betaproteobacteria	unclassified	unclassified	Candidatus Kinetoplastibacterium	Candidatus Kinetoplastibacterium oncopeltii	TCC290E	B	1	1	1	1	1	1	1	1	1	1	1	1	1	1	1	1	1	1	1	1	1	1	1	1	1	1	1	1	1	1	1	1	1	1	1	1	1	1	1	1
Candidatus Koribacter versatilis Ellin345	637000001	Acidobacteria	Acidobacteriia	Acidobacteriales	Acidobacteriaceae	Candidatus Koribacter	Candidatus Koribacter versatilis	Ellin345	B	1	0	1	1	1	1	1	1	1	1	1	1	1	1	1	1	1	1	1	1	1	1	1	1	1	1	1	1	1	1	1	1	1	1	1	1	1	1	1	0
Candidatus Kuenenia stuttgartiensis MBR1	2814123084	Planctomycetota	Candidatus Brocadiia	Candidatus Brocadiales	Candidatus Brocadiaceae	Candidatus Kuenenia	Candidatus Kuenenia stuttgartiensis	MBR1	B	1	1	1	1	1	1	1	1	1	1	1	1	1	1	1	1	1	1	1	1	1	1	1	1	1	1	1	1	1	1	1	1	1	1	1	1	1	1	1	1
Candidatus Liberibacter americanus Sao Paulo	2554235402	Proteobacteria	Alphaproteobacteria	Hyphomicrobiales	Rhizobiaceae	Liberibacter	Candidatus Liberibacter americanus	Sao Paulo	B	1	1	1	1	1	1	1	1	1	1	1	1	1	1	1	1	1	1	1	1	1	1	1	1	1	1	1	1	1	1	1	1	1	1	1	1	1	1	1	1
Candidatus Liberibacter asiaticus gxpsy	2540341131	Proteobacteria	Alphaproteobacteria	Hyphomicrobiales	Rhizobiaceae	Liberibacter	Candidatus Liberibacter asiaticus	gxpsy	B	1	1	1	1	1	1	1	1	1	1	1	1	1	1	1	1	1	1	1	1	1	1	1	1	1	1	1	1	1	1	1	1	1	1	1	1	1	1	1	1
Candidatus Liberibacter solanacearum CLso-ZC1	649633029	Proteobacteria	Alphaproteobacteria	Hyphomicrobiales	Rhizobiaceae	Liberibacter	Candidatus Liberibacter solanacearum	CLso-ZC1	B	1	1	1	1	1	0	1	1	1	1	1	1	1	1	1	1	1	1	1	1	1	1	1	1	1	1	1	1	1	1	1	1	1	1	1	1	1	1	1	1
Candidatus Methylopumilus planktonicus MMS-2-53	2663762675	Proteobacteria	Betaproteobacteria	Nitrosomonadales	Methylophilaceae	Candidatus Methylopumilus	Candidatus Methylopumilus planktonicus	MMS-2-53	B	1	1	1	1	1	1	1	1	1	1	1	1	1	1	1	1	1	1	1	1	1	1	1	1	1	1	1	1	1	1	1	1	1	1	1	1	1	1	1	1
Candidatus Methylopumilus turicensis MMS-10A-171	2663762678	Proteobacteria	Betaproteobacteria	Nitrosomonadales	Methylophilaceae	Candidatus Methylopumilus	Candidatus Methylopumilus turicensis	MMS-10A-171	B	1	1	1	1	1	1	1	1	1	1	1	1	1	1	1	1	1	1	1	1	1	1	1	1	1	1	1	1	1	1	1	1	1	1	1	1	1	1	1	1
Candidatus Moranella endobia PCIT	650716016	Proteobacteria	Gammaproteobacteria	Enterobacterales	Enterobacteriaceae	Candidatus Moranella	Candidatus Moranella endobia	PCIT	B	1	1	1	1	1	1	1	1	1	1	1	1	1	1	1	1	1	1	1	1	1	1	1	1	1	1	1	1	1	1	1	1	1	1	1	1	1	1	1	1
Candidatus Mycoplasma girerdii VCU_M1	2630968516	Tenericutes	unclassified	Mycoplasmoidales	Mycoplasmoidaceae	Malacoplasma	Candidatus Malacoplasma girerdii	VCU_M1	B	1	1	1	1	1	1	1	1	1	1	1	1	1	1	1	1	1	1	1	1	1	1	1	1	1	1	1	1	1	1	1	1	1	1	1	1	1	1	1	1
Candidatus Nanopelagicus limnes MMS-21-122	2775506799	Actinobacteria	Actinomycetia	Candidatus Nanopelagicales	Candidatus Nanopelagicaceae	Candidatus Nanopelagicus	Candidatus Nanopelagicus limnes	MMS-21-122	B	1	1	1	1	1	1	1	1	1	1	1	1	1	1	1	1	1	1	1	1	1	1	1	1	1	1	1	1	1	1	1	1	1	1	1	1	1	1	1	1
Candidatus Nanopelagicus limnes MMS-21-160	2775506803	Actinobacteria	Actinomycetia	Candidatus Nanopelagicales	Candidatus Nanopelagicaceae	Candidatus Nanopelagicus	Candidatus Nanopelagicus hibericus	MMS-21-160	B	1	1	1	1	1	1	1	1	1	1	1	1	1	1	1	1	1	1	1	1	1	1	1	1	1	1	1	1	1	1	1	1	1	1	1	1	1	1	1	1
Candidatus Nanopelagicus limnes MMS-IIB-91	2775506804	Actinobacteria	Actinomycetia	Candidatus Nanopelagicales	Candidatus Nanopelagicaceae	Candidatus Nanopelagicus	Candidatus Nanopelagicus abundans	MMS-IIB-91	B	1	1	1	1	1	1	1	1	1	1	1	1	1	1	1	1	1	1	1	1	1	1	1	1	1	1	1	1	1	1	1	1	1	1	1	1	1	1	1	1
Candidatus Nitrosoglobus terrae TAO100	2775506829	Proteobacteria	Gammaproteobacteria	Chromatiales	Chromatiaceae	Candidatus Nitrosoglobus	Candidatus Nitrosoglobus terrae	TAO100	B	1	1	1	1	1	1	1	1	1	1	1	1	1	1	1	1	1	1	1	1	1	1	1	1	1	1	1	1	1	1	1	1	1	1	1	1	1	1	1	1
Candidatus Nitrospira inopinata ENR4	2684623072	Nitrospirae	Nitrospira	Nitrospirales	Nitrospiraceae	Nitrospira	Candidatus Nitrospira inopinata	ENR4	B	1	1	1	1	1	1	1	1	1	1	1	1	1	1	1	1	1	1	1	1	1	1	1	1	1	1	1	1	1	1	1	1	1	1	1	1	1	1	1	1
Candidatus Nitrotoga sp. AM1P	2910041291	Proteobacteria	Betaproteobacteria	Nitrosomonadales	Gallionellaceae	Candidatus Nitrotoga	Candidatus Nitrotoga sp. AM1P	AM1P	B	1	1	1	1	1	1	1	1	1	1	1	1	1	1	1	1	1	1	1	1	1	1	1	1	1	1	1	1	1	1	1	1	1	1	1	1	1	1	1	1
Candidatus Nucleicultrix amoebiphila FS5	2791354881	Proteobacteria	Alphaproteobacteria	Holosporales	Caedimonadaceae	Candidatus Nucleicultrix	Candidatus Nucleicultrix amoebiphila	FS5	B	1	1	1	1	1	1	1	1	1	1	1	1	1	1	1	1	1	1	1	1	1	1	1	1	1	1	1	1	1	1	1	1	1	1	1	1	1	1	1	1
Candidatus Paracaedibacter acanthamoebae PRA3	2654587768	Proteobacteria	Alphaproteobacteria	Holosporales	Candidatus Paracaedibacteraceae	Candidatus Paracaedibacter	Candidatus Paracaedibacter acanthamoebae	PRA3	B	1	1	0	1	1	1	1	1	1	1	1	1	1	1	1	1	1	1	1	1	1	1	1	1	1	1	1	1	1	1	1	1	1	1	1	1	1	1	1	1
Candidatus Pelagibacter sp. FZCC0015	2909985951	Proteobacteria	Alphaproteobacteria	Pelagibacterales	Pelagibacteraceae	Candidatus Pelagibacter	Candidatus Pelagibacter sp. FZCC0015	FZCC0015	B	1	1	1	1	1	1	1	1	1	1	1	1	1	1	1	1	1	1	1	1	1	1	1	1	1	2	1	1	1	1	1	1	1	1	1	1	1	1	1	1
Candidatus Pelagibacter ubique SAR11 HTCC1062	637000058	Proteobacteria	Alphaproteobacteria	Pelagibacterales	Pelagibacteraceae	Candidatus Pelagibacter	Candidatus Pelagibacter ubique	HTCC1062	B	1	1	1	1	1	1	1	1	1	1	1	1	1	1	1	1	1	1	1	1	1	1	1	1	1	1	1	1	1	1	1	1	1	1	1	1	1	1	1	1
Candidatus Phytoplasma aster yellows witches'-broom AY-WB	637000011	Tenericutes	Mollicutes	Acholeplasmatales	Acholeplasmataceae	Candidatus Phytoplasma	Aster yellows witches'-broom phytoplasma	AY-WB	B	1	1	1	1	1	1	1	1	1	1	1	1	1	1	1	1	1	1	1	1	1	1	1	1	1	1	1	1	1	1	1	1	1	1	1	1	1	1	1	1
Candidatus Phytoplasma australiense	642555117	Tenericutes	Mollicutes	Acholeplasmatales	Acholeplasmataceae	Candidatus Phytoplasma	Candidatus Phytoplasma australiense	0	B	1	1	1	1	1	1	1	1	1	1	1	1	1	1	1	1	1	1	1	1	1	1	1	1	1	1	1	1	1	1	1	1	1	1	1	1	1	1	1	1
Candidatus Phytoplasma M3	2718218463	Tenericutes	Mollicutes	Acholeplasmatales	Acholeplasmataceae	Candidatus Phytoplasma	Maize bushy stunt phytoplasma	M3	B	1	1	1	1	1	1	1	1	1	1	1	1	1	1	1	1	1	1	1	1	1	1	1	1	1	1	1	1	1	1	1	1	1	1	1	1	1	1	1	1
Candidatus Phytoplasma mali AT	642555118	Tenericutes	Mollicutes	Acholeplasmatales	Acholeplasmataceae	Candidatus Phytoplasma	Candidatus Phytoplasma mali	AT	B	1	1	1	1	1	1	1	1	1	1	1	1	1	1	1	1	1	1	1	1	1	1	1	1	1	1	1	1	1	1	1	1	1	1	1	1	1	1	1	1
Candidatus Planktophila dulcis MMS-21-155	2775506798	Actinobacteria	Actinomycetia	Candidatus Nanopelagicales	Candidatus Nanopelagicaceae	Candidatus Planktophila	Candidatus Planktophila dulcis	MMS-21-155	B	1	1	1	1	1	1	1	1	1	1	1	1	1	1	1	1	1	1	1	1	1	1	1	1	1	1	1	1	1	1	1	1	1	1	1	1	1	1	1	1
Candidatus Planktophila lacus MMS-21-148	2775506796	Actinobacteria	Actinomycetia	Candidatus Nanopelagicales	Candidatus Nanopelagicaceae	Candidatus Planktophila	Candidatus Planktophila lacus	MMS-21-148	B	1	1	1	1	1	1	1	1	1	1	1	1	1	1	1	1	1	1	1	1	1	1	1	1	1	1	1	1	1	1	1	1	1	1	1	1	1	1	1	1
Candidatus Planktophila limnetica MMS-VB-114	2775506797	Actinobacteria	Actinomycetia	Candidatus Nanopelagicales	Candidatus Nanopelagicaceae	Candidatus Planktophila	Candidatus Planktophila limnetica	MMS-VB-114	B	1	1	1	1	1	1	1	1	1	1	1	1	1	1	1	1	1	1	1	1	1	1	1	1	1	1	1	1	1	1	1	1	1	1	1	1	1	1	1	1
Candidatus Planktophila sulfonica MMS-IA-56	2775506800	Actinobacteria	Actinomycetia	Candidatus Nanopelagicales	Candidatus Nanopelagicaceae	Candidatus Planktophila	Candidatus Planktophila sulfonica	MMS-IA-56	B	1	1	1	1	1	1	1	1	1	1	1	1	1	1	1	1	1	1	1	1	1	1	1	1	1	1	1	1	1	1	1	1	1	1	1	1	1	1	1	1
Candidatus Planktophila vernalis MMS-IIA-15	2775506802	Actinobacteria	Actinomycetia	Candidatus Nanopelagicales	Candidatus Nanopelagicaceae	Candidatus Planktophila	Candidatus Planktophila vernalis	MMS-IIA-15	B	1	1	1	1	1	1	1	1	1	1	1	1	1	1	1	1	1	1	1	1	1	1	1	1	1	1	1	1	1	1	1	1	1	1	1	1	1	1	1	1
Candidatus Planktophila versatilis MMS-IA-105	2775506809	Actinobacteria	Actinomycetia	Candidatus Nanopelagicales	Candidatus Nanopelagicaceae	Candidatus Planktophila	Candidatus Planktophila versatilis	MMS-IA-105	B	1	1	1	1	1	1	1	1	1	1	1	1	1	1	1	1	1	1	1	1	1	1	1	1	1	1	1	1	1	1	1	1	1	1	1	1	1	1	1	1
Candidatus Profftella armatura	2565956547	Proteobacteria	Betaproteobacteria	unclassified	unclassified	Candidatus Profftella	Candidatus Profftella armatura	0	B	1	1	1	1	1	1	1	1	1	1	1	1	1	1	1	1	1	1	1	1	1	1	1	1	1	1	1	1	1	1	1	1	1	1	1	1	1	1	1	1
Candidatus Promineofilum breve Cfx-K	2757320697	Chloroflexi	Ardenticatenia	Ardenticatenales	Ardenticatenaceae	Candidatus Promineofilum	Candidatus Promineofilum breve	Cfx-K	B	1	1	1	1	1	1	1	1	1	1	1	1	1	1	1	1	1	1	1	1	1	1	1	1	1	1	1	1	1	1	1	1	1	1	1	1	1	1	1	1
Candidatus Protochlamydia naegleriophila KNic	2687453172	Chlamydiae	Chlamydiia	Parachlamydiales	Parachlamydiaceae	Candidatus Protochlamydia	Candidatus Protochlamydia naegleriophila	KNic	B	1	1	1	1	1	1	1	1	1	1	1	1	1	1	1	1	1	1	1	1	1	1	1	1	1	1	1	1	1	1	1	0	1	1	1	1	1	1	1	1
Candidatus Puniceispirillum marinum IMCC1322	646564516	Proteobacteria	Alphaproteobacteria	unclassified	unclassified	Candidatus Puniceispirillum	Candidatus Puniceispirillum marinum	IMCC1322	B	1	1	1	1	1	1	1	1	1	1	1	1	1	1	1	1	1	1	1	1	1	1	1	1	1	1	1	1	1	1	1	1	1	1	1	1	1	1	1	1
Candidatus Reidiella endopervernicosa Santa_Monica_outfall	2910070277	Proteobacteria	Gammaproteobacteria	unclassified	unclassified	Candidatus Reidiella	Candidatus Reidiella endopervernicosa	Santa_Monica_outfall	B	1	1	1	1	1	1	1	1	1	1	1	1	1	1	1	1	1	1	1	1	1	1	1	1	1	1	1	1	1	1	1	1	1	1	1	1	1	1	1	1
Candidatus Rhodoluna planktonica MWH-Dar1	2775507254	Actinobacteria	Actinomycetia	Micrococcales	Microbacteriaceae	Rhodoluna	Candidatus Rhodoluna planktonica	MWH-Dar1	B	1	1	1	1	1	1	1	1	1	1	1	1	1	1	1	1	1	1	1	1	1	1	1	1	1	1	0	1	1	1	1	1	1	1	1	1	1	1	1	1
Candidatus Rickettsia amblyommii An13	2811994999	Proteobacteria	Alphaproteobacteria	Rickettsiales	Rickettsiaceae	Rickettsia	Rickettsia amblyommatis	An13	B	1	1	1	1	1	1	1	1	1	1	1	1	1	1	1	1	1	1	1	1	1	1	1	1	1	1	1	1	1	1	1	1	1	1	1	1	1	1	1	1
Candidatus Ruthia endofausta JDF_Ridge	2909959871	Proteobacteria	Gammaproteobacteria	unclassified	unclassified	Candidatus Ruthia	Candidatus Ruthia endofausta	JDF_Ridge	B	1	1	1	1	1	1	1	1	1	1	1	1	1	1	1	1	1	1	1	1	1	1	1	1	1	1	1	1	1	1	1	1	1	1	1	1	1	1	1	1
Candidatus Ruthia magnifica Cm	639633019	Proteobacteria	Gammaproteobacteria	unclassified	unclassified	Candidatus Ruthia	Candidatus Ruthia magnifica	Cm	B	1	1	1	1	1	1	1	1	1	1	1	1	1	1	1	1	1	1	1	1	1	1	1	1	1	1	1	1	1	1	1	1	1	1	1	1	1	1	1	0
Candidatus Sodalis pierantonius SOPE	2597489865	Proteobacteria	Gammaproteobacteria	Enterobacterales	Bruguierivoracaceae	Sodalis	Candidatus Sodalis pierantonius	SOPE	B	1	1	1	1	1	1	1	1	1	1	1	1	1	1	1	1	1	1	1	1	1	1	1	1	1	1	1	1	1	1	1	1	1	1	1	1	1	1	1	1
Candidatus Solibacter usitatus Ellin6076	639633060	Acidobacteria	Acidobacteriia	Bryobacterales	Solibacteraceae	Candidatus Solibacter	Candidatus Solibacter usitatus	Ellin6076	B	1	1	1	1	1	1	1	1	1	1	1	1	1	1	1	1	1	1	1	1	1	1	1	1	1	1	1	1	1	1	1	1	1	1	1	1	1	1	1	0
Candidatus Tachikawaea gelatinosa UwTKB	2757320853	Proteobacteria	Gammaproteobacteria	Enterobacterales	Enterobacteriaceae	Candidatus Tachikawaea	Candidatus Tachikawaea gelatinosa	UwTKB	B	1	1	1	1	1	1	1	1	1	1	1	1	1	1	1	1	1	1	1	1	1	1	1	1	1	1	1	1	1	1	1	1	1	1	1	1	1	1	1	1
Candidatus Tenderia electrophaga NRL1	2751185675	Proteobacteria	Gammaproteobacteria	Chromatiales	Chromatiaceae	Candidatus Tenderia	Candidatus Tenderia electrophaga	NRL1	B	1	1	1	1	1	1	1	1	1	1	1	1	1	1	1	1	1	1	1	1	1	1	1	1	1	1	1	1	1	1	1	1	1	1	1	1	1	1	1	1
Candidatus Thiodictyon syntrophicum Cad16	2773857920	Proteobacteria	Gammaproteobacteria	Chromatiales	Chromatiaceae	Thiodictyon	Candidatus Thiodictyon syntrophicum	Cad16	B	1	1	1	1	1	1	1	1	1	1	1	1	1	1	1	1	1	1	1	1	1	1	1	1	1	1	1	1	1	1	1	1	1	1	1	1	1	1	1	1
Candidatus Thioglobus autotrophicus EF1	2645727956	Proteobacteria	Gammaproteobacteria	unclassified	unclassified	Candidatus Thioglobus	Candidatus Thioglobus autotrophicus	EF1	B	1	1	1	1	1	1	1	1	1	1	1	1	1	1	1	1	1	1	1	1	1	1	1	1	1	1	1	1	1	1	1	1	1	1	1	1	1	1	1	1
Candidatus Thioglobus singularis GG2	2816332301	Proteobacteria	Gammaproteobacteria	unclassified	unclassified	Candidatus Pseudothioglobus	Candidatus Pseudothioglobus singularis	GG2	B	1	1	1	1	1	1	1	1	1	1	1	1	1	1	1	1	1	1	1	1	1	1	1	1	1	1	1	1	1	1	1	1	1	1	1	1	1	1	1	1
Candidatus Tokpelaia hoelldoblerii Hsal	2751185635	Proteobacteria	Alphaproteobacteria	Hyphomicrobiales	unclassified	Candidatus Tokpelaia	Candidatus Tokpelaia hoelldoblerii	Hsal	B	1	1	1	1	1	1	1	1	1	1	1	1	1	1	1	1	1	1	1	1	1	1	1	1	1	1	1	1	1	1	1	1	1	1	1	1	1	1	1	1
Candidatus Uabimicrobium amorphum SRT547	2964081332	Planctomycetota	Candidatus Uabimicrobiia	Candidatus Uabimicrobiales	Candidatus Uabimicrobiaceae	Candidatus Uabimicrobium	Candidatus Uabimicrobium amorphum	SRT547	B	1	1	1	1	1	1	1	1	1	1	1	1	1	1	1	1	1	1	1	1	1	1	2	1	1	1	1	1	1	1	1	1	1	1	1	1	1	1	1	1
Candidatus Vesicomyosocius okutanii HA	640427107	Proteobacteria	Gammaproteobacteria	unclassified	unclassified	Candidatus Vesicomyosocius	Candidatus Vesicomyosocius okutanii	HA	B	1	1	1	1	1	1	1	1	1	1	1	1	1	1	1	1	1	1	1	1	1	1	1	1	1	1	1	1	1	1	1	1	1	1	1	1	1	1	1	1
Candidatus Viadribacter manganicus OTSz_A_272	2721755612	Proteobacteria	Alphaproteobacteria	Hyphomonadales	Hyphomonadaceae	Candidatus Viadribacter	Candidatus Viadribacter manganicus	OTSz_A_272	B	1	1	1	1	1	1	1	1	1	1	1	1	1	1	1	1	1	1	1	1	1	1	1	1	1	1	1	1	1	1	1	1	1	1	1	1	1	1	1	1
Capnocytophaga canimorsus 7120	2814123235	Bacteroidota	Flavobacteriia	Flavobacteriales	Flavobacteriaceae	Capnocytophaga	Capnocytophaga canimorsus	7120	B	1	1	1	1	1	1	1	1	1	1	1	1	1	1	1	1	1	1	1	1	1	1	1	1	1	1	1	1	1	1	1	1	1	1	1	1	1	1	1	1
Capnocytophaga cynodegmi G7591	2814123120	Bacteroidota	Flavobacteriia	Flavobacteriales	Flavobacteriaceae	Capnocytophaga	Capnocytophaga cynodegmi	G7591	B	1	1	1	1	1	1	1	1	1	1	1	1	1	1	1	1	1	1	1	1	1	1	1	1	1	1	1	1	1	1	1	1	1	1	1	1	1	1	1	1
Capnocytophaga gingivalis H1496	2802429290	Bacteroidota	Flavobacteriia	Flavobacteriales	Flavobacteriaceae	Capnocytophaga	Capnocytophaga gingivalis	H1496	B	1	1	1	1	1	1	1	1	1	1	1	1	1	1	1	1	1	1	1	1	1	1	1	1	1	1	1	1	1	1	1	1	1	1	1	1	1	1	1	1
Capnocytophaga haemolytica CCUG 32990	2687453164	Bacteroidota	Flavobacteriia	Flavobacteriales	Flavobacteriaceae	Capnocytophaga	Capnocytophaga haemolytica	CCUG 32990	B	1	1	1	1	1	1	1	1	1	1	1	1	1	1	1	1	1	1	1	1	1	1	1	1	1	1	1	1	1	1	1	1	1	1	1	1	1	1	1	1
Capnocytophaga leadbetteri H6253	2802429275	Bacteroidota	Flavobacteriia	Flavobacteriales	Flavobacteriaceae	Capnocytophaga	Capnocytophaga leadbetteri	H6253	B	1	1	1	1	1	1	1	1	1	1	1	1	1	1	1	1	1	1	1	1	1	1	1	1	1	1	1	1	1	1	1	1	1	1	1	1	1	1	1	1
Capnocytophaga ochracea VPI 2845, DSM 7271	644736338	Bacteroidota	Flavobacteriia	Flavobacteriales	Flavobacteriaceae	Capnocytophaga	Capnocytophaga ochracea	VPI 2845, DSM 7271	B	1	1	1	1	1	1	1	1	1	1	1	1	1	1	1	1	1	1	1	1	1	1	1	1	1	1	1	1	1	1	1	1	1	1	1	1	1	1	1	0
Capnocytophaga sp. ChDC OS43	2758568036	Bacteroidota	Flavobacteriia	Flavobacteriales	Flavobacteriaceae	Capnocytophaga	Capnocytophaga sp. ChDC OS43	ChDC OS43	B	1	1	1	1	1	1	1	1	1	1	1	1	1	1	1	1	1	1	1	1	1	1	1	1	1	1	1	1	1	1	1	1	1	1	1	1	1	1	1	1
Capnocytophaga sputigena D1179	2802429292	Bacteroidota	Flavobacteriia	Flavobacteriales	Flavobacteriaceae	Capnocytophaga	Capnocytophaga sputigena	D1179	B	1	1	1	1	1	1	1	1	1	1	1	1	1	1	1	1	1	1	1	1	1	1	1	1	1	1	1	1	1	1	1	1	1	1	1	1	1	1	1	1
Capnocytophaga stomatis H2177	2775506974	Bacteroidota	Flavobacteriia	Flavobacteriales	Flavobacteriaceae	Capnocytophaga	Capnocytophaga stomatis	H2177	B	1	1	1	1	1	1	1	1	1	1	1	1	1	1	1	1	1	1	1	1	1	1	1	1	1	1	1	1	1	1	1	1	1	1	1	1	1	1	1	1
Caproiciproducens sp. NJN-50	2836968376	Firmicutes	Clostridia	Eubacteriales	Oscillospiraceae	Caproiciproducens	Caproiciproducens sp. NJN-50	NJN-50	B	1	1	1	1	1	1	1	1	1	1	1	1	1	1	1	1	1	1	1	1	1	1	1	1	1	1	2	1	1	1	1	1	1	1	1	1	1	1	1	1
Carboxydocella thermautotrophica 041	2802429487	Firmicutes	Clostridia	Eubacteriales	Clostridiales Family XVI. Incertae Sedis	Carboxydocella	Carboxydocella thermautotrophica	41	B	1	1	1	1	1	1	1	1	1	1	1	1	1	1	1	1	1	1	1	1	1	1	1	1	1	2	1	1	1	1	1	1	1	1	1	1	1	1	1	1
Carboxydothermus hydrogenoformans Z-2901	637000060	Firmicutes	Clostridia	Thermoanaerobacterales	Thermoanaerobacteraceae	Carboxydothermus	Carboxydothermus hydrogenoformans	DSM 6008	B	1	1	1	1	1	1	1	1	1	1	1	1	1	1	1	1	1	1	1	1	1	1	1	1	1	2	1	1	1	1	1	1	1	1	1	1	1	1	1	1
Cardinium hertigii cHgTN10	2883446420	Bacteroidota	Cytophagia	Cytophagales	Amoebophilaceae	Candidatus Cardinium	Candidatus Cardinium hertigii	cHgTN10	B	1	1	1	1	1	1	1	1	1	1	1	1	1	1	1	1	1	1	1	1	1	1	1	1	1	1	0	1	1	1	1	1	1	1	1	1	1	1	1	1
Carnobacterium divergens MFPA43A1505	2840633527	Firmicutes	Bacilli	Lactobacillales	Carnobacteriaceae	Carnobacterium	Carnobacterium divergens	MFPA43A1505	B	1	1	1	1	1	1	1	1	1	1	1	1	1	1	1	1	1	1	1	1	1	1	1	1	1	1	1	1	1	1	1	1	1	1	1	1	1	1	1	1
Carnobacterium inhibens subsp. gilichinskyi WN1359	2563366580	Firmicutes	Bacilli	Lactobacillales	Carnobacteriaceae	Carnobacterium	Carnobacterium inhibens	WN1359	B	1	1	1	1	1	1	0	1	1	1	1	1	1	1	1	1	1	1	1	1	1	1	1	1	1	1	1	1	1	1	1	1	1	1	1	1	1	1	1	1
Carnobacterium sp. CP1	2654587580	Firmicutes	Bacilli	Lactobacillales	Carnobacteriaceae	Carnobacterium	Carnobacterium sp. CP1	CP1	B	1	1	1	1	1	1	1	1	1	1	1	1	1	1	1	1	1	1	1	1	1	1	1	1	1	1	1	1	1	1	1	1	1	1	1	1	1	1	1	1
Casimicrobium huifangae SJ-1	2883192185	Proteobacteria	Betaproteobacteria	unclassified	Casimicrobiaceae	Casimicrobium	Casimicrobium huifangae	SJ-1	B	1	1	1	1	1	1	1	1	1	1	1	1	1	1	1	1	1	1	1	1	1	1	1	1	1	1	1	1	1	1	1	1	1	1	1	1	1	1	1	1
Castellaniella defragrans 65Phen	2619619095	Proteobacteria	Betaproteobacteria	Burkholderiales	Alcaligenaceae	Castellaniella	Castellaniella defragrans	65Phen	B	1	1	1	1	1	1	1	1	1	1	1	1	1	1	1	1	1	1	1	1	1	1	1	1	1	1	1	1	1	1	1	1	1	1	1	1	1	1	1	1
Catenovulum sediminis WS1-A	2883729397	Proteobacteria	Gammaproteobacteria	Alteromonadales	Alteromonadaceae	Catenovulum	Catenovulum sediminis	WS1-A	B	2	1	1	1	1	1	1	1	1	1	1	1	1	1	1	1	1	1	1	1	1	1	1	1	1	1	1	1	1	1	1	1	2	1	1	1	1	1	1	1
Catenulispora acidiphila ID139908, DSM 44928	644736339	Actinobacteria	Actinomycetia	Catenulisporales	Catenulisporaceae	Catenulispora	Catenulispora acidiphila	ID139908, DSM 44928	B	1	1	1	2	1	1	1	1	1	1	1	1	1	1	1	1	1	1	1	1	1	1	1	1	1	1	1	1	1	1	1	1	1	2	1	1	1	1	1	1
Caulifigura coniformis Pan44	2936279747	Planctomycetota	Planctomycetia	Planctomycetales	Planctomycetaceae	Caulifigura	Caulifigura coniformis	Pan44	B	1	1	1	1	1	1	1	1	1	1	1	1	1	1	2	1	1	1	1	1	1	1	1	1	1	1	1	1	1	1	1	1	1	1	1	1	1	1	1	1
Caulobacter flavus RHGG3	2843744320	Proteobacteria	Alphaproteobacteria	Caulobacterales	Caulobacteraceae	Caulobacter	Caulobacter flavus	RHGG3	B	1	1	1	1	1	1	1	1	1	1	1	1	1	1	1	1	1	1	1	1	1	1	1	1	1	1	1	1	1	1	1	1	1	1	1	1	1	1	1	1
Caulobacter mirabilis FWC 38	2775506948	Proteobacteria	Alphaproteobacteria	Caulobacterales	Caulobacteraceae	Caulobacter	Caulobacter mirabilis	FWC 38	B	1	1	1	1	1	1	1	1	1	1	1	1	1	1	1	1	1	1	1	1	1	1	1	1	1	1	1	1	1	1	1	1	1	1	1	1	1	1	1	1
Caulobacter segnis ATCC 21756	646564519	Proteobacteria	Alphaproteobacteria	Caulobacterales	Caulobacteraceae	Caulobacter	Caulobacter segnis	ATCC 21756	B	1	1	1	1	1	1	1	1	1	1	1	1	1	1	1	1	1	1	1	1	1	1	1	1	1	1	1	1	1	1	1	1	1	1	1	1	1	1	1	1
Caulobacter soli Ji-3-8	2884968636	Proteobacteria	Alphaproteobacteria	Caulobacterales	Caulobacteraceae	Caulobacter	Caulobacter soli	Ji-3-8	B	1	1	1	1	1	1	1	1	1	1	1	1	1	1	1	1	1	1	1	1	1	1	1	1	1	1	1	1	1	1	1	1	1	1	1	1	1	1	1	1
Caulobacter sp. FWC26	2843739660	Proteobacteria	Alphaproteobacteria	Caulobacterales	Caulobacteraceae	Caulobacter	Caulobacter sp. FWC26	FWC26	B	1	1	1	1	1	1	1	1	1	1	1	1	1	1	1	1	1	1	1	1	1	1	1	1	1	1	1	1	1	1	1	1	1	1	1	1	1	1	1	1
Caulobacter sp. UKL13	2684623106	Proteobacteria	Alphaproteobacteria	Hyphomonadales	Hyphomonadaceae	unclassified	Hyphomonadaceae bacterium UKL13-1	UKL13	B	1	1	1	1	1	1	1	1	1	1	1	1	1	1	1	1	1	1	1	1	1	1	1	1	1	1	1	1	1	1	1	1	1	1	1	1	1	1	1	1
Caulobacter vibrioides CB1	2814123123	Proteobacteria	Alphaproteobacteria	Caulobacterales	Caulobacteraceae	Caulobacter	Caulobacter vibrioides	CB1	B	1	1	1	1	1	1	1	1	1	1	1	1	1	1	1	1	1	1	1	1	1	1	1	1	1	1	1	1	1	1	1	1	1	1	1	1	1	1	1	1
Cedecea lapagei NCTC11466	2836746200	Proteobacteria	Gammaproteobacteria	Enterobacterales	Enterobacteriaceae	Cedecea	Cedecea lapagei	NCTC 11466	B	1	1	1	1	1	1	1	1	1	1	1	1	1	1	1	1	1	1	1	1	1	1	1	1	1	1	1	1	1	1	1	1	1	1	1	1	1	1	1	1
Cedecea neteri FDAARGOS_392	2814123109	Proteobacteria	Gammaproteobacteria	Enterobacterales	Enterobacteriaceae	Cedecea	Cedecea neteri	FDAARGOS_392	B	1	1	1	1	1	1	1	1	1	1	1	1	1	1	1	1	1	1	1	1	1	1	1	1	1	1	1	1	1	1	1	1	1	1	1	1	1	1	1	1
Cedecea sp. FDAARGOS_727	2884104288	Proteobacteria	Gammaproteobacteria	Enterobacterales	Enterobacteriaceae	Cedecea	Cedecea sp. FDAARGOS_727	FDAARGOS_727	B	1	1	1	1	1	1	1	1	1	1	1	1	1	1	1	1	1	1	1	1	1	1	1	1	2	1	1	1	1	1	1	1	1	1	1	1	1	1	1	1
Celeribacter baekdonensis LH4	2806310875	Proteobacteria	Alphaproteobacteria	Rhodobacterales	Roseobacteraceae	Celeribacter	Celeribacter baekdonensis	LH4	B	1	1	1	1	1	1	1	1	1	1	1	1	1	1	1	1	1	1	1	1	1	1	1	1	1	1	1	1	1	1	1	1	1	1	1	1	1	1	1	1
Celeribacter ethanolicus TSPH2	2802429340	Proteobacteria	Alphaproteobacteria	Rhodobacterales	Roseobacteraceae	Celeribacter	Celeribacter ethanolicus	TSPH2	B	1	1	1	1	1	1	1	1	1	1	1	1	1	1	1	1	1	1	1	1	1	1	1	1	1	1	1	1	1	1	1	1	1	1	1	1	1	1	1	1
Celeribacter manganoxidans DY25	2775506908	Proteobacteria	Alphaproteobacteria	Rhodobacterales	Rhodobacteraceae	Pacificitalea	Pacificitalea manganoxidans	DY25	B	1	1	1	1	1	1	1	1	1	1	1	1	1	1	1	1	1	1	1	1	1	1	1	1	1	1	1	1	1	1	1	1	1	1	1	1	1	1	1	1
Celeribacter marinus IMCC12053	2654587720	Proteobacteria	Alphaproteobacteria	Rhodobacterales	Roseobacteraceae	Celeribacter	Celeribacter marinus	IMCC12053	B	1	1	1	1	1	1	1	1	1	1	1	1	1	1	1	1	1	1	1	1	1	1	1	1	1	1	1	1	1	1	1	1	1	1	1	1	1	1	1	1
Cellulomonas fimi NRS 133, ATCC 484	2505679089	Actinobacteria	Actinomycetia	Micrococcales	Cellulomonadaceae	Cellulomonas	Cellulomonas fimi	NRS 133, ATCC 484	B	1	1	1	1	1	1	1	1	1	1	1	1	1	1	1	1	1	1	1	1	1	1	1	1	1	1	1	1	1	1	1	1	1	1	1	1	1	1	1	1
Cellulomonas flavigena 134, DSM 20109	646564520	Actinobacteria	Actinomycetia	Micrococcales	Cellulomonadaceae	Cellulomonas	Cellulomonas flavigena	134	B	1	1	1	1	1	1	1	1	1	1	1	1	1	1	1	1	1	1	1	1	1	1	1	1	1	1	1	1	1	1	1	1	1	1	1	1	1	1	1	1
Cellulomonas gilvus ATCC 13127	2505679016	Actinobacteria	Actinomycetia	Micrococcales	Cellulomonadaceae	Cellulomonas	Cellulomonas gilvus	ATCC 13127	B	1	1	1	1	1	1	1	1	1	1	1	1	1	1	1	1	1	1	1	1	1	1	1	1	1	1	1	1	1	1	1	1	1	1	1	1	1	1	1	1
Cellulomonas shaoxiangyii Z28	2884986440	Actinobacteria	Actinomycetia	Micrococcales	Cellulomonadaceae	Cellulomonas	Cellulomonas shaoxiangyii	Z28	B	1	1	1	1	1	1	1	1	1	1	1	1	1	1	1	1	1	1	1	1	1	1	1	1	1	1	1	1	1	1	1	1	1	1	1	1	1	1	1	1
Cellulomonas sp. H30R-01	2884994152	Actinobacteria	Actinomycetia	Micrococcales	Cellulomonadaceae	Cellulomonas	Cellulomonas sp. H30R-01	H30R-01	B	1	1	1	1	1	1	1	1	1	1	1	1	1	1	1	1	1	1	1	1	1	1	1	1	1	1	1	1	1	1	1	1	1	1	1	1	1	1	1	1
Cellulomonas taurus 40-2	2884983226	Actinobacteria	Actinomycetia	Micrococcales	Cellulomonadaceae	Cellulomonas	Cellulomonas taurus	40-2	B	1	1	1	1	1	1	1	1	1	1	1	1	1	1	1	1	1	1	1	1	1	1	1	1	1	1	1	1	1	1	1	1	1	1	1	1	1	1	1	1
Cellulophaga algicola IC166, DSM 14237	649633031	Bacteroidota	Flavobacteriia	Flavobacteriales	Flavobacteriaceae	Cellulophaga	Cellulophaga algicola	IC166, DSM 14237	B	1	1	1	1	1	1	1	1	1	1	1	1	1	1	1	1	1	1	1	1	1	1	1	1	1	1	1	1	1	1	1	1	1	1	1	1	1	1	1	1
Cellulophaga baltica 18	2814123410	Bacteroidota	Flavobacteriia	Flavobacteriales	Flavobacteriaceae	Cellulophaga	Cellulophaga baltica	18	B	1	1	1	1	1	1	1	1	1	1	1	1	1	1	1	1	1	1	1	1	1	1	1	1	1	1	1	1	1	1	1	1	1	1	1	1	1	1	1	1
Cellulophaga lytica DAU203	2721755689	Bacteroidota	Flavobacteriia	Flavobacteriales	Flavobacteriaceae	Cellulophaga	Cellulophaga lytica	DAU203	B	1	1	1	1	1	1	1	1	1	1	1	1	1	1	1	1	1	1	1	1	1	1	1	1	1	1	1	1	1	1	1	1	1	1	1	1	1	1	1	1
Cellulophaga sp. L1A9	2884286459	Bacteroidota	Flavobacteriia	Flavobacteriales	Flavobacteriaceae	Cellulophaga	Cellulophaga sp. L1A9	L1A9	B	1	1	1	1	1	1	1	1	1	1	1	1	1	1	1	1	1	1	2	1	1	1	1	1	1	1	1	1	1	1	1	1	1	1	1	1	1	1	1	1
Cellulosilyticum lentocellum RHM5, DSM 5427	650716026	Firmicutes	Clostridia	Eubacteriales	Lachnospiraceae	Cellulosilyticum	Cellulosilyticum lentocellum	RHM5, DSM 5427	B	1	1	1	1	1	1	1	1	1	1	1	1	1	1	1	1	1	1	1	1	1	1	1	1	1	1	1	1	1	1	1	1	1	1	1	1	1	1	1	1
Cellulosilyticum sp. WCF-2	2839891887	Firmicutes	Clostridia	Eubacteriales	Lachnospiraceae	Cellulosilyticum	Cellulosilyticum sp. WCF-2	WCF-2	B	1	1	1	1	1	1	1	1	1	1	1	1	2	1	1	1	1	1	1	1	1	1	1	1	1	3	1	1	1	1	1	1	1	1	1	1	1	1	1	1
Cellulosimicrobium cellulans PSBB019	2816332598	Actinobacteria	Actinomycetia	Micrococcales	Promicromonosporaceae	Cellulosimicrobium	Cellulosimicrobium cellulans	PSBB019	B	1	1	1	1	1	1	1	1	1	1	1	1	1	1	1	1	1	1	1	1	1	1	1	1	1	1	1	1	1	1	1	1	1	1	1	1	1	1	1	1
Cellulosimicrobium sp. BI34T	2884351759	Actinobacteria	Actinomycetia	Micrococcales	Promicromonosporaceae	Cellulosimicrobium	Cellulosimicrobium sp. BI34T	BI34T	B	1	2	1	2	1	1	1	1	1	1	1	1	1	1	1	1	1	1	1	1	1	1	1	1	1	1	1	1	1	1	1	1	1	1	1	1	1	1	1	2
Cellvibrio japonicus Ueda107	642555119	Proteobacteria	Gammaproteobacteria	Cellvibrionales	Cellvibrionaceae	Cellvibrio	Cellvibrio japonicus	Ueda107	B	1	1	1	1	1	1	1	1	1	1	1	1	1	1	1	1	1	1	1	1	1	1	1	1	1	1	1	1	1	1	1	1	1	1	1	1	1	1	1	1
Cellvibrio sp. PSBB006	2751185730	Proteobacteria	Gammaproteobacteria	Cellvibrionales	Cellvibrionaceae	Cellvibrio	Cellvibrio sp. PSBB006	PSBB006	B	1	1	1	1	1	1	1	1	1	1	1	1	1	1	1	1	1	1	1	1	1	1	1	1	1	1	1	1	1	1	1	1	1	1	1	1	1	1	1	1
Cellvibrionaceae bacterium 017	2751185671	Proteobacteria	Gammaproteobacteria	Cellvibrionales	Cellvibrionaceae	Agarilytica	Agarilytica rhodophyticola	17	B	1	1	1	1	1	1	1	1	1	1	1	1	1	1	1	1	1	1	1	1	1	1	1	1	1	1	1	1	1	1	1	1	1	1	1	1	1	1	1	1
Cereibacter sphaeroides ATCC 17025	640427138	Proteobacteria	Alphaproteobacteria	Rhodobacterales	Rhodobacteraceae	Cereibacter	Cereibacter sphaeroides	ATCC 17025	B	1	1	1	1	1	1	1	1	1	1	1	1	1	1	1	1	1	1	1	1	1	1	1	1	1	1	1	1	1	1	1	1	1	1	1	1	1	1	1	1
Chamaesiphon minutus PCC 6605	2510436000	Cyanobacteria	unclassified	Synechococcales	Chamaesiphonaceae	Chamaesiphon	Chamaesiphon minutus	PCC 6605	B	1	1	1	1	1	1	1	1	1	1	1	1	1	1	1	1	1	1	1	1	1	1	1	1	1	1	1	1	1	1	1	1	1	1	1	1	1	1	1	1
Changchengzhania lutea SM1355	2883400621	Bacteroidota	Flavobacteriia	Flavobacteriales	Flavobacteriaceae	Changchengzhania	Changchengzhania lutea	SM1355	B	1	1	1	1	1	1	1	1	1	1	1	2	1	1	1	1	1	1	1	1	1	1	1	1	1	1	1	1	1	1	1	1	1	1	1	1	1	1	1	1
Chania multitudinisentens RB-25	2558860259	Proteobacteria	Gammaproteobacteria	Enterobacterales	Yersiniaceae	Chania	Chania multitudinisentens	RB-25	B	1	1	1	1	1	1	1	1	1	1	1	1	1	1	1	1	1	1	1	1	1	1	1	1	1	1	1	1	1	1	1	1	1	1	1	1	1	1	1	1
Chelativorans sp. BNC1	637000160	Proteobacteria	Alphaproteobacteria	Hyphomicrobiales	Phyllobacteriaceae	Chelativorans	Chelativorans sp. BNC1	BNC1	B	1	1	1	1	1	1	1	1	1	1	1	1	1	1	1	1	1	1	1	1	1	1	1	1	1	1	1	1	1	1	1	1	1	1	1	1	1	1	1	1
Chelatococcus daeguensis TAD1	2721755717	Proteobacteria	Alphaproteobacteria	Hyphomicrobiales	Chelatococcaceae	Chelatococcus	Chelatococcus daeguensis	TAD1	B	1	1	1	1	1	1	1	1	1	1	1	1	1	1	1	1	1	1	1	1	1	1	1	1	1	1	1	1	1	1	1	1	1	1	1	1	1	1	1	1
Chelatococcus sp. CO-6	2654587971	Proteobacteria	Alphaproteobacteria	Hyphomicrobiales	Chelatococcaceae	Chelatococcus	Chelatococcus sp. CO-6	CO-6	B	1	1	1	1	1	1	1	1	1	1	1	1	1	1	1	1	1	1	1	1	1	1	1	1	1	1	1	1	1	1	1	1	1	1	1	1	1	1	1	1
Chitinibacter bivalviorum 2T18	2910233674	Proteobacteria	Betaproteobacteria	Neisseriales	Chromobacteriaceae	Chitinibacter	Chitinibacter bivalviorum	2T18	B	1	1	1	1	1	1	1	1	1	1	1	1	1	1	1	1	1	1	1	1	1	1	1	1	1	1	1	1	1	1	1	1	1	1	1	1	1	1	1	1
Chitinibacter fontanus STM-7	2927923272	Proteobacteria	Betaproteobacteria	Neisseriales	Chromobacteriaceae	Chitinibacter	Chitinibacter fontanus	STM-7	B	1	1	1	1	1	1	1	1	1	1	1	1	1	1	1	1	1	1	1	1	1	1	1	1	1	1	1	1	1	1	1	1	1	1	1	1	1	1	1	1
Chitinolyticbacter meiyuanensis SYBC-H1	2883386971	Proteobacteria	Betaproteobacteria	Neisseriales	Neisseriaceae	Chitinolyticbacter	Chitinolyticbacter meiyuanensis	SYBC-H1	B	1	1	1	1	1	1	1	1	1	1	1	1	1	1	1	1	1	1	1	1	1	1	1	1	1	1	1	1	1	1	1	1	1	1	1	1	1	1	1	1
Chitinophaga agri H33E-04	2884798420	Bacteroidota	Chitinophagia	Chitinophagales	Chitinophagaceae	Chitinophaga	Chitinophaga agri	H33E-04	B	1	1	1	1	1	1	1	1	1	1	1	1	1	1	1	1	1	1	1	1	1	1	1	1	1	1	1	1	1	1	1	1	1	1	1	1	1	1	1	1
Chitinophaga oryzae 1310	2884791551	Bacteroidota	Chitinophagia	Chitinophagales	Chitinophagaceae	Chitinophaga	Chitinophaga oryzae	1310	B	1	1	1	1	1	1	1	1	1	1	1	1	1	1	1	1	1	1	1	1	1	1	1	1	1	1	1	1	1	1	1	1	1	1	1	1	1	1	1	1
Chitinophaga pinensis UQM 2034, DSM 2588	644736340	Bacteroidota	Chitinophagia	Chitinophagales	Chitinophagaceae	Chitinophaga	Chitinophaga pinensis	UQM 2034, DSM 2588	B	1	1	1	1	1	1	1	1	1	1	1	1	1	1	1	1	1	1	1	1	1	1	1	1	1	1	1	1	1	1	1	1	1	1	1	1	1	1	1	0
Chitinophaga sp. MD30	2775506947	Bacteroidota	Chitinophagia	Chitinophagales	Chitinophagaceae	Chitinophaga	Chitinophaga sp. MD30	MD30	B	1	1	1	1	1	1	1	1	1	1	1	1	1	1	1	1	1	1	1	1	1	1	1	1	1	1	1	1	1	1	1	1	1	1	1	1	1	1	1	1
Chitinophagaceae bacterium 13	2775506832	Bacteroidota	Chitinophagia	Chitinophagales	Chitinophagaceae	Chitinophaga	Chitinophaga caeni	13	B	1	1	1	1	1	1	1	1	1	1	1	1	1	1	1	1	1	1	1	1	1	1	1	1	1	1	1	1	1	1	1	1	1	1	1	1	1	1	1	1
Chlamydia abortus 1B_cevac	2808606940	Chlamydiae	Chlamydiia	Chlamydiales	Chlamydiaceae	Chlamydia	Chlamydia abortus	1B_cevac	B	1	1	1	1	1	1	1	1	1	1	1	1	1	1	1	1	1	1	1	1	1	1	1	1	1	1	1	1	1	1	1	1	1	1	1	1	1	1	1	1
Chlamydia avium PV4360_2	2888566629	Chlamydiae	Chlamydiia	Chlamydiales	Chlamydiaceae	Chlamydia	Chlamydia avium	PV4360_2	B	1	1	1	1	1	1	1	1	1	1	1	1	1	1	1	1	1	1	1	1	1	1	1	1	1	1	1	1	1	1	1	1	1	1	1	1	1	1	1	1
Chlamydia caviae GPIC	637000066	Chlamydiae	Chlamydiia	Chlamydiales	Chlamydiaceae	Chlamydia	Chlamydia caviae	GPIC	B	1	1	1	1	1	1	1	1	1	1	1	1	1	1	1	1	1	1	1	1	1	1	1	1	1	1	1	1	1	1	1	1	1	1	1	1	1	1	1	0
Chlamydia felis Fe/C-56	637000067	Chlamydiae	Chlamydiia	Chlamydiales	Chlamydiaceae	Chlamydia	Chlamydia felis	Fe/C-56	B	1	1	1	1	1	1	1	1	1	1	1	1	1	1	1	1	1	1	1	1	1	1	1	1	1	1	1	1	1	1	1	1	1	1	1	1	1	1	1	1
Chlamydia gallinacea JX-1	2773857800	Chlamydiae	Chlamydiia	Chlamydiales	Chlamydiaceae	Chlamydia	Chlamydia gallinacea	JX-1	B	1	1	1	1	1	1	1	1	1	1	1	1	1	1	1	1	1	1	1	1	1	1	1	1	1	1	1	1	1	1	1	1	1	1	1	1	1	1	1	1
Chlamydia muridarum MoPn / Nigg	637000062	Chlamydiae	Chlamydiia	Chlamydiales	Chlamydiaceae	Chlamydia	Chlamydia muridarum	Nigg	B	1	1	1	1	1	1	1	1	1	1	1	1	1	1	1	1	1	1	1	1	1	1	1	1	1	1	1	1	1	1	1	1	1	1	1	1	1	1	1	1
Chlamydia pecorum E58	650716022	Chlamydiae	Chlamydiia	Chlamydiales	Chlamydiaceae	Chlamydia	Chlamydia pecorum	E58	B	1	1	1	1	1	1	1	1	1	1	1	1	1	1	1	1	1	1	1	1	1	1	1	1	1	1	1	1	1	1	1	1	1	1	1	1	1	1	1	1
Chlamydia pneumoniae AR39	637000068	Chlamydiae	Chlamydiia	Chlamydiales	Chlamydiaceae	Chlamydia	Chlamydia pneumoniae	AR39	B	1	1	1	1	1	1	1	1	1	1	1	1	1	1	1	1	1	1	1	1	1	1	1	1	1	1	1	1	1	1	1	1	1	1	1	1	1	1	1	1
Chlamydia psittaci 01DC11	651053012	Chlamydiae	Chlamydiia	Chlamydiales	Chlamydiaceae	Chlamydia	Chlamydia psittaci	01DC11	B	1	1	1	1	1	1	1	1	1	1	1	1	1	1	1	1	1	1	1	1	1	1	1	1	1	1	1	1	1	1	1	1	1	1	1	1	1	1	1	1
Chlamydia sp. 08-1274/3	2806310688	Chlamydiae	Chlamydiia	Chlamydiales	Chlamydiaceae	Chlamydia	Chlamydia gallinacea	08-1274/3	B	1	1	1	1	1	1	1	1	1	1	1	1	1	1	1	1	1	1	1	1	1	1	1	1	1	1	1	1	1	1	1	1	1	1	1	1	1	1	1	1
Chlamydia sp. 2742-308	2721755525	Chlamydiae	Chlamydiia	Chlamydiales	Chlamydiaceae	Chlamydia	Chlamydia sp. 2742-308	2742-308	B	1	1	1	1	1	1	1	1	1	1	1	1	1	1	1	1	1	1	1	1	1	1	1	1	1	1	1	1	1	1	1	1	1	1	1	1	1	1	1	1
Chlamydia sp. H15-1957-10C	2869636221	Chlamydiae	Chlamydiia	Chlamydiales	Chlamydiaceae	Chlamydia	Chlamydia serpentis	H15-1957-10C	B	1	1	1	1	1	1	1	1	1	1	1	1	1	1	1	1	1	1	1	1	1	1	1	1	1	1	1	1	1	1	1	1	1	1	1	1	1	1	1	1
Chlamydia sp. S15-834K	2847963099	Chlamydiae	Chlamydiia	Chlamydiales	Chlamydiaceae	Chlamydia	Chlamydia poikilotherma	S15-834K	B	1	1	1	1	1	1	1	1	1	1	1	1	1	1	1	1	1	1	1	1	1	1	1	1	1	1	1	1	1	1	1	1	1	1	1	1	1	1	1	1
Chlamydia suis 2-26b	2847964154	Chlamydiae	Chlamydiia	Chlamydiales	Chlamydiaceae	Chlamydia	Chlamydia suis	2-26b	B	1	1	1	1	1	1	1	1	1	1	1	1	1	1	1	1	1	1	1	1	1	1	1	1	1	1	1	1	1	1	1	1	1	1	1	1	1	1	1	1
Chlamydia trachomatis 434Bu Hefty_Parental	2871951681	Chlamydiae	Chlamydiia	Chlamydiales	Chlamydiaceae	Chlamydia	Chlamydia trachomatis	434Bu Hefty_Parental	B	1	1	1	1	1	1	1	1	1	1	1	1	1	1	1	1	1	1	1	1	1	1	1	1	1	1	1	1	1	1	1	1	1	1	1	1	1	1	1	1
Chlorobaculum parvum DSM 263	642555120	Chlorobi	Chlorobia	Chlorobiales	Chlorobiaceae	Chlorobaculum	Chlorobaculum parvum	DSM 263	B	1	1	1	1	1	1	1	1	1	1	1	1	1	1	1	1	1	1	1	1	1	1	1	1	1	1	1	1	1	1	1	0	1	1	1	1	1	1	1	0
Chlorobaculum tepidum TLS	637000073	Chlorobi	Chlorobia	Chlorobiales	Chlorobiaceae	Chlorobaculum	Chlorobaculum tepidum	TLS	B	1	1	1	1	1	1	1	1	1	1	1	1	1	1	1	1	1	1	1	1	1	1	1	1	1	1	1	1	1	1	1	0	1	1	1	1	1	1	1	0
Chlorobium chlorochromatii CaD3	637000072	Chlorobi	Chlorobia	Chlorobiales	Chlorobiaceae	Chlorobium	Chlorobium chlorochromatii	CaD3	B	1	1	1	1	1	1	1	1	1	1	1	1	1	1	1	1	1	1	1	1	1	1	1	1	1	1	1	1	1	1	1	0	1	1	1	1	1	1	1	0
Chlorobium limicola DSM 245	642555121	Chlorobi	Chlorobia	Chlorobiales	Chlorobiaceae	Chlorobium	Chlorobium limicola	DSM 245	B	1	1	1	1	1	1	1	1	1	1	1	1	1	1	1	1	1	1	1	1	1	1	1	1	1	1	1	1	1	1	1	0	1	1	1	1	1	1	1	0
Chlorobium phaeobacteroides BS1	642555122	Chlorobi	Chlorobia	Chlorobiales	Chlorobiaceae	Chlorobium	Chlorobium phaeobacteroides	BS1	B	1	1	1	1	1	1	1	1	1	1	1	1	1	1	1	1	1	1	1	1	1	1	1	1	1	1	1	1	1	1	1	0	1	1	1	1	1	1	1	0
Chlorobium phaeovibrioides DSM 265	640427130	Chlorobi	Chlorobia	Chlorobiales	Chlorobiaceae	Chlorobium	Chlorobium phaeovibrioides	DSM 265	B	1	1	1	1	1	1	1	1	1	1	1	1	1	1	1	1	1	1	1	1	1	1	1	1	1	1	1	1	1	1	1	0	1	1	1	1	1	1	1	0
Chloroflexus aggregans DSM 9485	643348527	Chloroflexi	Chloroflexia	Chloroflexales	Chloroflexaceae	Chloroflexus	Chloroflexus aggregans	DSM 9485	B	1	1	1	1	1	1	1	1	1	1	1	1	1	1	1	1	1	1	1	1	1	1	1	1	1	2	1	1	1	1	1	1	1	1	1	1	1	1	1	1
Chloroflexus aurantiacus J-10-fl	641228485	Chloroflexi	Chloroflexia	Chloroflexales	Chloroflexaceae	Chloroflexus	Chloroflexus aurantiacus	J-10-fl	B	1	1	1	1	1	1	1	1	1	1	1	1	1	1	1	1	1	1	1	1	1	1	1	1	1	2	1	1	1	1	1	1	1	1	1	1	1	1	1	1
Chloroflexus islandicus isl-2	2775507287	Chloroflexi	Chloroflexia	Chloroflexales	Chloroflexaceae	Chloroflexus	Chloroflexus islandicus	isl-2	B	1	1	1	1	1	1	1	1	1	1	1	1	1	1	1	1	1	1	1	1	1	1	1	1	1	2	1	1	1	1	1	1	1	1	1	1	1	1	1	1
Chondrocystis sp. NIES-4102	2775506821	Cyanobacteria	unclassified	Chroococcales	Chroococcaceae	Chondrocystis	Chondrocystis sp. NIES-4102	NIES-4102	B	1	1	1	1	1	1	1	1	1	1	1	1	1	1	1	1	1	1	1	1	1	1	1	1	1	1	1	1	1	1	1	1	1	1	1	1	1	1	1	1
Christensenella massiliensis Marseille-P2438	2757320871	Firmicutes	Clostridia	Eubacteriales	Christensenellaceae	Christensenella	Christensenella massiliensis	Marseille-P2438	B	1	0	1	1	1	1	1	1	1	1	1	1	1	1	1	1	1	1	1	1	1	1	1	1	1	1	1	1	1	1	1	1	1	1	1	1	1	1	1	1
Christensenella minuta DSM 22607	2836893620	Firmicutes	Clostridia	Eubacteriales	Christensenellaceae	Christensenella	Christensenella minuta	DSM 22607	B	1	1	1	1	1	1	1	1	1	1	1	1	1	1	1	1	1	1	1	1	1	1	1	1	1	1	1	1	1	1	1	1	1	1	1	1	1	1	1	1
Christensenella sp. Marseille-P3954	2887785357	Firmicutes	Clostridia	Eubacteriales	Christensenellaceae	Christensenella	Christensenella sp. Marseille-P3954	Marseille-P3954	B	1	1	1	1	1	1	2	1	1	1	1	1	1	1	1	1	1	1	1	1	1	1	1	1	1	1	2	1	1	1	1	1	1	1	1	1	1	1	1	1
Chromatiaceae bacterium 2141T.STBD.0c.01a	2751185674	Proteobacteria	Gammaproteobacteria	Chromatiales	Chromatiaceae	unclassified	Chromatiaceae bacterium 2141T.STBD.0c.01a	2141T.STBD.0c.01a	B	1	1	1	1	1	1	1	1	1	1	1	1	1	1	1	1	1	1	1	1	1	1	1	1	1	1	1	1	1	1	1	1	1	1	1	1	1	1	1	1
Chromobacterium paludis 257-1	2884956406	Proteobacteria	Betaproteobacteria	Neisseriales	Chromobacteriaceae	Chromobacterium	Chromobacterium paludis	257-1	B	1	1	1	1	1	1	1	1	1	1	1	1	1	1	1	1	1	1	1	1	1	1	1	1	1	2	1	1	1	1	1	1	1	1	1	1	1	1	1	1
Chromobacterium phragmitis IIBBL 112-1	2848853605	Proteobacteria	Betaproteobacteria	Neisseriales	Chromobacteriaceae	Chromobacterium	Chromobacterium phragmitis	IIBBL 112-1	B	1	1	1	1	1	1	1	1	1	1	1	1	1	2	1	1	1	1	1	1	1	1	1	1	1	2	1	1	1	1	1	1	1	1	1	1	1	1	1	1
Chromobacterium rhizoryzae JP2-74	2843690924	Proteobacteria	Betaproteobacteria	Neisseriales	Chromobacteriaceae	Chromobacterium	Chromobacterium rhizoryzae	JP2-74	B	1	1	1	1	1	1	1	1	1	1	1	1	1	1	1	1	1	1	1	1	1	1	1	1	1	1	1	1	1	1	1	1	1	1	1	1	1	1	1	1
Chromobacterium sp. ATCC 53434	2775506945	Proteobacteria	Betaproteobacteria	Neisseriales	Chromobacteriaceae	Chromobacterium	Chromobacterium sp. ATCC 53434	ATCC 53434	B	1	1	1	1	1	1	1	1	1	1	1	1	1	1	1	1	1	1	1	1	1	1	0	1	1	1	1	1	1	1	1	1	1	1	1	1	1	1	1	1
Chromobacterium vaccinii 21-1	2718218393	Proteobacteria	Betaproteobacteria	Neisseriales	Chromobacteriaceae	Chromobacterium	Chromobacterium vaccinii	44582	B	1	1	1	1	1	1	1	1	1	1	1	1	1	1	1	1	1	1	1	1	1	1	0	1	1	1	1	1	1	1	1	1	1	1	1	1	1	1	1	1
Chromobacterium violaceum NCTC9695	2846920067	Proteobacteria	Betaproteobacteria	Neisseriales	Chromobacteriaceae	Chromobacterium	Chromobacterium violaceum	NCTC 9695	B	2	1	1	2	1	1	1	1	1	2	1	1	1	1	1	1	1	1	1	1	1	2	1	1	1	2	1	1	1	1	1	1	1	1	1	1	1	0	1	1
Chromohalobacter salexigens 1H11, DSM 3043	637000075	Proteobacteria	Gammaproteobacteria	Oceanospirillales	Halomonadaceae	Chromohalobacter	Chromohalobacter salexigens	1H11	B	1	1	1	1	1	1	1	1	1	1	1	1	1	1	1	1	1	1	1	1	1	1	1	1	1	1	1	1	1	1	1	1	1	1	1	1	1	1	1	1
Chroococcidiopsis thermalis PCC 7203	2503538021	Cyanobacteria	unclassified	Chroococcidiopsidales	Chroococcidiopsidaceae	Chroococcidiopsis	Chroococcidiopsis thermalis	PCC 7203	B	1	1	1	1	1	1	1	1	1	1	1	1	1	1	1	1	1	1	1	1	1	1	1	1	1	1	1	1	1	1	1	1	1	1	1	1	1	1	1	1
Chryseobacterium aureum 17S1E7	2859292163	Bacteroidota	Flavobacteriia	Flavobacteriales	Weeksellaceae	Chryseobacterium	Chryseobacterium aureum	17S1E7	B	1	1	1	1	1	1	1	1	1	1	1	1	1	1	1	1	1	1	1	1	1	1	1	1	1	1	1	1	1	1	1	1	1	1	1	1	1	1	1	1
Chryseobacterium balustinum KC_1863	2852415504	Bacteroidota	Flavobacteriia	Flavobacteriales	Weeksellaceae	Chryseobacterium	Chryseobacterium balustinum	KC_1863	B	1	1	1	1	1	1	1	1	1	1	1	1	2	1	1	1	1	1	1	1	1	1	1	1	1	1	1	1	1	1	1	1	1	1	1	1	1	1	1	1
Chryseobacterium bernardetii G0229	2859283039	Bacteroidota	Flavobacteriia	Flavobacteriales	Weeksellaceae	Chryseobacterium	Chryseobacterium bernardetii	G0229	B	1	1	1	1	1	1	1	1	1	1	1	1	1	1	1	1	2	1	1	1	1	1	1	1	1	1	1	1	1	1	1	1	1	1	1	1	1	1	1	1
Chryseobacterium camelliae Dolsongi-HT1	2775507018	Bacteroidota	Flavobacteriia	Flavobacteriales	Weeksellaceae	Chryseobacterium	Chryseobacterium camelliae	Dolsongi-HT1	B	1	1	1	1	1	1	1	1	1	1	1	1	1	1	1	1	1	1	1	1	1	1	1	1	1	1	1	1	1	1	1	1	1	1	1	1	1	1	1	1
Chryseobacterium carnipullorum F9942	2851072688	Bacteroidota	Flavobacteriia	Flavobacteriales	Weeksellaceae	Chryseobacterium	Chryseobacterium carnipullorum	F9942	B	1	1	1	1	1	1	1	1	1	1	1	1	1	1	1	1	1	1	1	1	1	1	1	1	1	1	1	1	1	1	1	1	1	1	1	1	1	1	1	1
Chryseobacterium carnis G0081	2851064847	Bacteroidota	Flavobacteriia	Flavobacteriales	Weeksellaceae	Kaistella	Kaistella carnis	G0081	B	1	1	1	1	2	1	1	1	1	1	1	1	1	1	1	1	1	1	1	1	1	1	1	1	1	1	1	1	1	1	1	1	1	1	1	1	1	1	1	1
Chryseobacterium gleum 110146	2851057275	Bacteroidota	Flavobacteriia	Flavobacteriales	Weeksellaceae	Chryseobacterium	Chryseobacterium gleum	110146	B	1	1	1	1	1	1	1	1	1	1	1	1	1	1	1	1	1	1	1	1	1	1	1	1	1	1	1	1	1	1	1	1	1	1	1	1	1	1	1	1
Chryseobacterium haifense G0079	2849042100	Bacteroidota	Flavobacteriia	Flavobacteriales	Weeksellaceae	Kaistella	Kaistella haifensis	G0079	B	1	1	1	1	1	1	1	1	1	1	1	1	1	1	1	1	1	1	1	1	1	1	1	1	1	1	1	2	1	1	1	1	1	1	1	2	1	1	1	1
Chryseobacterium indologenes AA5	2765235839	Bacteroidota	Flavobacteriia	Flavobacteriales	Weeksellaceae	Chryseobacterium	Chryseobacterium indologenes	AA5	B	1	1	1	1	1	1	1	1	1	1	1	1	1	1	1	1	1	1	1	1	1	1	1	1	1	1	1	1	1	1	1	1	1	1	1	1	1	1	1	1
Chryseobacterium indoltheticum G0211	2859301765	Bacteroidota	Flavobacteriia	Flavobacteriales	Weeksellaceae	Chryseobacterium	Chryseobacterium indoltheticum	G0211	B	1	1	1	1	1	1	1	1	1	1	1	1	1	1	1	1	1	1	1	1	1	1	1	1	1	1	1	1	1	1	1	1	1	1	1	1	1	1	1	1
Chryseobacterium lactis G0197	2847593706	Bacteroidota	Flavobacteriia	Flavobacteriales	Weeksellaceae	Chryseobacterium	Chryseobacterium lactis	G0197	B	1	1	1	1	1	1	1	1	1	1	1	1	1	1	1	1	1	1	1	1	1	1	1	1	1	1	1	1	1	1	1	1	1	1	1	1	1	1	1	1
Chryseobacterium nakagawai NCTC 13529	2888289149	Bacteroidota	Flavobacteriia	Flavobacteriales	Weeksellaceae	Chryseobacterium	Chryseobacterium nakagawai	NCTC 13529	B	1	1	1	1	1	1	1	1	1	1	1	1	1	1	1	1	1	1	1	1	1	1	1	1	1	1	1	1	1	1	1	1	1	1	1	1	1	1	1	1
Chryseobacterium piperi CFSAN055505	2802429322	Bacteroidota	Flavobacteriia	Flavobacteriales	Weeksellaceae	Chryseobacterium	Chryseobacterium piperi	CFSAN055505	B	1	1	1	1	1	1	1	1	1	1	1	1	1	1	1	1	1	1	1	1	1	1	1	1	1	1	1	1	1	1	1	1	1	1	1	1	1	1	1	1
Chryseobacterium salivictor NBC 122	2847598909	Bacteroidota	Flavobacteriia	Flavobacteriales	Weeksellaceae	Chryseobacterium	Chryseobacterium salivictor	NBC 122	B	1	1	1	1	1	1	1	1	1	1	1	1	1	1	1	1	1	1	1	1	1	1	1	1	1	1	1	1	1	1	1	1	1	1	1	1	1	1	1	1
Chryseobacterium shandongense G0207	2841710805	Bacteroidota	Flavobacteriia	Flavobacteriales	Weeksellaceae	Chryseobacterium	Chryseobacterium shandongense	G0207	B	1	1	1	1	1	1	1	1	1	1	1	1	1	1	1	1	1	1	1	1	1	1	1	1	1	1	1	1	1	1	1	1	1	1	1	1	1	1	1	1
Chryseobacterium sp. 3008163	2851067976	Bacteroidota	Flavobacteriia	Flavobacteriales	Weeksellaceae	Chryseobacterium	Chryseobacterium sp. 3008163	3008163	B	1	2	1	1	1	1	1	1	1	1	1	1	1	1	1	1	1	1	1	1	1	1	1	1	1	1	1	1	2	1	1	1	1	1	1	1	1	1	2	1
Chryseobacterium sp. Marseille-Q2069	2912008954	Bacteroidota	Flavobacteriia	Flavobacteriales	Weeksellaceae	Chryseobacterium	Chryseobacterium manosquense	Marseille-Q2069	B	1	1	1	1	1	1	1	1	1	1	1	1	1	1	1	1	1	1	1	1	1	1	1	1	1	1	1	2	1	1	1	1	1	1	1	2	1	1	1	1
Chryseobacterium taklimakanense NCTC 13490	2765235860	Bacteroidota	Flavobacteriia	Flavobacteriales	Weeksellaceae	Chryseobacterium	Chryseobacterium taklimakanense	NCTC 13490	B	1	1	1	1	1	1	1	1	1	1	1	1	1	1	1	1	1	1	1	1	1	1	1	1	1	1	1	1	1	1	1	1	1	1	1	1	1	1	1	1
Chryseoglobus indicus CTD02-10-2	2910219632	Actinobacteria	Actinomycetia	Micrococcales	Microbacteriaceae	Chryseoglobus	Chryseoglobus indicus	CTD02-10-2	B	1	2	1	1	1	1	1	1	1	1	1	1	1	1	1	1	1	1	1	1	1	1	1	1	1	1	0	1	1	1	1	1	1	1	1	1	1	1	1	1
Chryseolinea soli KIS68-18	2833627981	Bacteroidota	Cytophagia	Cytophagales	Fulvivirgaceae	Chryseolinea	Chryseolinea soli	KIS68-18	B	1	1	1	1	1	1	1	1	1	1	1	1	1	1	1	1	1	1	1	1	1	1	1	1	1	1	1	1	1	1	1	1	1	1	1	1	1	1	1	1
Chthonomonas calidirosea T49, DSM 23976	2524614646	Armatimonadetes	Chthonomonadetes	Chthonomonadales	Chthonomonadaceae	Chthonomonas	Chthonomonas calidirosea	T49	B	1	1	1	1	1	1	1	1	1	1	1	1	1	1	1	1	1	1	1	1	1	1	1	1	1	1	1	1	1	1	1	1	1	1	1	1	1	1	1	1
Citricoccus sp. SGAir0253	2883743792	Actinobacteria	Actinomycetia	Micrococcales	Micrococcaceae	Citricoccus	Citricoccus sp. SGAir0253	SGAir0253	B	1	1	1	1	1	1	1	1	1	1	1	1	1	1	1	1	1	1	1	1	1	1	1	1	1	1	1	1	1	1	1	1	1	2	1	1	1	1	1	1
Citrobacter amalonaticus FDAARGOS_122	2718218407	Proteobacteria	Gammaproteobacteria	Enterobacterales	Enterobacteriaceae	Citrobacter	Citrobacter amalonaticus	FDAARGOS_122	B	1	1	1	1	1	1	1	1	1	1	1	1	1	1	1	1	1	1	1	1	1	1	0	1	1	1	1	1	1	1	1	1	1	1	1	1	1	1	1	1
Citrobacter arsenatis LY-1	2851013770	Proteobacteria	Gammaproteobacteria	Enterobacterales	Enterobacteriaceae	Citrobacter	Citrobacter arsenatis	LY-1	B	1	1	1	1	1	1	1	1	1	1	1	1	1	1	1	1	1	1	1	1	1	1	1	1	1	1	1	1	1	1	1	1	1	1	1	1	1	1	1	1
Citrobacter braakii FDAARGOS_253	2773858011	Proteobacteria	Gammaproteobacteria	Enterobacterales	Enterobacteriaceae	Citrobacter	Citrobacter braakii	FDAARGOS_253	B	1	1	1	1	1	1	1	1	1	1	1	1	1	1	1	1	1	1	1	1	1	1	1	1	1	1	1	1	1	1	1	1	1	1	1	1	1	1	1	1
Citrobacter farmeri AUSMDU00008141	2773857903	Proteobacteria	Gammaproteobacteria	Enterobacterales	Enterobacteriaceae	Citrobacter	Citrobacter farmeri	AUSMDU00008141	B	1	1	1	1	1	1	1	1	1	1	1	1	1	1	1	1	1	1	1	1	1	1	1	1	1	1	1	1	1	1	1	1	1	1	1	1	1	1	1	1
Citrobacter freundii 18-1	2847562356	Proteobacteria	Gammaproteobacteria	Enterobacterales	Enterobacteriaceae	Citrobacter	Citrobacter freundii	44579	B	1	1	1	1	1	1	1	1	1	1	1	1	1	1	1	1	1	1	1	1	1	1	1	1	1	1	1	1	1	1	1	1	1	1	1	1	1	1	1	1
Citrobacter koseri AR_0024	2811995134	Proteobacteria	Gammaproteobacteria	Enterobacterales	Enterobacteriaceae	Citrobacter	Citrobacter koseri	AR_0024	B	1	1	1	1	1	1	1	1	1	1	1	1	1	1	1	1	1	1	1	1	1	1	1	1	1	1	1	1	1	1	1	1	1	1	1	1	1	1	1	1
Citrobacter pasteurii UMH17	2859273990	Proteobacteria	Gammaproteobacteria	Enterobacterales	Enterobacteriaceae	Citrobacter	Citrobacter pasteurii	UMH17	B	1	1	1	1	1	1	1	1	1	1	1	1	1	1	1	1	1	1	1	1	1	1	1	1	1	3	1	1	1	1	1	1	1	1	1	1	1	1	1	1
Citrobacter portucalensis 30_2	2773857889	Proteobacteria	Gammaproteobacteria	Enterobacterales	Enterobacteriaceae	Citrobacter	Citrobacter portucalensis	30_2	B	1	1	1	1	1	1	1	1	1	1	1	1	1	1	1	1	1	1	1	1	1	1	1	1	1	1	1	1	1	1	1	1	1	1	1	1	1	1	1	1
Citrobacter rodentium ICC168	646311913	Proteobacteria	Gammaproteobacteria	Enterobacterales	Enterobacteriaceae	Citrobacter	Citrobacter rodentium	ICC168	B	1	1	1	1	1	1	1	1	1	1	1	1	1	1	1	1	1	1	1	1	1	1	1	1	1	1	1	1	1	1	1	1	1	1	1	1	1	1	1	1
Citrobacter sp. 172116965	2912045955	Proteobacteria	Gammaproteobacteria	Enterobacterales	Enterobacteriaceae	Citrobacter	Citrobacter sp. 172116965	172116965	B	1	1	1	1	1	1	1	1	1	1	1	1	1	1	1	1	1	1	1	1	1	1	1	1	1	1	1	1	1	1	1	1	1	1	1	1	1	1	1	1
Citrobacter sp. CFNIH3	2791354792	Proteobacteria	Gammaproteobacteria	Enterobacterales	Enterobacteriaceae	Citrobacter	Citrobacter freundii complex sp. CFNIH3	CFNIH3	B	1	1	1	1	1	1	1	1	1	1	1	1	1	1	1	1	1	1	1	1	1	1	1	1	1	1	1	1	1	1	1	1	1	1	1	1	1	1	1	1
Citrobacter sp. FDAARGOS_155	2718218443	Proteobacteria	Gammaproteobacteria	Enterobacterales	Enterobacteriaceae	Citrobacter	Citrobacter sp. FDAARGOS_156	FDAARGOS_155	B	1	1	1	1	1	1	1	1	1	1	1	1	1	1	1	1	1	1	1	1	1	1	1	1	1	3	1	1	1	1	1	1	1	1	1	1	1	1	1	1
Citrobacter telavivensis NMI7904_11	2922214409	Proteobacteria	Gammaproteobacteria	Enterobacterales	Enterobacteriaceae	Citrobacter	Citrobacter telavivensis	NMI7904_11	B	1	1	1	1	1	1	1	1	1	1	1	1	1	1	1	1	1	1	1	2	1	1	1	1	1	1	1	1	1	1	1	1	1	1	1	1	1	1	1	1
Citrobacter tructae SNU WT2	2851029279	Proteobacteria	Gammaproteobacteria	Enterobacterales	Enterobacteriaceae	Citrobacter	Citrobacter tructae	SNU WT2	B	1	1	1	1	1	1	1	1	1	1	1	1	1	1	1	1	1	1	1	1	1	1	1	1	1	3	1	1	1	1	1	1	1	1	1	1	1	1	1	1
Citrobacter werkmanii BF-6	2773857795	Proteobacteria	Gammaproteobacteria	Enterobacterales	Enterobacteriaceae	Citrobacter	Citrobacter werkmanii	BF-6	B	1	1	1	1	1	1	1	1	1	1	1	1	1	1	1	1	1	1	1	1	1	1	1	1	1	1	1	1	1	1	1	1	1	1	1	1	1	1	1	1
Citromicrobium sp. JL477	2684623227	Proteobacteria	Alphaproteobacteria	Sphingomonadales	Sphingomonadaceae	Citromicrobium	Citromicrobium sp. JL477	JL477	B	1	1	1	1	1	1	1	1	1	1	1	1	1	1	1	1	1	1	1	1	1	1	1	1	1	1	1	1	1	1	1	1	1	1	1	1	1	1	1	1
Clavibacter michiganensis ATCC 10253	2841240826	Actinobacteria	Actinomycetia	Micrococcales	Microbacteriaceae	Clavibacter	Clavibacter michiganensis	ATCC 10253	B	1	1	1	1	1	2	1	1	1	1	1	1	1	1	1	1	1	1	1	1	1	1	1	1	1	1	0	1	1	1	1	1	1	1	1	1	1	1	1	1
Clavibacter michiganensis californiensis CFBP 8216	2982817548	Actinobacteria	Actinomycetia	Micrococcales	Microbacteriaceae	Clavibacter	Clavibacter californiensis	CFBP 8216	B	1	1	1	1	1	1	1	1	1	1	1	1	1	1	1	1	1	1	1	1	1	1	1	1	1	1	0	1	1	1	1	1	1	1	1	1	1	1	1	1
Clavibacter michiganensis capsici PF008	2654588053	Actinobacteria	Actinomycetia	Micrococcales	Microbacteriaceae	Clavibacter	Clavibacter michiganensis	PF008	B	1	1	1	1	1	1	1	1	1	1	1	1	1	1	1	1	1	1	1	1	1	1	1	1	1	1	0	1	1	1	1	1	1	1	1	1	1	1	1	1
Clavibacter phaseoli LPPA 982	2982823786	Actinobacteria	Actinomycetia	Micrococcales	Microbacteriaceae	Clavibacter	Clavibacter phaseoli	LPPA 982	B	1	1	1	1	1	1	1	1	1	1	1	1	1	1	1	1	1	1	1	1	1	1	1	1	1	1	0	1	1	1	1	1	1	1	1	1	1	1	1	1
Cloacibacillus porcorum CL-84	2718217834	Synergistetes	Synergistia	Synergistales	Synergistaceae	Cloacibacillus	Cloacibacillus porcorum	CL-84	B	1	1	1	1	1	1	1	1	1	1	1	1	1	1	1	1	1	1	1	1	1	1	1	1	1	1	1	1	1	1	1	1	1	1	1	1	1	1	1	1
Cloacibacterium normanense NRS-1	2848353471	Bacteroidota	Flavobacteriia	Flavobacteriales	Weeksellaceae	Cloacibacterium	Cloacibacterium normanense	NRS-1	B	1	1	1	1	1	1	1	1	1	1	1	1	1	1	1	1	1	1	1	1	1	1	1	1	1	1	1	1	1	1	1	1	1	1	1	1	1	1	1	1
Clostridiales bacterium MT110	2936262392	Firmicutes	Clostridia	Eubacteriales	unclassified	unclassified	Clostridiales bacterium	MT110	B	1	1	2	1	1	1	1	1	1	1	1	1	1	1	1	1	1	1	1	1	1	1	1	1	1	1	2	1	1	1	1	1	1	1	1	1	1	1	1	1
Clostridioides difficile 020474	2859513941	Firmicutes	Clostridia	Eubacteriales	Peptostreptococcaceae	Clostridioides	Clostridioides difficile	20474	B	1	2	1	1	1	1	1	1	1	1	1	1	1	1	1	1	1	1	2	1	1	1	1	1	1	1	1	1	1	1	1	1	1	1	2	1	0	1	1	1
Clostridium aceticum, DSM 1496	2609459698	Firmicutes	Clostridia	Eubacteriales	Clostridiaceae	Clostridium	Clostridium aceticum	DSM 1496	B	1	1	1	1	1	1	1	1	1	1	1	1	1	1	1	1	1	1	1	1	1	1	1	1	1	1	1	1	1	1	1	1	1	1	1	1	1	1	1	1
Clostridium acetobutylicum ATCC 824	637000076	Firmicutes	Clostridia	Eubacteriales	Clostridiaceae	Clostridium	Clostridium acetobutylicum	ATCC 824	B	1	1	1	1	1	1	1	1	1	1	1	1	1	1	1	1	1	1	1	1	1	1	1	1	1	1	1	1	1	1	1	1	1	1	1	1	1	1	1	1
Clostridium argentinense 89G	2772190775	Firmicutes	Clostridia	Eubacteriales	Clostridiaceae	Clostridium	Clostridium argentinense	89G	B	1	1	1	1	1	1	1	1	1	1	1	1	1	1	1	1	1	1	1	1	1	1	1	1	1	2	1	1	1	1	1	1	1	1	1	1	1	1	1	1
Clostridium autoethanogenum DSM 10061	2554235459	Firmicutes	Clostridia	Eubacteriales	Clostridiaceae	Clostridium	Clostridium autoethanogenum	DSM 10061	B	1	1	1	1	1	1	1	1	1	1	1	1	1	1	1	1	1	1	1	1	1	1	0	1	1	1	1	1	1	1	1	1	1	1	1	1	1	1	1	1
Clostridium baratii Sullivan	2645727757	Firmicutes	Clostridia	Eubacteriales	Clostridiaceae	Clostridium	Clostridium baratii	Sullivan	B	1	1	1	1	1	1	1	1	1	1	1	1	1	1	1	1	1	1	1	1	1	1	1	1	1	2	1	1	1	1	1	1	1	1	1	1	1	1	1	1
Clostridium beijerinckii 59B	2608642293	Firmicutes	Clostridia	Eubacteriales	Clostridiaceae	Clostridium	Clostridium beijerinckii	59B	B	1	1	1	1	1	1	1	1	1	1	1	1	1	1	1	1	1	1	1	1	1	1	1	1	1	2	1	1	1	1	1	1	1	1	1	1	1	1	1	1
Clostridium bornimense M2/40	2585427665	Firmicutes	Clostridia	Eubacteriales	Clostridiaceae	Clostridium	Clostridium bornimense	M2/40	B	1	1	1	1	1	1	1	1	1	1	1	1	1	1	1	1	1	1	1	1	1	1	1	1	1	1	1	1	1	1	1	1	1	1	1	1	1	1	1	1
Clostridium botulinum 111	2684623229	Firmicutes	Clostridia	Eubacteriales	Clostridiaceae	Clostridium	Clostridium botulinum	111	B	1	1	1	1	1	1	1	1	1	1	1	1	1	1	1	1	1	1	1	1	1	1	1	1	1	1	1	1	1	1	1	1	1	1	1	1	1	1	1	1
Clostridium carboxidivorans P7	2654588030	Firmicutes	Clostridia	Eubacteriales	Clostridiaceae	Clostridium	Clostridium carboxidivorans	P7	B	1	1	1	1	1	1	1	1	1	1	1	1	1	1	1	1	1	1	1	1	1	1	1	1	1	1	1	1	1	1	1	1	1	1	1	1	1	1	1	1
Clostridium cellulosi DG5	2639762740	Firmicutes	Clostridia	Eubacteriales	Oscillospiraceae	unclassified	[Clostridium] cellulosi	DG5	B	1	1	1	1	1	1	1	1	1	1	1	1	1	1	1	1	1	1	1	1	1	1	1	1	1	1	2	1	1	1	1	1	1	1	1	1	1	1	1	1
Clostridium cellulovorans 743B, ATCC 35296	648028016	Firmicutes	Clostridia	Eubacteriales	Clostridiaceae	Clostridium	Clostridium cellulovorans	743B, ATCC 35296	B	1	1	1	1	1	1	1	1	1	1	1	1	1	1	1	1	1	1	1	1	1	1	1	1	1	2	1	1	1	1	1	1	1	1	1	1	1	1	1	1
Clostridium chauvoei 12S0467	2775507064	Firmicutes	Clostridia	Eubacteriales	Clostridiaceae	Clostridium	Clostridium chauvoei	12S0467	B	1	1	1	1	1	1	1	1	1	1	1	1	1	1	1	1	1	1	1	1	1	1	1	1	1	1	1	1	1	1	1	1	1	1	1	1	1	1	1	1
Clostridium cochlearium NCTC 13027	2773857856	Firmicutes	Clostridia	Eubacteriales	Clostridiaceae	Clostridium	Clostridium cochlearium	NCTC 13027	B	1	1	1	1	1	1	1	1	1	1	1	1	1	1	1	1	1	1	1	1	1	1	1	1	1	1	1	1	1	1	1	1	1	1	1	1	1	1	1	1
Clostridium drakei SL1	2981207277	Firmicutes	Clostridia	Eubacteriales	Clostridiaceae	Clostridium	Clostridium drakei	SL1	B	1	1	1	1	1	1	1	1	1	1	1	1	1	1	1	1	1	1	2	1	1	2	1	1	1	1	1	1	1	1	1	2	2	1	1	1	1	1	1	1
Clostridium estertheticum estertheticum DSM 8809	2721755605	Firmicutes	Clostridia	Eubacteriales	Clostridiaceae	Clostridium	Clostridium estertheticum	DSM 8809	B	1	1	1	1	1	1	1	1	1	1	1	1	1	1	1	1	1	1	1	1	1	1	1	1	1	1	1	1	1	1	1	1	1	1	1	1	1	1	1	1
Clostridium fermenticellae JN500901	2877458654	Firmicutes	Clostridia	Eubacteriales	Clostridiaceae	Clostridium	Clostridium fermenticellae	JN500901	B	1	1	1	1	1	1	1	1	1	1	1	1	1	1	1	1	1	1	1	1	1	1	1	1	1	1	1	1	1	1	1	1	1	1	1	1	1	1	1	2
Clostridium formicaceticum ATCC 27076	2718217923	Firmicutes	Clostridia	Eubacteriales	Clostridiaceae	Clostridium	Clostridium formicaceticum	ATCC 27076	B	1	1	1	1	1	1	1	1	1	1	1	1	1	1	1	1	1	1	1	1	1	1	1	1	1	2	1	1	1	1	1	1	1	1	1	1	1	1	1	1
Clostridium haemolyticum NCTC 9693	2806310702	Firmicutes	Clostridia	Eubacteriales	Clostridiaceae	Clostridium	Clostridium haemolyticum	NCTC 9693	B	1	1	1	1	1	1	1	1	1	1	1	1	1	1	1	1	1	1	1	1	1	1	1	1	1	1	1	1	1	1	1	1	1	1	1	1	1	1	1	1
Clostridium isatidis DSM 15098	2877451605	Firmicutes	Clostridia	Eubacteriales	Clostridiaceae	Clostridium	Clostridium isatidis	DSM 15098	B	1	1	1	1	1	1	1	1	1	1	1	1	2	1	1	1	1	1	1	1	1	1	1	1	1	1	1	1	1	1	1	1	1	1	1	1	1	1	1	1
Clostridium kluyveri DSM 555	640753020	Firmicutes	Clostridia	Eubacteriales	Clostridiaceae	Clostridium	Clostridium kluyveri	DSM 555	B	1	1	1	1	1	1	1	1	1	1	1	1	1	1	1	1	1	1	1	1	1	1	1	1	1	1	1	1	1	1	1	1	1	1	1	1	1	1	1	1
Clostridium ljungdahlii PETC, DSM 13528	648028017	Firmicutes	Clostridia	Eubacteriales	Clostridiaceae	Clostridium	Clostridium ljungdahlii	PETC	B	1	1	1	1	1	1	1	1	1	1	1	1	1	1	1	1	1	1	1	1	1	1	1	1	1	1	1	1	1	1	1	1	1	1	1	1	1	1	1	1
Clostridium novyi 150557	2875133057	Firmicutes	Clostridia	Eubacteriales	Clostridiaceae	Clostridium	Clostridium novyi	150557	B	1	1	1	1	1	1	1	1	1	1	1	1	1	1	1	1	1	1	1	1	1	1	1	1	1	1	1	1	1	1	1	1	1	1	1	1	1	1	1	1
Clostridium pasteurianum BC1	2509276060	Firmicutes	Clostridia	Eubacteriales	Clostridiaceae	Clostridium	Clostridium pasteurianum	BC1	B	1	1	1	1	1	1	1	1	1	1	1	1	1	1	1	1	1	1	1	1	1	1	1	1	1	2	1	1	1	1	1	1	1	1	1	1	1	1	1	1
Clostridium pasteurianum NRRL B-598	2859889758	Firmicutes	Clostridia	Eubacteriales	Clostridiaceae	Clostridium	Clostridium beijerinckii	NRRL B-598	B	1	2	1	1	1	1	1	1	1	1	1	1	1	1	1	1	1	1	1	1	1	1	1	1	1	2	1	1	1	1	1	2	1	1	1	1	2	1	1	1
Clostridium perfringens 13	637000079	Firmicutes	Clostridia	Eubacteriales	Clostridiaceae	Clostridium	Clostridium perfringens	13	B	1	1	1	1	1	1	1	1	1	1	1	1	1	1	1	1	1	1	1	1	1	1	1	1	1	1	1	1	1	1	1	1	1	1	1	1	1	1	1	1
Clostridium saccharoperbutylacetonicum N1-4	2608642274	Firmicutes	Clostridia	Eubacteriales	Clostridiaceae	Clostridium	Clostridium saccharoperbutylacetonicum	N1-4(HMT)	B	1	1	1	1	1	1	1	1	1	1	1	1	1	1	1	1	1	1	1	1	1	1	1	1	1	2	1	1	1	1	1	1	1	1	1	1	1	1	1	1
Clostridium scatologenes ATCC 25775	2627854033	Firmicutes	Clostridia	Eubacteriales	Clostridiaceae	Clostridium	Clostridium scatologenes	ATCC 25775	B	1	1	1	1	1	1	1	1	1	1	1	1	1	1	1	1	1	1	1	1	1	1	1	1	1	1	1	1	1	1	1	1	1	1	1	1	1	1	1	1
Clostridium septicum DSM 7534	2851764253	Firmicutes	Clostridia	Eubacteriales	Clostridiaceae	Clostridium	Clostridium septicum	DSM 7534	B	1	2	1	1	1	1	1	1	1	1	1	1	1	1	1	1	1	1	1	1	1	1	1	1	1	1	1	2	1	1	1	1	1	1	1	1	1	1	1	1
Clostridium septicum VAT12	2872358543	Firmicutes	Clostridia	Eubacteriales	Clostridiaceae	Clostridium	Clostridium septicum	VAT12	B	1	2	1	1	1	1	1	1	1	1	1	1	1	1	1	1	1	1	1	1	1	1	1	1	1	2	1	1	1	1	1	1	1	1	1	1	1	1	1	1
Clostridium sp. AWRP	2875135583	Firmicutes	Clostridia	Eubacteriales	Clostridiaceae	Clostridium	Clostridium sp. AWRP	AWRP	B	1	1	1	1	1	1	1	1	1	1	1	1	1	1	1	1	1	1	1	1	1	1	1	1	1	1	1	1	1	1	1	1	1	1	1	1	1	1	1	1
Clostridium sporogenes YH-Raf3-2-5	2851778380	Firmicutes	Clostridia	Eubacteriales	Clostridiaceae	Clostridium	Clostridium sporogenes	YH-Raf3-2-5	B	1	2	1	1	1	1	1	1	1	1	1	1	1	1	1	1	1	1	1	1	1	1	1	1	1	1	1	1	1	1	1	1	1	1	1	1	1	1	1	1
Clostridium taeniosporum 1/k	2751185977	Firmicutes	Clostridia	Eubacteriales	Clostridiaceae	Clostridium	Clostridium taeniosporum	1/k	B	1	1	1	1	1	1	1	1	1	1	1	1	1	1	1	1	1	1	1	1	1	1	1	1	1	1	1	1	1	1	1	1	1	1	1	1	1	1	1	1
Clostridium tetani 12124569	2654587530	Firmicutes	Clostridia	Eubacteriales	Clostridiaceae	Clostridium	Clostridium tetani	12124569	B	1	1	1	1	1	1	1	1	1	1	1	1	1	1	1	1	1	1	1	1	1	1	1	1	1	1	1	1	1	1	1	1	1	1	1	1	1	1	1	1
Clostridium thermarum SYSU GA15002T	2896722574	Firmicutes	Clostridia	Eubacteriales	Clostridiaceae	Clostridium	Clostridium thermarum	SYSU GA15002T	B	1	2	1	4	1	1	1	1	1	1	1	1	1	1	1	1	1	1	1	1	1	1	1	1	1	1	1	1	1	1	1	1	1	1	1	1	1	1	1	1
Clostridium tyrobutyricum Cirm BIA 2237	2875110529	Firmicutes	Clostridia	Eubacteriales	Clostridiaceae	Clostridium	Clostridium tyrobutyricum	Cirm BIA 2237	B	1	1	1	1	1	1	1	1	1	1	1	1	1	1	1	1	1	1	1	1	1	1	1	1	1	2	1	1	1	1	1	1	1	1	1	1	1	1	1	1
Clostridium ultunense Esp	2802429552	Firmicutes	Tissierellia	Tissierellales	Tissierellaceae	Schnuerera	Schnuerera ultunensis	Esp	B	1	1	1	1	1	1	1	1	1	1	1	1	1	1	1	1	1	1	1	1	1	1	1	1	1	1	1	1	1	1	1	1	1	1	1	1	1	1	1	1
Cnuibacter physcomitrellae XA	2865306879	Actinobacteria	Actinomycetia	Micrococcales	Microbacteriaceae	Cnuibacter	Cnuibacter physcomitrellae	XA	B	1	2	1	1	1	1	1	1	1	1	1	1	1	1	1	1	1	1	1	1	1	1	1	1	1	1	0	1	1	1	1	1	1	1	1	1	1	1	1	1
Cobetia marina JCM 21022	2751185720	Proteobacteria	Gammaproteobacteria	Oceanospirillales	Halomonadaceae	Cobetia	Cobetia marina	JCM 21022	B	1	1	1	1	1	1	1	1	1	1	1	1	1	1	1	1	1	1	1	1	1	1	1	1	1	1	1	1	1	1	1	1	1	1	1	1	1	1	1	1
Cobetia sp. AM6	2888169752	Proteobacteria	Gammaproteobacteria	Oceanospirillales	Halomonadaceae	Cobetia	Cobetia sp. AM6	AM6	B	1	1	1	1	1	1	1	1	1	1	1	1	1	1	1	1	1	1	1	1	1	1	1	1	1	1	1	1	1	1	1	1	1	1	1	1	1	1	1	1
Cognaticolwellia beringensis NB097-1	2751185795	Proteobacteria	Gammaproteobacteria	Alteromonadales	Colwelliaceae	Cognaticolwellia	Cognaticolwellia beringensis	NB097-1	B	1	1	1	1	1	1	1	1	1	1	1	1	1	1	1	1	1	1	1	1	1	1	1	1	1	1	1	1	1	1	1	1	1	1	1	1	1	1	1	1
Cohnella abietis KCTC 43028	2839885434	Firmicutes	Bacilli	Bacillales	Paenibacillaceae	Cohnella	Cohnella abietis	KCTC 43028	B	1	1	1	2	1	1	1	1	1	1	1	1	1	1	1	1	1	1	1	1	1	1	1	1	1	2	1	2	1	1	2	1	1	1	2	1	1	1	1	1
Cohnella sp. MFER-1	2884275464	Firmicutes	Bacilli	Bacillales	Paenibacillaceae	Cohnella	Cohnella herbarum	MFER-1	B	1	1	1	2	1	1	1	1	1	1	1	1	1	1	1	1	1	1	1	1	1	1	1	1	1	1	1	1	1	1	1	1	1	1	1	1	1	1	2	1
Collimonas arenae Cal35	2627853766	Proteobacteria	Betaproteobacteria	Burkholderiales	Oxalobacteraceae	Collimonas	Collimonas arenae	Cal35	B	1	1	1	1	1	1	1	1	1	1	1	1	1	1	1	1	1	1	1	1	1	1	1	1	1	1	1	1	1	1	1	1	1	1	1	1	1	1	1	1
Collimonas fungivorans Ter331	650716028	Proteobacteria	Betaproteobacteria	Burkholderiales	Oxalobacteraceae	Collimonas	Collimonas fungivorans	Ter331	B	1	1	0	1	1	1	1	1	1	1	1	1	1	1	1	1	1	1	1	1	1	1	1	1	1	1	1	1	1	1	1	1	1	1	1	1	1	1	1	1
Collimonas pratensis Ter91	2684623073	Proteobacteria	Betaproteobacteria	Burkholderiales	Oxalobacteraceae	Collimonas	Collimonas pratensis	Ter91	B	1	1	1	1	1	1	1	1	1	1	1	1	1	1	1	1	1	1	1	1	1	1	1	1	1	1	1	1	1	1	1	1	1	1	1	1	0	1	1	1
Collinsella aerofaciens indica	2802429283	Actinobacteria	Coriobacteriia	Coriobacteriales	Coriobacteriaceae	Collinsella	Collinsella aerofaciens	indica	B	1	1	1	1	1	1	1	1	1	1	1	1	1	1	1	1	1	1	1	1	1	1	1	1	1	1	1	1	1	1	1	1	1	1	1	1	1	1	1	1
Colwellia psychrerythraea 34H	637000081	Proteobacteria	Gammaproteobacteria	Alteromonadales	Colwelliaceae	Colwellia	Colwellia psychrerythraea	34H	B	1	1	1	1	1	1	1	1	1	1	1	1	1	1	1	1	1	1	1	1	1	1	1	1	1	1	1	1	1	1	1	1	1	1	1	1	1	1	1	1
Colwellia sp. 20A7	2884770489	Proteobacteria	Gammaproteobacteria	Alteromonadales	Colwelliaceae	Colwellia	Colwellia sp. 20A7	20A7	B	1	1	1	1	1	1	1	1	1	2	1	1	1	1	1	1	1	1	1	1	1	1	1	1	1	1	1	1	1	1	1	1	1	1	1	1	1	1	1	1
Comamonas aquatica CJG	2811995033	Proteobacteria	Betaproteobacteria	Burkholderiales	Comamonadaceae	Comamonas	Comamonas aquatica	CJG	B	1	1	1	1	1	1	1	1	1	1	1	1	1	1	1	1	1	1	1	1	1	1	1	1	1	1	1	1	1	1	1	1	1	1	1	1	1	1	1	1
Comamonas kerstersii 8943	2772190776	Proteobacteria	Betaproteobacteria	Burkholderiales	Comamonadaceae	Comamonas	Comamonas kerstersii	8943	B	1	1	1	1	1	1	1	1	1	1	1	1	1	1	1	1	1	1	1	1	1	1	1	1	1	1	1	1	1	1	1	1	1	1	1	1	1	1	1	1
Comamonas serinivorans DSM 26136	2751185825	Proteobacteria	Betaproteobacteria	Burkholderiales	Comamonadaceae	Comamonas	Comamonas serinivorans	DSM 26136	B	1	1	1	1	1	1	1	1	1	1	1	1	1	1	1	1	1	1	1	1	1	1	1	1	1	1	1	1	1	1	1	1	1	1	1	1	1	1	1	1
Comamonas sp. NLF-7-7	2887854136	Proteobacteria	Betaproteobacteria	Burkholderiales	Comamonadaceae	Comamonas	Comamonas sp. NLF-7-7	NLF 7-7	B	1	1	1	1	1	1	1	1	1	1	1	1	1	1	1	1	1	1	1	1	1	1	1	1	1	1	1	1	1	1	1	1	1	1	1	1	1	1	1	1
Comamonas testosteroni P19	2687453271	Proteobacteria	Betaproteobacteria	Burkholderiales	Comamonadaceae	Comamonas	Comamonas testosteroni	P19	B	1	1	1	1	1	1	1	1	1	1	1	1	1	1	1	1	1	1	1	1	1	1	1	1	1	1	1	1	1	1	1	1	1	1	1	1	1	1	1	1
Commensalibacter sp. AMU001	2833052049	Proteobacteria	Alphaproteobacteria	Rhodospirillales	Acetobacteraceae	Commensalibacter	Commensalibacter sp. AMU001	AMU001	B	1	1	1	1	1	1	1	1	1	1	1	1	1	1	1	1	1	1	1	1	1	1	1	1	1	1	1	1	1	1	1	1	1	2	1	1	1	1	1	1
Companilactobacillus alimentarius DSM 20249	2802429297	Firmicutes	Bacilli	Lactobacillales	Lactobacillaceae	Companilactobacillus	Companilactobacillus alimentarius	R13	B	1	1	1	1	1	1	1	1	1	1	1	1	1	1	1	1	1	1	1	1	1	1	1	1	1	1	1	1	1	1	1	1	1	1	1	1	1	1	1	1
Companilactobacillus allii WiKim39	2767802141	Firmicutes	Bacilli	Lactobacillales	Lactobacillaceae	Companilactobacillus	Companilactobacillus allii	Wikim39	B	1	1	1	1	1	1	1	1	1	1	1	1	1	1	1	1	1	1	1	1	1	1	1	1	1	1	1	1	1	1	1	1	1	1	1	1	1	1	1	1
Companilactobacillus crustorum MN047	2773858015	Firmicutes	Bacilli	Lactobacillales	Lactobacillaceae	Companilactobacillus	Companilactobacillus crustorum	MN047	B	1	1	1	1	1	1	1	1	1	1	1	1	1	1	1	1	1	1	1	1	1	1	1	1	1	1	1	1	1	1	1	0	1	1	1	1	1	1	1	1
Companilactobacillus farciminis CNCM I-3699-S	2654587999	Firmicutes	Bacilli	Lactobacillales	Lactobacillaceae	Companilactobacillus	Companilactobacillus farciminis	CNCM-I-3699-S	B	1	1	1	1	1	1	1	1	1	1	1	1	1	1	1	1	1	1	1	1	1	1	1	1	1	1	1	1	1	1	1	0	1	1	1	1	1	1	1	1
Companilactobacillus futsaii Y97	2900940669	Firmicutes	Bacilli	Lactobacillales	Lactobacillaceae	Companilactobacillus	Companilactobacillus futsaii	Y97	B	2	1	1	1	1	1	1	1	1	1	1	1	1	1	1	1	1	1	1	1	1	1	1	1	1	1	1	1	1	1	1	1	1	1	1	1	1	1	1	1
Companilactobacillus ginsenosidimutans EMML 3041	2622736439	Firmicutes	Bacilli	Lactobacillales	Lactobacillaceae	Companilactobacillus	Companilactobacillus ginsenosidimutans	EMML 3041	B	1	1	1	1	1	1	1	1	1	1	1	1	1	1	1	1	1	1	1	1	1	1	1	1	1	1	1	1	1	1	1	1	1	1	1	1	1	1	1	1
Companilactobacillus heilongjiangensis DSM 28069	2808606691	Firmicutes	Bacilli	Lactobacillales	Lactobacillaceae	Companilactobacillus	Companilactobacillus heilongjiangensis	DSM 28069	B	1	1	1	1	1	1	1	1	1	1	1	1	1	1	1	1	1	1	1	1	1	1	1	1	1	1	1	1	1	1	1	0	1	1	1	1	1	1	1	1
Companilactobacillus pabuli NFFJ11	2925447979	Firmicutes	Bacilli	Lactobacillales	Lactobacillaceae	Companilactobacillus	Companilactobacillus pabuli	NFFJ11	B	2	1	1	1	1	1	1	1	1	1	1	1	1	1	1	1	1	1	1	1	1	1	1	1	1	1	1	1	1	1	1	1	1	1	1	1	1	1	1	1
Companilactobacillus zhachilii HBUAS52074	2896853475	Firmicutes	Bacilli	Lactobacillales	Lactobacillaceae	Companilactobacillus	Companilactobacillus zhachilii	HBUAS52074	B	1	1	1	1	1	1	1	1	1	1	1	1	1	1	1	1	1	1	1	1	1	1	1	1	1	1	1	1	1	1	1	1	1	1	1	1	1	1	1	1
Conexibacter woesei ID131577, DSM 14684	646311917	Actinobacteria	Thermoleophilia	Solirubrobacterales	Conexibacteraceae	Conexibacter	Conexibacter woesei	ID131577, DSM 14684	B	1	1	1	2	1	1	2	1	1	1	1	1	1	1	1	1	1	1	1	1	1	1	1	1	1	2	1	1	1	1	1	1	1	1	1	1	1	1	1	1
Constantimarinum furrinae ALE3EI	2910186172	Bacteroidota	Flavobacteriia	Flavobacteriales	Flavobacteriaceae	Constantimarinum	Constantimarinum furrinae	ALE3EI	B	1	1	1	1	1	1	1	1	1	1	1	1	1	1	1	1	1	1	1	1	1	1	1	1	1	1	1	1	1	1	2	1	1	1	1	1	1	1	1	2
Coprobacter secundus similis 2CBH44	2910222220	Bacteroidota	Bacteroidia	Bacteroidales	Barnesiellaceae	Coprobacter	Coprobacter secundus	2CBH44	B	1	1	1	1	1	1	1	1	1	1	1	1	1	1	1	1	1	1	1	1	1	1	1	1	1	1	1	1	1	1	1	1	1	1	1	1	1	1	1	1
Corallococcus coralloides B035	2848533191	Proteobacteria	Deltaproteobacteria	Myxococcales	Myxococcaceae	Corallococcus	Corallococcus coralloides	B035	B	1	1	1	1	1	1	1	1	1	1	1	1	1	1	1	1	1	1	1	1	1	1	1	1	1	1	1	1	1	1	1	1	1	1	1	1	1	1	1	2
Corallococcus sp. EGB	2977352039	Proteobacteria	Deltaproteobacteria	Myxococcales	Myxococcaceae	Corallococcus	Corallococcus sp. EGB	EGB	B	1	1	2	1	1	1	2	1	1	1	1	1	1	1	1	1	1	1	1	1	1	1	1	1	1	1	1	1	1	1	1	1	1	1	1	1	1	1	1	1
Coriobacterium glomerans PW2, DSM 20642	2503538010	Actinobacteria	Coriobacteriia	Coriobacteriales	Coriobacteriaceae	Coriobacterium	Coriobacterium glomerans	PW2, DSM 20642	B	1	1	1	1	1	1	1	1	1	1	1	1	1	1	1	1	1	1	1	1	1	1	1	1	1	1	1	1	1	1	1	1	1	1	1	1	1	1	1	1
Corynebacteriales bacterium X1698	2687453361	Actinobacteria	Actinomycetia	Corynebacteriales	Lawsonellaceae	Lawsonella	Lawsonella clevelandensis	X1698	B	1	1	1	1	1	1	1	1	1	1	1	1	1	1	1	1	1	1	1	1	1	1	1	1	1	1	1	1	1	1	1	1	1	1	1	1	1	1	1	1
Corynebacterium ammoniagenes DSM 20306 Genome sequencing	2623620528	Actinobacteria	Actinomycetia	Corynebacteriales	Corynebacteriaceae	Corynebacterium	Corynebacterium ammoniagenes	DSM 20306	B	1	1	1	1	1	1	1	1	1	1	1	1	1	1	1	1	1	1	1	1	1	1	1	1	1	1	1	1	1	1	1	1	1	1	1	1	1	1	1	1
Corynebacterium amycolatum DSM 6922 Genome Sequencing	2617270851	Actinobacteria	Actinomycetia	Corynebacteriales	Corynebacteriaceae	Corynebacterium	Corynebacterium amycolatum	DSM 6922	B	1	1	1	1	1	1	1	1	1	1	1	1	1	1	1	1	1	1	1	1	1	1	1	1	1	1	1	1	1	1	1	1	1	1	1	1	1	1	1	1
Corynebacterium anserum 23H37-10	2912299882	Actinobacteria	Actinomycetia	Corynebacteriales	Corynebacteriaceae	Corynebacterium	Corynebacterium anserum	23H37-10	B	1	1	1	1	1	1	1	1	1	1	1	1	1	1	1	1	1	1	1	1	1	1	1	1	1	1	1	1	1	1	1	1	1	1	1	1	1	1	1	1
Corynebacterium aquilae S-613	2623620529	Actinobacteria	Actinomycetia	Corynebacteriales	Corynebacteriaceae	Corynebacterium	Corynebacterium aquilae	S-613	B	1	1	1	1	1	1	1	1	1	1	1	1	1	1	1	1	1	1	1	1	1	1	1	1	1	1	1	1	1	1	1	1	1	1	1	1	1	1	1	1
Corynebacterium argentoratense DSM 44202	2554235426	Actinobacteria	Actinomycetia	Corynebacteriales	Corynebacteriaceae	Corynebacterium	Corynebacterium argentoratense	DSM 44202	B	1	1	1	1	1	1	1	1	1	1	1	1	1	1	1	1	1	1	1	1	1	1	1	1	1	1	1	1	1	1	1	1	1	1	1	1	1	1	1	1
Corynebacterium atypicum R2070	2585427661	Actinobacteria	Actinomycetia	Corynebacteriales	Corynebacteriaceae	Corynebacterium	Corynebacterium atypicum	R2070	B	1	1	1	1	1	1	1	1	1	1	1	1	1	1	1	1	1	1	1	1	1	1	1	1	1	1	1	1	1	1	1	1	1	1	1	1	1	1	1	1
Corynebacterium aurimucosum CN-1, ATCC 700975	643692018	Actinobacteria	Actinomycetia	Corynebacteriales	Corynebacteriaceae	Corynebacterium	Corynebacterium aurimucosum	CN-1	B	1	1	1	1	1	1	1	1	1	1	1	1	1	1	1	1	1	1	1	1	1	1	1	1	1	1	1	1	1	1	1	1	1	1	1	1	1	1	1	1
Corynebacterium callunae DSM 20147	2561511200	Actinobacteria	Actinomycetia	Corynebacteriales	Corynebacteriaceae	Corynebacterium	Corynebacterium callunae	DSM 20147	B	1	1	1	1	1	1	1	1	1	1	1	1	1	1	1	1	1	1	1	1	1	1	1	1	1	1	1	1	1	1	1	1	1	1	1	1	1	1	1	1
Corynebacterium camporealensis CIP 105508	2808606813	Actinobacteria	Actinomycetia	Corynebacteriales	Corynebacteriaceae	Corynebacterium	Corynebacterium camporealensis	CIP 105508	B	1	0	1	0	1	1	1	1	1	1	1	1	1	1	1	1	1	1	1	1	1	1	1	1	1	1	1	1	1	1	1	1	1	1	1	1	1	1	1	1
Corynebacterium casei LMG S-19264	2558860241	Actinobacteria	Actinomycetia	Corynebacteriales	Corynebacteriaceae	Corynebacterium	Corynebacterium casei	LMG S-19264	B	1	1	1	1	1	1	1	1	1	1	1	1	1	1	1	1	1	1	1	1	1	1	1	1	1	1	1	1	1	1	1	1	1	1	1	1	1	1	1	1
Corynebacterium choanae 200CH	2859567418	Actinobacteria	Actinomycetia	Corynebacteriales	Corynebacteriaceae	Corynebacterium	Corynebacterium choanae	200CH	B	1	1	1	1	1	1	1	1	1	1	1	1	1	1	1	1	1	1	1	1	1	1	1	1	1	1	1	1	1	1	1	1	1	1	1	1	1	1	1	1
Corynebacterium crudilactis JZ16	2718217777	Actinobacteria	Actinomycetia	Corynebacteriales	Corynebacteriaceae	Corynebacterium	Corynebacterium crudilactis	JZ16	B	1	1	1	1	1	1	1	1	1	1	1	1	1	1	1	1	1	1	1	1	1	1	1	1	1	1	1	1	1	1	1	1	1	1	1	1	1	1	1	1
Corynebacterium cystitidis NCTC 11863	2773857908	Actinobacteria	Actinomycetia	Corynebacteriales	Corynebacteriaceae	Corynebacterium	Corynebacterium cystitidis	NCTC 11863	B	1	1	1	1	1	1	1	1	1	1	1	1	1	1	1	1	1	1	1	1	1	1	1	1	1	1	1	1	1	1	1	1	1	1	1	1	1	1	1	1
Corynebacterium deserti GIMN1.010	2654588031	Actinobacteria	Actinomycetia	Corynebacteriales	Corynebacteriaceae	Corynebacterium	Corynebacterium deserti	GIMN1.010	B	1	1	1	1	1	1	1	1	1	1	1	1	1	1	1	1	1	1	1	1	1	1	1	1	1	1	1	1	1	1	1	1	1	1	1	1	1	1	1	1
Corynebacterium diphtheriae 241	2511231126	Actinobacteria	Actinomycetia	Corynebacteriales	Corynebacteriaceae	Corynebacterium	Corynebacterium diphtheriae	241	B	1	1	1	1	1	1	1	1	1	1	1	1	1	1	1	1	1	1	1	1	1	1	1	1	1	1	1	1	1	1	1	1	1	1	1	1	1	1	1	1
Corynebacterium durum DSM 45333 Genome sequencing	2623620526	Actinobacteria	Actinomycetia	Corynebacteriales	Corynebacteriaceae	Corynebacterium	Corynebacterium durum	DSM 45333	B	1	1	1	1	1	1	1	1	1	1	1	1	1	1	1	1	1	1	1	1	1	1	1	1	1	1	1	1	1	1	1	1	1	1	1	1	1	1	1	1
Corynebacterium efficiens YS-314, DSM 44549	644736345	Actinobacteria	Actinomycetia	Corynebacteriales	Corynebacteriaceae	Corynebacterium	Corynebacterium efficiens	YS-314T	B	1	1	1	1	1	1	1	1	1	1	1	1	1	1	1	1	1	1	1	1	1	1	1	1	1	1	1	1	1	1	1	1	0	1	1	1	1	1	1	1
Corynebacterium endometrii LMM-1653	2851557663	Actinobacteria	Actinomycetia	Corynebacteriales	Corynebacteriaceae	Corynebacterium	Corynebacterium endometrii	LMM-1653	B	1	1	1	1	1	1	1	1	1	1	1	1	1	1	1	1	1	1	1	1	1	1	1	1	1	1	1	1	1	1	1	1	1	1	1	1	1	1	1	1
Corynebacterium epidermidicanis DSM 45586 Genome Sequencing	2615840652	Actinobacteria	Actinomycetia	Corynebacteriales	Corynebacteriaceae	Corynebacterium	Corynebacterium epidermidicanis	410,DSM 45586,LMG 26322,CCUG 60915	B	1	1	1	1	1	1	1	1	1	1	1	1	1	1	1	1	1	1	1	1	1	1	1	1	1	1	1	1	1	1	1	1	1	1	1	1	1	1	1	1
Corynebacterium falsenii BL 8171, DSM 44353	2571042744	Actinobacteria	Actinomycetia	Corynebacteriales	Corynebacteriaceae	Corynebacterium	Corynebacterium falsenii	BL 8171	B	1	1	1	1	1	1	1	1	1	1	1	1	1	1	1	1	1	1	1	1	1	1	1	1	1	1	1	1	1	1	1	1	1	1	1	1	1	1	1	1
Corynebacterium flavescens DSM 20296 Genome sequencing	2775507246	Actinobacteria	Actinomycetia	Corynebacteriales	Corynebacteriaceae	Corynebacterium	Corynebacterium flavescens	OJ8	B	1	1	2	1	1	1	1	1	1	1	1	1	1	1	1	1	1	1	1	1	1	1	1	1	1	1	1	1	1	1	1	1	1	1	1	1	1	1	1	1
Corynebacterium flavum ZL-1	2802429473	Actinobacteria	Actinomycetia	Corynebacteriales	Corynebacteriaceae	Corynebacterium	[Brevibacterium] flavum	ZL-1	B	1	1	1	1	1	1	1	1	1	1	1	1	1	1	1	1	1	1	1	1	1	1	1	1	1	1	1	1	1	1	1	1	1	1	1	1	1	1	1	1
Corynebacterium gerontici W8	2869738452	Actinobacteria	Actinomycetia	Corynebacteriales	Corynebacteriaceae	Corynebacterium	Corynebacterium gerontici	W8	B	1	1	1	1	1	1	1	1	1	1	1	1	1	1	1	1	1	1	1	1	1	1	1	1	1	1	1	1	1	1	1	1	1	1	1	1	1	1	1	1
Corynebacterium glaucum DSM 30827 Genome sequencing	2775507269	Actinobacteria	Actinomycetia	Corynebacteriales	Corynebacteriaceae	Corynebacterium	Corynebacterium glaucum	DSM 30827	B	1	1	1	1	1	1	1	1	2	2	1	1	1	1	1	1	1	1	1	1	1	1	1	1	1	1	1	1	1	1	1	1	1	1	1	1	1	1	1	1
Corynebacterium glutamicum AJ1511	2869752021	Actinobacteria	Actinomycetia	Corynebacteriales	Corynebacteriaceae	Corynebacterium	Corynebacterium glutamicum	AJ1511	B	1	1	1	1	1	1	1	1	1	1	1	1	1	1	1	1	1	1	1	1	1	1	1	1	1	1	1	1	1	1	1	1	1	1	1	1	1	1	1	1
Corynebacterium glyciniphilum AJ 3170	2576861442	Actinobacteria	Actinomycetia	Corynebacteriales	Corynebacteriaceae	Corynebacterium	Corynebacterium glyciniphilum	AJ 3170	B	1	1	1	1	1	1	1	1	1	1	1	1	1	1	1	1	1	1	1	1	1	1	1	1	1	1	1	1	1	1	1	1	1	1	1	1	1	1	1	1
Corynebacterium halotolerans YIM 70093, DSM 44683	2524023198	Actinobacteria	Actinomycetia	Corynebacteriales	Corynebacteriaceae	Corynebacterium	Corynebacterium halotolerans	YIM 70093, DSM 44683	B	1	1	1	1	1	1	1	1	1	1	1	1	1	1	1	1	1	1	1	1	1	1	1	1	1	1	1	1	1	1	1	1	1	1	1	1	1	1	1	1
Corynebacterium hindlerae NML93-0612	2912292857	Actinobacteria	Actinomycetia	Corynebacteriales	Corynebacteriaceae	Corynebacterium	Corynebacterium hindlerae	NML93-0612	B	1	1	1	1	1	1	1	1	1	1	1	1	1	1	1	1	1	1	1	1	1	1	1	1	1	1	1	1	1	1	1	1	1	1	1	1	1	1	1	1
Corynebacterium humireducens NBRC 106098 Genome sequencing	2597490360	Actinobacteria	Actinomycetia	Corynebacteriales	Corynebacteriaceae	Corynebacterium	Corynebacterium humireducens	MFC-5	B	1	1	1	1	1	1	1	1	1	1	1	1	1	1	1	1	1	1	1	1	1	1	1	1	1	1	1	1	1	1	1	1	1	1	1	1	1	1	1	1
Corynebacterium imitans DSM 44264	2597490159	Actinobacteria	Actinomycetia	Corynebacteriales	Corynebacteriaceae	Corynebacterium	Corynebacterium imitans	DSM 44264	B	1	1	1	1	1	1	1	1	1	1	1	1	1	1	1	1	1	1	1	1	1	1	1	1	1	1	1	1	1	1	1	1	1	1	1	1	1	1	1	1
Corynebacterium imitans NCTC 13015	2773857867	Actinobacteria	Actinomycetia	Corynebacteriales	Corynebacteriaceae	Corynebacterium	Corynebacterium imitans	NCTC 13015	B	1	1	1	1	1	1	1	1	1	1	1	1	1	1	1	1	1	1	1	1	1	1	1	1	1	1	1	1	1	1	1	1	1	1	1	1	1	1	1	1
Corynebacterium jeikeium FDAARGOS_328	2874814951	Actinobacteria	Actinomycetia	Corynebacteriales	Corynebacteriaceae	Corynebacterium	Corynebacterium jeikeium	FDAARGOS_328	B	1	1	1	1	1	1	1	1	1	1	1	1	1	1	1	1	1	1	1	1	1	1	1	1	1	1	1	1	1	1	1	1	1	1	1	1	1	1	1	1
Corynebacterium kroppenstedtii DSM 44385	643692019	Actinobacteria	Actinomycetia	Corynebacteriales	Corynebacteriaceae	Corynebacterium	Corynebacterium kroppenstedtii	DSM 44385	B	1	1	1	1	1	1	1	1	1	1	1	1	1	1	1	1	1	1	1	1	1	1	1	1	1	1	1	1	1	1	1	1	1	1	1	1	1	1	1	1
Corynebacterium kutscheri DSM 20755 Genome Sequencing	2606217205	Actinobacteria	Actinomycetia	Corynebacteriales	Corynebacteriaceae	Corynebacterium	Corynebacterium kutscheri	DSM 20755	B	1	1	1	1	1	1	1	1	1	1	1	1	1	1	1	1	1	1	1	1	1	1	1	1	1	1	1	1	1	1	1	1	1	1	1	1	1	1	1	1
Corynebacterium lactis RW2-5	2645727750	Actinobacteria	Actinomycetia	Corynebacteriales	Corynebacteriaceae	Corynebacterium	Corynebacterium lactis	RW2-5	B	1	1	1	1	1	1	1	1	1	1	1	1	1	1	1	1	1	1	1	1	1	1	1	1	1	1	1	1	1	1	1	1	1	1	1	1	1	1	1	1
Corynebacterium liangguodongii 2184	2791355250	Actinobacteria	Actinomycetia	Corynebacteriales	Corynebacteriaceae	Corynebacterium	Corynebacterium liangguodongii	2184	B	1	1	1	1	1	1	1	1	1	1	1	1	1	1	1	1	1	1	1	1	1	1	1	1	1	1	1	1	1	1	1	1	1	1	1	1	1	1	1	1
Corynebacterium lujinxingii zg-917	2912297561	Actinobacteria	Actinomycetia	Corynebacteriales	Corynebacteriaceae	Corynebacterium	Corynebacterium lujinxingii	zg-917	B	1	1	1	1	1	1	1	1	1	1	1	1	1	1	1	1	1	1	1	1	1	1	1	1	1	1	1	1	1	1	1	1	1	1	1	1	1	1	1	1
Corynebacterium marinum DSM 44953 Genome sequencing	2630968455	Actinobacteria	Actinomycetia	Corynebacteriales	Corynebacteriaceae	Corynebacterium	Corynebacterium marinum	D7015	B	1	1	1	1	1	1	1	1	1	1	1	1	1	1	1	1	1	1	1	1	1	1	1	1	1	1	1	1	1	1	1	1	1	1	1	1	1	1	1	1
Corynebacterium maris DSM 45190 Genome sequencing	2561511185	Actinobacteria	Actinomycetia	Corynebacteriales	Corynebacteriaceae	Corynebacterium	Corynebacterium maris	Coryn-1	B	1	1	1	1	1	1	1	1	1	1	1	1	1	1	1	1	1	1	1	1	1	1	1	1	1	1	1	1	1	1	1	1	1	1	1	1	1	1	1	1
Corynebacterium minutissimum NCTC 10288	2811995197	Actinobacteria	Actinomycetia	Corynebacteriales	Corynebacteriaceae	Corynebacterium	Corynebacterium minutissimum	NCTC 10288	B	1	1	1	1	1	1	1	1	1	1	1	1	1	1	1	1	1	1	1	1	1	1	1	1	1	1	1	1	1	1	1	1	1	1	1	1	1	1	1	1
Corynebacterium nuruki S6-4	2623620532	Actinobacteria	Actinomycetia	Corynebacteriales	Corynebacteriaceae	Corynebacterium	Corynebacterium nuruki	S6-4	B	1	1	1	1	1	1	1	1	1	1	1	1	1	1	1	1	1	1	1	1	1	1	1	1	1	1	1	1	1	1	1	1	1	1	1	1	1	1	1	1
Corynebacterium otitidis DSM 8821 Genome sequencing	2623620536	Actinobacteria	Actinomycetia	Corynebacteriales	Corynebacteriaceae	Corynebacterium	Corynebacterium otitidis	DSM 8821	B	1	1	1	1	1	1	1	1	1	1	1	1	1	1	1	1	1	1	1	1	1	1	1	1	1	1	1	1	1	1	1	1	1	1	1	1	1	1	1	1
Corynebacterium pelargi 136/3	2869740637	Actinobacteria	Actinomycetia	Corynebacteriales	Corynebacteriaceae	Corynebacterium	Corynebacterium pelargi	136/3	B	1	1	1	1	1	1	1	1	1	1	1	1	1	1	1	1	1	1	1	1	1	1	1	1	1	1	1	1	1	1	1	1	1	1	1	1	1	1	1	1
Corynebacterium phocae DSM 44612	2623620533	Actinobacteria	Actinomycetia	Corynebacteriales	Corynebacteriaceae	Corynebacterium	Corynebacterium phocae	M408/89/1	B	1	1	1	1	1	1	1	1	1	1	1	1	1	1	1	1	1	1	1	1	1	1	1	1	1	1	1	1	1	1	1	1	1	1	1	1	1	1	1	1
Corynebacterium poyangense 4H37-19	2912290292	Actinobacteria	Actinomycetia	Corynebacteriales	Corynebacteriaceae	Corynebacterium	Corynebacterium poyangense	4H37-19	B	1	1	1	1	1	1	1	1	1	1	1	1	1	1	1	1	1	1	1	1	1	1	1	1	1	1	1	1	1	1	1	1	1	1	1	1	1	1	1	1
Corynebacterium provencense 17KM38	2859569856	Actinobacteria	Actinomycetia	Corynebacteriales	Corynebacteriaceae	Corynebacterium	Corynebacterium provencense	17KM38	B	1	1	1	1	1	1	1	1	1	1	1	1	1	1	1	1	1	1	1	1	1	1	1	1	1	1	1	1	1	1	1	1	1	1	1	1	1	1	1	1
Corynebacterium pseudopelargi 812CH	2862063619	Actinobacteria	Actinomycetia	Corynebacteriales	Corynebacteriaceae	Corynebacterium	Corynebacterium pseudopelargi	812CH	B	1	1	1	1	1	1	1	1	1	1	1	1	1	1	1	1	1	1	1	1	1	1	1	1	1	1	1	1	1	1	1	1	1	1	1	1	1	1	1	1
Corynebacterium pseudotuberculosis 04MAT	2869747592	Actinobacteria	Actinomycetia	Corynebacteriales	Corynebacteriaceae	Corynebacterium	Corynebacterium pseudotuberculosis	04MAT	B	1	1	1	1	1	1	1	1	1	1	1	1	1	1	1	1	1	1	1	1	1	1	1	1	1	1	1	1	1	1	1	1	1	1	1	1	1	1	1	1
Corynebacterium renale NCTC 11140	2808606771	Actinobacteria	Actinomycetia	Corynebacteriales	Corynebacteriaceae	Corynebacterium	Corynebacterium renale	NCTC 11140	B	1	1	1	1	1	1	1	1	1	1	1	1	1	1	1	1	1	1	1	1	1	1	1	1	1	1	1	1	1	1	1	1	1	1	1	1	1	1	1	1
Corynebacterium resistens DSM 45100	650716029	Actinobacteria	Actinomycetia	Corynebacteriales	Corynebacteriaceae	Corynebacterium	Corynebacterium resistens	DSM 45100	B	1	1	1	1	1	1	1	1	1	1	1	1	1	1	1	1	1	1	1	1	1	1	1	1	1	1	1	1	1	1	1	1	1	1	1	1	1	1	1	1
Corynebacterium riegelii PUDD_83A45	2654587680	Actinobacteria	Actinomycetia	Corynebacteriales	Corynebacteriaceae	Corynebacterium	Corynebacterium riegelii	PUDD_83A45	B	1	1	1	1	1	1	1	1	1	1	1	1	1	1	1	1	1	1	1	1	1	1	1	1	1	1	1	1	1	1	1	1	1	1	1	1	1	1	1	1
Corynebacterium sanguinis CCUG 58655	2888669733	Actinobacteria	Actinomycetia	Corynebacteriales	Corynebacteriaceae	Corynebacterium	Corynebacterium sanguinis	CCUG 58655	B	1	1	1	1	1	1	1	1	1	1	1	1	1	1	1	1	1	1	1	1	1	1	1	1	1	1	1	1	1	1	1	1	1	1	1	1	1	1	1	1
Corynebacterium segmentosum NCTC934	2851550974	Actinobacteria	Actinomycetia	Corynebacteriales	Corynebacteriaceae	Corynebacterium	Corynebacterium segmentosum	NCTC 934	B	1	1	1	1	1	1	1	1	1	1	1	1	1	1	1	1	1	1	1	1	1	1	1	1	1	1	1	1	1	1	1	1	1	1	1	1	1	1	1	1
Corynebacterium simulans PES1	2687453511	Actinobacteria	Actinomycetia	Corynebacteriales	Corynebacteriaceae	Corynebacterium	Corynebacterium simulans	PES1	B	1	1	1	1	1	1	1	1	1	1	1	1	1	1	1	1	1	1	2	1	1	1	1	1	1	1	1	1	1	1	1	1	1	1	1	1	1	1	1	1
Corynebacterium simulans Wattiau	2687453286	Actinobacteria	Actinomycetia	Corynebacteriales	Corynebacteriaceae	Corynebacterium	Corynebacterium simulans	Wattiau	B	1	1	1	1	1	1	1	1	1	1	1	1	1	1	1	1	1	1	1	1	1	1	1	1	1	1	1	1	1	1	1	1	1	1	1	1	1	1	1	1
Corynebacterium sp. sy039	2888674227	Actinobacteria	Actinomycetia	Corynebacteriales	Corynebacteriaceae	Corynebacterium	Corynebacterium sp. sy039	sy039	B	1	1	1	1	1	1	1	1	1	1	1	1	1	1	1	1	1	1	1	1	1	1	1	1	1	1	1	1	1	1	1	1	1	1	1	1	1	1	1	1
Corynebacterium sphenisci DSM 44792 Genome Sequencing	2623620534	Actinobacteria	Actinomycetia	Corynebacteriales	Corynebacteriaceae	Corynebacterium	Corynebacterium sphenisci	DSM 44792	B	1	1	1	1	1	1	1	1	1	1	1	1	1	1	1	1	1	1	1	1	1	1	1	1	1	1	1	1	1	1	1	1	1	1	1	1	1	1	1	1
Corynebacterium spheniscorum PG 39 Genome sequencing	2603880163	Actinobacteria	Actinomycetia	Corynebacteriales	Corynebacteriaceae	Corynebacterium	Corynebacterium spheniscorum	J11, PG 39	B	1	1	1	1	1	1	1	1	1	1	1	1	1	1	1	1	1	1	1	1	1	1	1	1	1	1	1	1	1	1	1	1	1	1	1	1	1	1	1	1
Corynebacterium stationis ATCC 21170	2773858045	Actinobacteria	Actinomycetia	Corynebacteriales	Corynebacteriaceae	Corynebacterium	Corynebacterium stationis	ATCC 21170	B	1	1	1	1	1	1	1	1	1	1	1	1	1	1	1	1	1	1	1	1	1	1	1	1	1	1	1	1	1	1	1	1	1	1	1	1	1	1	1	1
Corynebacterium striatum 215	2811995065	Actinobacteria	Actinomycetia	Corynebacteriales	Corynebacteriaceae	Corynebacterium	Corynebacterium striatum	215	B	1	1	1	1	1	1	1	1	1	1	1	1	1	1	1	1	1	1	2	2	1	1	1	1	1	1	1	1	1	1	1	1	1	1	1	1	1	1	1	1
Corynebacterium terpenotabidum Y-11 Genome sequencing	2554235357	Actinobacteria	Actinomycetia	Corynebacteriales	Corynebacteriaceae	Corynebacterium	Corynebacterium terpenotabidum	Y-11	B	1	1	1	1	1	1	1	1	1	1	1	1	1	1	1	1	1	1	1	1	1	1	1	1	1	1	1	1	1	1	1	1	1	1	1	1	1	1	1	1
Corynebacterium testudinoris DSM 44614 Genome Sequencing	2615840659	Actinobacteria	Actinomycetia	Corynebacteriales	Corynebacteriaceae	Corynebacterium	Corynebacterium testudinoris	DSM 44614	B	1	1	1	1	1	1	1	1	1	1	1	1	1	1	1	1	1	1	1	1	1	1	1	1	1	1	1	1	1	1	1	1	1	1	1	1	1	1	1	1
Corynebacterium ulcerans 0102	2517093035	Actinobacteria	Actinomycetia	Corynebacteriales	Corynebacteriaceae	Corynebacterium	Corynebacterium ulcerans	102	B	1	1	1	1	1	1	1	1	1	1	1	1	1	1	1	1	1	1	1	1	1	1	1	1	1	1	1	1	1	1	1	1	1	1	1	1	1	1	1	1
Corynebacterium urealyticum DSM 7109	641522620	Actinobacteria	Actinomycetia	Corynebacteriales	Corynebacteriaceae	Corynebacterium	Corynebacterium urealyticum	DSM 7109	B	1	1	1	1	1	1	1	1	1	1	1	1	1	1	1	1	1	1	1	1	1	1	1	1	1	1	1	1	1	1	1	1	1	1	1	1	1	1	1	1
Corynebacterium ureicelerivorans IMMIB RIV-2301	2597490209	Actinobacteria	Actinomycetia	Corynebacteriales	Corynebacteriaceae	Corynebacterium	Corynebacterium ureicelerivorans	IMMIB RIV-2301	B	1	1	1	1	1	1	1	1	1	1	1	1	1	1	1	1	1	1	1	1	1	1	1	1	1	1	1	1	1	1	1	1	1	1	1	1	1	1	1	1
Corynebacterium urogenitale LMM-1652	2888672085	Actinobacteria	Actinomycetia	Corynebacteriales	Corynebacteriaceae	Corynebacterium	Corynebacterium urogenitale	LMM-1652	B	1	1	1	1	1	1	1	1	1	1	1	1	1	1	1	1	1	2	1	1	1	1	1	1	1	1	1	1	1	1	1	1	1	1	1	1	1	1	1	1
Corynebacterium uterequi DSM 45634 Genome Sequencing	2615840660	Actinobacteria	Actinomycetia	Corynebacteriales	Corynebacteriaceae	Corynebacterium	Corynebacterium uterequi	DSM 45634	B	1	1	1	1	1	1	1	1	1	1	1	1	1	1	1	1	1	1	1	1	1	1	1	1	1	1	1	1	1	1	1	1	1	1	1	1	1	1	1	1
Corynebacterium variabile DSM 44702	2511231114	Actinobacteria	Actinomycetia	Corynebacteriales	Corynebacteriaceae	Corynebacterium	Corynebacterium variabile	DSM 44702	B	1	1	1	1	1	1	1	1	1	1	1	1	1	1	1	1	1	1	1	1	1	1	1	1	1	1	1	1	1	1	1	1	1	1	1	1	1	1	1	1
Corynebacterium vitaeruminis DSM 20294 Genome sequencing	2558860221	Actinobacteria	Actinomycetia	Corynebacteriales	Corynebacteriaceae	Corynebacterium	Corynebacterium vitaeruminis	AJ 1525	B	1	1	1	1	1	1	1	1	1	1	1	1	1	1	1	1	1	1	1	1	1	1	1	1	1	1	1	1	1	1	1	1	1	1	1	1	1	1	1	1
Corynebacterium xerosis DSM 20743 Genome Sequencing	2617270853	Actinobacteria	Actinomycetia	Corynebacteriales	Corynebacteriaceae	Corynebacterium	Corynebacterium xerosis	DSM 20743	B	1	1	1	1	1	1	1	1	1	1	1	1	1	1	1	1	1	1	1	1	1	1	1	1	1	1	1	1	1	1	1	1	1	1	1	1	1	1	1	1
Corynebacterium yudongzhengii 2183	2791355251	Actinobacteria	Actinomycetia	Corynebacteriales	Corynebacteriaceae	Corynebacterium	Corynebacterium yudongzhengii	2183	B	1	1	1	1	1	1	1	1	1	1	1	1	1	1	1	1	1	1	1	1	1	1	1	1	1	1	1	1	1	1	1	1	1	1	1	1	1	1	1	1
Corynebacterium zhongnanshanii zg-320	2912295539	Actinobacteria	Actinomycetia	Corynebacteriales	Corynebacteriaceae	Corynebacterium	Corynebacterium zhongnanshanii	zg-320	B	1	1	1	1	1	1	1	1	1	1	1	1	1	1	1	1	1	1	1	1	1	1	1	1	1	1	1	1	1	1	1	1	1	1	1	1	1	1	1	1
Coxiella burnetii 14160-001	2846931383	Proteobacteria	Gammaproteobacteria	Legionellales	Coxiellaceae	Coxiella	Coxiella burnetii	14160-001	B	1	1	1	1	1	1	1	1	1	1	1	1	1	1	1	1	1	1	1	1	1	1	1	1	1	1	1	1	1	1	1	1	1	1	1	1	1	1	1	1
Coxiella mudrowiae CRt	2718217749	Proteobacteria	Gammaproteobacteria	Legionellales	Coxiellaceae	Coxiella	Candidatus Coxiella mudrowiae	CRt	B	1	1	2	1	1	1	1	1	1	1	1	1	1	1	1	1	1	1	1	1	1	1	1	1	1	1	1	1	1	1	1	1	1	1	1	1	1	1	1	1
Coxiella-like endosymbiont of Amblyomma	2982769285	Proteobacteria	Gammaproteobacteria	Legionellales	Coxiellaceae	Coxiella	Coxiella endosymbiont of Amblyomma americanum	0	B	1	1	1	1	1	1	2	1	1	1	1	1	1	1	1	1	1	1	1	1	1	1	1	1	1	1	1	1	1	1	1	1	1	1	1	1	1	1	1	1
Crassaminicella thermophila SY095	2883367716	Firmicutes	Clostridia	Eubacteriales	Clostridiaceae	Crassaminicella	Crassaminicella thermophila	SY095	B	1	2	1	2	1	1	1	1	1	1	1	1	1	1	1	1	1	1	1	1	1	1	1	1	1	1	1	1	1	2	1	1	1	1	1	1	1	1	1	1
Crateriforma conspicua Mal65	2883346072	Planctomycetota	Planctomycetia	Planctomycetales	Planctomycetaceae	Crateriforma	Crateriforma conspicua	Mal65	B	1	1	1	1	1	1	1	1	1	1	1	1	1	1	1	1	1	1	1	1	1	2	1	1	1	1	1	1	1	1	1	1	1	1	1	1	1	1	1	1
Crenobacter cavernae K1W11S-77	2832919849	Proteobacteria	Betaproteobacteria	Neisseriales	Neisseriaceae	Crenobacter	Crenobacter cavernae	K1W11S-77	B	1	1	1	1	1	1	1	1	1	1	1	1	1	1	1	1	1	1	1	1	1	1	1	1	1	1	1	1	1	1	1	1	1	1	1	1	1	1	1	1
Crinalium epipsammum PCC 9333	2504643013	Cyanobacteria	unclassified	Oscillatoriales	Gomontiellaceae	Crinalium	Crinalium epipsammum	PCC 9333	B	1	1	1	1	1	1	1	1	1	1	1	1	1	1	1	1	1	1	1	1	1	1	1	1	1	1	1	1	1	1	1	1	1	1	1	1	1	1	1	1
Croceibacter atlanticus HTCC2559	2526164557	Bacteroidota	Flavobacteriia	Flavobacteriales	Flavobacteriaceae	Croceibacter	Croceibacter atlanticus	HTCC2559	B	1	1	1	1	1	1	1	1	1	1	1	1	1	1	1	1	1	1	1	1	1	1	1	1	1	1	1	1	1	1	1	1	1	1	1	1	1	1	1	1
Croceicoccus marinus E4A9	2827117550	Proteobacteria	Alphaproteobacteria	Sphingomonadales	Erythrobacteraceae	Croceicoccus	Croceicoccus marinus	E4A9	B	1	1	1	1	1	1	1	1	1	1	1	1	1	1	1	1	1	1	1	1	1	1	1	1	1	1	1	1	1	1	1	1	1	1	1	1	1	1	1	1
Croceicoccus naphthovorans PQ-2	2654588035	Proteobacteria	Alphaproteobacteria	Sphingomonadales	Erythrobacteraceae	Croceicoccus	Croceicoccus naphthovorans	PQ-2	B	1	1	1	1	1	1	1	1	1	1	1	1	1	1	1	1	1	1	1	1	1	1	1	1	1	1	1	1	1	1	1	1	1	1	1	1	1	1	1	1
Crocosphaera subtropica BH68	641522622	Cyanobacteria	unclassified	Chroococcales	Aphanothecaceae	Crocosphaera	Crocosphaera subtropica	BH68	B	1	1	1	1	1	1	1	1	1	1	1	1	1	1	1	1	1	1	1	1	1	1	1	1	1	1	1	1	1	1	1	1	1	1	1	1	1	1	1	1
Cronobacter condimenti LMG 26250	2806310696	Proteobacteria	Gammaproteobacteria	Enterobacterales	Enterobacteriaceae	Cronobacter	Cronobacter condimenti	LMG 26250	B	1	1	1	1	1	1	1	1	1	1	1	1	1	1	1	1	1	1	1	1	1	1	1	1	1	1	1	1	1	1	1	1	1	1	1	1	1	1	1	1
Cronobacter malonaticus LMG 23826 GCA_001277215.2	2827186723	Proteobacteria	Gammaproteobacteria	Enterobacterales	Enterobacteriaceae	Cronobacter	Cronobacter malonaticus	LMG 23826	B	1	1	1	1	1	1	1	1	1	1	1	1	1	1	1	1	1	1	1	1	1	1	1	1	1	1	1	1	1	1	1	1	1	1	1	1	1	1	1	1
Cronobacter turicensis z3032	646311918	Proteobacteria	Gammaproteobacteria	Enterobacterales	Enterobacteriaceae	Cronobacter	Cronobacter turicensis	z3032	B	1	1	1	1	1	1	1	1	1	1	1	1	1	1	1	1	1	1	1	1	1	1	1	1	1	1	1	1	1	1	1	1	1	1	1	1	1	1	1	1
Cronobacter universalis NCTC 9529	2811995043	Proteobacteria	Gammaproteobacteria	Enterobacterales	Enterobacteriaceae	Cronobacter	Cronobacter universalis	NCTC 9529	B	1	1	1	1	1	1	1	1	1	1	1	1	1	1	1	1	1	1	1	1	1	1	1	1	1	1	1	1	1	1	1	1	1	1	1	1	1	1	1	1
Cryobacterium arcticum PAMC 27867	2751185728	Actinobacteria	Actinomycetia	Micrococcales	Microbacteriaceae	Cryobacterium	Cryobacterium arcticum	PAMC 27867	B	1	1	1	1	1	1	1	1	1	1	1	1	1	1	1	1	1	1	1	1	1	1	1	1	1	1	0	1	1	1	1	1	1	1	1	1	1	1	1	1
Cryobacterium soli GCJ02	2833065481	Actinobacteria	Actinomycetia	Micrococcales	Microbacteriaceae	Cryobacterium	Cryobacterium soli	GCJ02	B	1	2	1	1	1	1	1	1	1	1	1	1	1	1	1	1	1	1	1	1	1	1	1	1	1	1	0	1	1	1	1	1	1	1	1	1	1	1	1	1
Cryptobacterium curtum 12-3, DSM 15641	644736346	Actinobacteria	Coriobacteriia	Eggerthellales	Eggerthellaceae	Cryptobacterium	Cryptobacterium curtum	12-3T, DSM 15641	B	1	1	1	1	1	1	1	1	1	1	1	1	1	1	1	1	1	1	1	1	1	1	1	1	1	1	1	1	1	1	1	1	1	1	1	1	1	1	1	1
Cupriavidus basilensis 4G11	2721755587	Proteobacteria	Betaproteobacteria	Burkholderiales	Burkholderiaceae	Cupriavidus	Cupriavidus basilensis	4G11	B	1	1	1	1	1	1	1	1	1	1	1	1	1	1	1	1	1	1	1	1	1	1	1	1	1	1	1	1	1	1	1	1	1	1	1	1	1	1	1	1
Cupriavidus gilardii CR3	2648501168	Proteobacteria	Betaproteobacteria	Burkholderiales	Burkholderiaceae	Cupriavidus	Cupriavidus gilardii	CR3	B	1	1	1	1	1	1	1	1	1	1	1	1	1	1	1	1	1	1	1	1	1	1	1	1	1	1	1	1	1	1	1	1	1	1	1	1	1	1	1	1
Cupriavidus malaysiensis USMAA1020	2721755486	Proteobacteria	Betaproteobacteria	Burkholderiales	Burkholderiaceae	Cupriavidus	Cupriavidus malaysiensis	USMAA1020	B	1	1	1	1	1	1	1	1	1	1	1	1	1	1	1	1	1	1	1	1	1	1	1	1	1	1	1	1	1	1	1	1	1	1	1	1	1	1	1	1
Cupriavidus metallidurans BS1	2846751774	Proteobacteria	Betaproteobacteria	Burkholderiales	Burkholderiaceae	Cupriavidus	Cupriavidus metallidurans	BS1	B	1	1	1	1	1	1	1	1	1	1	1	1	1	1	1	1	1	1	1	1	1	1	1	1	1	1	1	1	1	1	1	1	1	1	1	1	1	1	1	1
Cupriavidus nantongensis X1	2687453284	Proteobacteria	Betaproteobacteria	Burkholderiales	Burkholderiaceae	Cupriavidus	Cupriavidus nantongensis	X1	B	1	1	1	1	1	1	1	1	1	1	1	1	1	1	1	1	1	1	1	1	1	1	1	1	1	1	1	1	1	1	1	1	1	1	1	1	1	1	1	1
Cupriavidus necator H16	640427136	Proteobacteria	Betaproteobacteria	Burkholderiales	Burkholderiaceae	Cupriavidus	Cupriavidus necator	H16	B	1	1	1	1	1	1	1	1	1	1	1	1	1	1	1	1	1	1	1	1	1	1	1	1	1	1	1	1	1	1	1	1	1	1	1	1	1	1	1	1
Cupriavidus oxalaticus ERS2038976	2858706094	Proteobacteria	Betaproteobacteria	Burkholderiales	Burkholderiaceae	Cupriavidus	Cupriavidus oxalaticus	ERS2038976	B	1	1	1	1	1	1	1	1	1	1	1	1	1	1	1	1	1	1	1	1	1	1	1	1	1	1	1	1	1	1	1	1	1	1	1	1	1	1	1	1
Cupriavidus pauculus FDAARGOS_614	2852379301	Proteobacteria	Betaproteobacteria	Burkholderiales	Burkholderiaceae	Cupriavidus	Cupriavidus pauculus	FDAARGOS_614	B	1	1	1	1	1	1	1	1	1	1	1	1	1	1	1	1	1	1	1	1	1	1	1	1	1	1	1	1	1	1	1	1	1	1	1	1	1	1	1	1
Cupriavidus pinatubonensis JMP134	637000229	Proteobacteria	Betaproteobacteria	Burkholderiales	Burkholderiaceae	Cupriavidus	Cupriavidus pinatubonensis	JMP134	B	1	1	1	1	1	1	1	1	1	1	1	1	1	1	1	1	1	1	1	1	1	1	1	1	1	1	1	1	1	1	1	1	1	1	1	1	1	2	1	1
Cupriavidus sp. KK10	2913661577	Proteobacteria	Betaproteobacteria	Burkholderiales	Burkholderiaceae	Cupriavidus	Cupriavidus sp. KK10	KK10	B	1	1	1	1	1	1	1	1	1	1	1	1	1	1	1	1	1	1	1	1	1	1	1	1	1	1	1	1	1	1	1	1	1	1	1	1	1	1	1	1
Cupriavidus taiwanensis ERS2038935	2850558531	Proteobacteria	Betaproteobacteria	Burkholderiales	Burkholderiaceae	Cupriavidus	Cupriavidus taiwanensis	ERS2038935	B	1	1	1	1	1	1	1	1	1	1	1	1	1	1	1	1	1	1	1	1	1	1	1	1	1	1	1	1	1	1	1	1	1	1	1	1	1	1	1	1
Curtobacterium pusillum AA3	2751185788	Actinobacteria	Actinomycetia	Micrococcales	Microbacteriaceae	Curtobacterium	Curtobacterium pusillum	AA3	B	1	1	1	1	1	1	1	1	1	1	1	1	1	1	1	1	1	1	1	1	1	1	1	1	1	1	0	1	1	1	1	1	1	1	1	1	1	1	1	1
Curtobacterium sp. BH-2-1-1	2721755459	Actinobacteria	Actinomycetia	Micrococcales	Microbacteriaceae	Curtobacterium	Curtobacterium sp. BH-2-1-1	BH-2-1-1	B	1	1	1	1	1	1	1	1	1	1	1	1	1	1	1	1	1	1	1	1	1	1	1	1	1	1	0	1	1	1	1	1	1	1	1	1	1	1	1	1
Curvibacter sp. AEP1-3	2757320966	Proteobacteria	Betaproteobacteria	Burkholderiales	Comamonadaceae	Curvibacter	Curvibacter sp. AEP1-3	AEP1-3	B	1	1	1	1	1	1	1	1	1	1	1	1	1	1	1	1	1	1	1	1	1	1	1	1	1	1	1	1	1	1	1	1	1	1	1	1	1	1	1	1
Curvibacter sp. PAE-UM	2651869860	Proteobacteria	Betaproteobacteria	Burkholderiales	Comamonadaceae	Curvibacter	Curvibacter sp. PAE-UM	PAE-UM	B	1	1	1	1	1	1	1	1	1	1	1	1	1	1	1	1	1	1	1	1	1	1	1	1	1	1	1	1	1	1	1	1	1	1	1	1	1	1	1	1
Cutibacterium acnes 266	651053058	Actinobacteria	Actinomycetia	Propionibacteriales	Propionibacteriaceae	Cutibacterium	Cutibacterium acnes	266	B	1	1	1	1	1	1	1	1	1	1	1	1	1	1	1	1	1	1	1	1	1	1	1	1	1	1	1	1	1	1	1	1	1	1	1	1	1	1	1	1
Cutibacterium avidum 44067	2541047023	Actinobacteria	Actinomycetia	Propionibacteriales	Propionibacteriaceae	Cutibacterium	Cutibacterium avidum	44067	B	1	1	1	1	1	1	1	1	1	1	1	1	1	1	1	1	1	1	1	1	1	1	1	1	1	1	1	1	1	1	1	1	1	1	1	1	1	1	1	1
Cutibacterium granulosum NCTC 11865	2814123075	Actinobacteria	Actinomycetia	Propionibacteriales	Propionibacteriaceae	Cutibacterium	Cutibacterium granulosum	NCTC 11865	B	1	1	1	1	1	1	1	1	1	1	1	1	1	1	1	1	1	1	1	1	1	1	1	1	1	1	1	1	1	1	1	1	1	1	1	1	1	1	1	1
Cutibacterium modestum 193 F0672	2718217930	Actinobacteria	Actinomycetia	Propionibacteriales	Propionibacteriaceae	Cutibacterium	Cutibacterium modestum	193 F0672	B	1	1	1	1	1	1	1	1	1	1	1	1	1	1	1	1	1	1	1	1	1	1	1	1	1	1	1	1	1	1	1	1	1	1	1	1	1	1	1	1
Cyanobacterium aponinum PCC 10605	2503707009	Cyanobacteria	unclassified	Chroococcales	Geminocystaceae	Cyanobacterium	Cyanobacterium aponinum	PCC 10605	B	1	1	1	1	1	1	1	1	1	1	1	1	1	1	1	1	1	1	1	1	1	1	1	1	1	1	1	1	1	1	1	1	1	1	1	1	1	1	1	1
Cyanobacterium sp. HL-69	2788500264	Cyanobacteria	unclassified	Chroococcales	Geminocystaceae	Cyanobacterium	Cyanobacterium sp. HL-69	HL-69	B	1	1	1	1	1	1	1	1	1	1	1	1	1	1	1	1	1	1	1	1	1	1	1	1	1	1	1	1	1	1	1	1	1	1	1	1	1	1	1	1
Cyanobacterium stanieri PCC 7202	2503283023	Cyanobacteria	unclassified	Chroococcales	Geminocystaceae	Cyanobacterium	Cyanobacterium stanieri	PCC 7202	B	1	1	1	1	1	1	1	1	1	1	1	1	1	1	1	1	1	1	1	1	1	1	1	1	1	1	1	1	1	1	1	1	1	1	1	1	1	1	1	1
Cyanobium gracile PCC 6307	2508501011	Cyanobacteria	unclassified	Synechococcales	Prochlorococcaceae	Cyanobium	Cyanobium gracile	PCC 6307	B	1	1	1	1	1	1	1	1	1	1	1	1	1	1	1	1	1	1	1	1	1	1	1	1	1	2	1	1	1	1	1	1	1	1	1	1	1	1	1	1
Cyanobium sp. NIES-981	2757320922	Cyanobacteria	unclassified	Synechococcales	Prochlorococcaceae	Cyanobium	Cyanobium sp. NIES-981	NIES-981	B	1	1	1	1	1	1	1	1	1	1	1	1	1	1	1	1	1	1	1	1	1	1	1	1	1	2	1	1	1	1	1	1	1	1	1	1	1	1	1	1
Cyclobacterium amurskyense KCTC 12363	2636415561	Bacteroidota	Cytophagia	Cytophagales	Cyclobacteriaceae	Cyclobacterium	Cyclobacterium amurskyense	KCTC 12363	B	1	1	1	1	1	1	1	1	1	1	1	1	1	1	1	1	1	1	1	1	1	1	1	1	1	1	1	1	1	1	1	1	1	1	1	1	1	1	1	1
Cyclobacterium marinum Raj, DSM 745	2506381023	Bacteroidota	Cytophagia	Cytophagales	Cyclobacteriaceae	Cyclobacterium	Cyclobacterium marinum	DSM 745	B	1	1	1	1	1	1	1	1	1	1	1	1	1	1	1	1	1	1	1	1	1	1	1	1	1	1	1	1	1	1	1	1	1	1	1	1	1	1	1	1
Cycloclasticus sp. PY97N	2775506938	Proteobacteria	Gammaproteobacteria	Thiotrichales	Piscirickettsiaceae	Cycloclasticus	Cycloclasticus sp. PY97N	PY97N	B	1	1	1	1	1	1	1	1	1	1	1	1	1	1	1	1	1	1	1	1	1	1	1	1	1	1	1	1	1	1	1	1	1	1	1	1	1	1	1	1
Cycloclasticus zancles 7-ME	2561511209	Proteobacteria	Gammaproteobacteria	Thiotrichales	Piscirickettsiaceae	Cycloclasticus	Cycloclasticus zancles	7-ME	B	1	1	1	1	1	1	1	1	1	1	1	1	1	1	1	1	1	1	1	1	1	1	1	1	1	1	1	1	1	1	1	1	1	1	1	1	1	1	1	1
Cylindrospermum sp. NIES-4074	2837197950	Cyanobacteria	unclassified	Nostocales	Nostocaceae	Cylindrospermum	Cylindrospermum sp. NIES-4074	NIES-4074	B	1	1	1	2	1	1	1	1	1	1	1	2	1	1	1	1	1	1	1	1	1	1	1	1	1	1	1	1	1	1	1	1	1	1	1	1	1	1	1	1
Cylindrospermum stagnale PCC 7417	2509601025	Cyanobacteria	unclassified	Nostocales	Nostocaceae	Cylindrospermum	Cylindrospermum stagnale	PCC 7417	B	1	1	1	1	1	1	1	1	1	1	1	1	1	1	1	1	1	1	1	1	1	1	1	1	1	1	1	1	1	1	1	1	1	1	1	1	1	1	1	1
Cytobacillus ciccensis 5L6	2916966391	Firmicutes	Bacilli	Bacillales	Bacillaceae	Cytobacillus	Cytobacillus ciccensis	5L6	B	1	2	1	2	1	1	1	1	1	1	1	1	1	1	1	1	1	1	1	1	1	1	1	1	1	2	1	1	1	1	1	1	1	1	1	1	1	1	1	1
Cytobacillus oceanisediminis 2691	2814123076	Firmicutes	Bacilli	Bacillales	Bacillaceae	Cytobacillus	Cytobacillus oceanisediminis	2691	B	1	1	1	2	1	1	1	1	1	1	1	1	1	1	1	1	1	1	1	1	1	1	1	1	1	1	1	1	1	1	1	1	1	1	1	1	1	1	1	1
Cytobacillus suaedae HD4P25	2925616446	Firmicutes	Bacilli	Bacillales	Bacillaceae	Cytobacillus	Cytobacillus suaedae	HD4P25	B	1	2	1	2	1	1	1	1	1	1	1	1	1	1	1	1	1	1	1	1	1	1	1	1	1	1	1	1	1	1	1	1	1	1	1	1	1	1	1	1
Cytomitobacter indipagum 1605	2865317575	Proteobacteria	Alphaproteobacteria	Holosporales	Holosporaceae	Candidatus Cytomitobacter	Candidatus Cytomitobacter indipagum	1605	B	1	1	1	1	1	1	1	1	1	1	1	1	1	1	1	1	1	1	1	1	1	1	1	1	1	1	1	1	1	1	1	1	1	1	1	1	1	1	1	1
Cytophaga hutchinsonii ATCC 33406	637000087	Bacteroidota	Cytophagia	Cytophagales	Cytophagaceae	Cytophaga	Cytophaga hutchinsonii	ATCC 33406	B	1	1	1	1	1	1	1	1	1	1	1	1	1	1	1	1	1	1	1	1	1	1	1	1	1	1	1	1	1	1	1	1	1	1	1	1	1	1	1	0
Cytophagales bacterium Alg240-R148	2904931416	Bacteroidota	Cytophagia	Cytophagales	unclassified	unclassified	Cytophagales bacterium Alg240-R148	Alg240-R148	B	1	1	1	1	1	1	1	1	1	1	1	1	1	1	1	1	1	1	1	1	1	1	1	1	1	1	1	1	1	1	1	1	1	1	1	1	1	1	1	1
Dactylococcopsis salina PCC 8305	2509276056	Cyanobacteria	unclassified	Synechococcales	Synechococcaceae	Dactylococcopsis	Dactylococcopsis salina	PCC 8305	B	1	1	1	1	1	1	1	1	1	1	1	1	1	1	1	1	1	1	1	1	1	1	1	1	1	1	1	1	1	1	1	1	1	1	1	1	1	1	1	1
Dechloromonas aromatica RCB	637000088	Proteobacteria	Betaproteobacteria	Rhodocyclales	Azonexaceae	Dechloromonas	Dechloromonas aromatica	RCB	B	1	1	1	1	1	1	1	1	1	1	1	1	1	1	1	1	1	1	1	1	1	1	1	1	1	1	1	1	1	1	1	1	1	1	1	1	1	1	1	1
Dechloromonas sp. HYN0024	2833019317	Proteobacteria	Betaproteobacteria	Rhodocyclales	Azonexaceae	Dechloromonas	Dechloromonas sp. HYN0024	HYN0024	B	1	1	1	1	1	1	1	1	1	1	1	1	1	1	1	1	1	1	1	1	1	1	1	1	1	1	1	1	1	1	1	2	2	1	1	1	1	1	1	1
Deefgea chitinilytica LMG 24817	2931366155	Proteobacteria	Betaproteobacteria	Neisseriales	Chromobacteriaceae	Deefgea	Deefgea chitinilytica	LMG 24817	B	2	1	1	1	1	1	1	1	1	1	1	1	1	1	1	1	1	1	1	1	1	1	1	1	1	1	1	1	1	1	1	1	1	1	1	1	1	1	1	1
Deefgea sp. D13	2931359275	Proteobacteria	Betaproteobacteria	Neisseriales	Chromobacteriaceae	Deefgea	Deefgea sp. D13	D13	B	1	1	1	1	1	1	1	1	1	1	1	1	1	1	2	1	1	1	1	1	1	1	1	1	1	1	1	1	1	1	1	1	1	1	1	1	1	1	1	1
Deferribacter desulfuricans SSM1	646564525	Deferribacteres	Deferribacteres	Deferribacterales	Deferribacteraceae	Deferribacter	Deferribacter desulfuricans	SSM1	B	1	1	1	1	1	1	1	1	1	1	1	1	1	1	1	1	1	1	1	1	1	1	1	1	1	1	1	1	1	1	1	1	1	1	1	1	1	1	1	1
Defluviitoga tunisiensis L3	2648501800	Thermotogae	Thermotogae	Petrotogales	Petrotogaceae	Defluviitoga	Defluviitoga tunisiensis	L3	B	1	1	1	1	1	1	1	1	1	1	1	1	1	1	1	1	1	1	1	1	1	1	1	1	1	1	1	1	1	1	1	1	1	1	1	1	1	1	1	1
Dehalobacter restrictus DSM 9455	2510065016	Firmicutes	Clostridia	Eubacteriales	Desulfitobacteriaceae	Dehalobacter	Dehalobacter restrictus	PER-K23	B	1	1	1	1	1	1	1	1	1	1	1	1	1	1	1	1	1	1	1	1	1	1	1	1	1	1	1	1	1	1	1	1	1	1	1	1	1	1	1	1
Dehalobacter sp. 11DCA	2519899776	Firmicutes	Clostridia	Eubacteriales	Desulfitobacteriaceae	Dehalobacter	Dehalobacter sp. DCA	11DCA	B	1	1	1	1	1	1	1	1	1	1	1	1	1	1	1	1	1	1	1	1	1	1	1	1	1	1	1	1	1	1	1	1	1	1	1	1	1	1	1	1
Dehalobacter sp. CF	2519899539	Firmicutes	Clostridia	Eubacteriales	Desulfitobacteriaceae	Dehalobacter	Dehalobacter sp. CF	CF	B	1	1	1	1	1	1	1	1	1	1	1	1	1	1	1	1	1	1	1	1	1	1	1	1	1	1	1	1	1	1	1	1	1	1	1	1	1	1	1	1
Dehalobacterium formicoaceticum DMC	2811995020	Firmicutes	Clostridia	Eubacteriales	Peptococcaceae	Dehalobacterium	Dehalobacterium formicoaceticum	DMC	B	1	0	1	1	1	1	1	1	1	1	1	1	1	1	1	1	1	1	1	1	1	1	1	1	1	2	1	1	1	1	1	1	1	1	1	1	1	1	1	1
Dehalococcoides mccartyi 11a5	2687453216	Chloroflexi	Dehalococcoidia	Dehalococcoidales	Dehalococcoidaceae	Dehalococcoides	Dehalococcoides mccartyi	11a5	B	1	1	1	1	1	1	1	1	1	1	1	1	1	1	1	1	1	1	1	1	1	1	1	1	1	2	1	1	1	1	1	1	1	1	1	1	1	1	1	1
Dehalococcoides sp. UCH007	2651869856	Chloroflexi	Dehalococcoidia	Dehalococcoidales	Dehalococcoidaceae	Dehalococcoides	Dehalococcoides sp. UCH007	UCH007	B	1	1	1	1	1	1	1	1	1	1	1	1	1	1	1	1	1	1	1	1	1	1	1	1	1	2	1	1	1	1	1	1	1	1	1	1	1	1	1	1
Dehalogenimonas formicexedens NSZ-14	2773857847	Chloroflexi	Dehalococcoidia	unclassified	unclassified	Dehalogenimonas	Dehalogenimonas formicexedens	NSZ-14	B	1	1	1	1	1	1	1	1	1	1	1	1	1	1	1	1	1	1	1	1	1	1	1	1	1	2	1	1	1	1	1	1	1	1	1	1	1	1	1	1
Dehalogenimonas sp. WBC-2	2788500327	Chloroflexi	Dehalococcoidia	unclassified	unclassified	Dehalogenimonas	Dehalogenimonas sp. WBC-2	WBC-2	B	1	1	1	1	1	1	1	1	1	1	1	1	1	1	1	1	1	1	1	1	1	1	1	1	1	2	1	1	1	1	1	1	1	1	1	1	1	1	1	1
Deianiraea vastatrix CyL4-1	2865142169	Proteobacteria	Alphaproteobacteria	Rickettsiales	Candidatus Deianiraeaceae	Candidatus Deianiraea	Candidatus Deianiraea vastatrix	CyL4-1	B	1	1	1	1	1	1	2	1	1	1	1	1	1	1	1	1	1	1	1	1	1	1	1	1	1	1	1	1	1	1	1	1	1	1	1	1	1	1	1	0
Deinococcus actinosclerus SJTR	2887836811	Deinococcus-Thermus	Deinococci	Deinococcales	Deinococcaceae	Deinococcus	Deinococcus actinosclerus	SJTR	B	1	1	1	1	1	1	1	1	1	1	1	1	1	1	1	1	1	1	1	1	1	1	1	1	1	1	1	1	1	1	1	1	1	1	1	1	1	1	1	1
Deinococcus deserti VCD115	643692020	Deinococcus-Thermus	Deinococci	Deinococcales	Deinococcaceae	Deinococcus	Deinococcus deserti	VCD115	B	1	1	1	1	0	1	1	1	1	1	1	1	1	1	1	1	1	1	1	1	1	1	1	1	1	1	1	1	1	1	1	1	1	1	1	1	1	1	1	1
Deinococcus ficus CC-FR2-10	2739367875	Deinococcus-Thermus	Deinococci	Deinococcales	Deinococcaceae	Deinococcus	Deinococcus ficus	CC-FR2-10	B	1	1	1	1	1	1	1	1	1	1	1	1	1	1	1	1	1	1	1	1	1	1	1	1	1	1	1	1	1	1	1	1	1	1	1	1	1	1	1	1
Deinococcus geothermalis DSM 11300	641228488	Deinococcus-Thermus	Deinococci	Deinococcales	Deinococcaceae	Deinococcus	Deinococcus geothermalis	DSM 11300	B	1	1	1	1	1	1	1	1	1	1	1	1	1	1	1	1	1	1	1	1	1	1	1	1	1	1	1	1	1	1	1	1	1	1	1	1	1	1	1	1
Deinococcus gobiensis I-0, DSM 21396	2512564069	Deinococcus-Thermus	Deinococci	Deinococcales	Deinococcaceae	Deinococcus	Deinococcus gobiensis	I-0	B	1	1	1	1	0	1	1	1	1	1	1	1	1	1	1	1	1	1	1	1	1	1	1	1	1	1	1	1	1	1	1	1	1	1	1	1	1	1	1	1
Deinococcus hopiensis KR-140, DSM 18049	2509276064	Deinococcus-Thermus	Deinococci	Deinococcales	Deinococcaceae	Deinococcus	Deinococcus hopiensis	KR-140, DSM 18049	B	1	1	1	1	1	1	1	1	1	1	1	1	1	1	1	1	1	1	1	1	1	1	1	1	1	2	1	1	1	1	1	1	1	1	1	1	1	1	1	1
Deinococcus maricopensis LB-34, DSM 21211	649633034	Deinococcus-Thermus	Deinococci	Deinococcales	Deinococcaceae	Deinococcus	Deinococcus maricopensis	LB-34, DSM 21211	B	1	1	1	1	1	1	1	1	1	1	1	1	1	1	1	1	1	1	1	1	1	1	1	1	1	1	1	1	1	1	1	1	1	1	1	1	1	1	1	1
Deinococcus peraridilitoris KR-200, DSM 19664	2509276065	Deinococcus-Thermus	Deinococci	Deinococcales	Deinococcaceae	Deinococcus	Deinococcus peraridilitoris	KR-200, DSM 19664	B	1	1	1	1	1	1	1	1	1	1	1	1	1	1	1	1	1	1	1	1	1	1	1	1	1	1	1	1	1	1	1	1	1	1	1	1	1	1	1	1
Deinococcus proteolyticus MRP, DSM 20540	649633035	Deinococcus-Thermus	Deinococci	Deinococcales	Deinococcaceae	Deinococcus	Deinococcus proteolyticus	MRP, DSM 20540	B	1	1	1	1	1	1	1	1	1	1	1	1	1	1	1	1	1	1	1	1	1	1	1	1	1	1	1	1	1	1	1	1	1	1	1	1	1	1	1	1
Deinococcus psychrotolerans S14-83	2887840766	Deinococcus-Thermus	Deinococci	Deinococcales	Deinococcaceae	Deinococcus	Deinococcus psychrotolerans	S14-83	B	1	1	1	1	1	1	1	1	1	1	1	1	1	1	1	1	1	1	1	1	1	1	1	1	1	1	1	1	1	1	1	1	1	1	1	1	1	1	1	1
Deinococcus puniceus DY1	2773857793	Deinococcus-Thermus	Deinococci	Deinococcales	Deinococcaceae	Deinococcus	Deinococcus puniceus	DY1	B	1	1	1	1	0	1	1	1	1	1	1	1	1	1	1	1	1	1	1	1	1	1	1	1	1	1	1	1	1	1	1	1	1	1	1	1	1	1	1	1
Deinococcus radiodurans ATCC BAA-816	637000092	Deinococcus-Thermus	Deinococci	Deinococcales	Deinococcaceae	Deinococcus	Deinococcus radiodurans	ATCC BAA-816	B	1	1	1	1	1	1	1	1	1	1	1	1	1	1	1	1	1	1	1	1	1	1	1	1	1	1	1	1	1	1	1	1	1	1	1	1	1	1	1	1
Deinococcus radiopugnans DY59	2982798266	Deinococcus-Thermus	Deinococci	Deinococcales	Deinococcaceae	Deinococcus	Deinococcus radiopugnans	DY59	B	1	1	1	1	1	1	1	1	1	1	1	1	1	1	1	1	1	1	1	1	1	1	1	1	1	1	1	1	1	1	1	1	1	1	1	1	1	1	1	1
Deinococcus soli N5	2636415714	Deinococcus-Thermus	Deinococci	Deinococcales	Deinococcaceae	Deinococcus	Deinococcus soli (ex Cha et al. 2016)	N5	B	1	1	1	1	1	1	1	1	1	1	1	1	1	1	1	1	1	1	1	1	1	1	1	1	1	1	1	1	1	1	1	1	1	1	1	1	1	1	1	1
Deinococcus sp. NW-56	2788500559	Deinococcus-Thermus	Deinococci	Deinococcales	Deinococcaceae	Deinococcus	Deinococcus sp. NW-56	NW-56	B	1	1	1	1	0	1	1	1	1	1	1	1	1	1	1	1	1	1	1	1	1	1	1	1	1	1	1	1	1	1	1	1	1	1	1	1	1	1	1	1
Delftia acidovorans Cs1-4	650716032	Proteobacteria	Betaproteobacteria	Burkholderiales	Comamonadaceae	Delftia	Delftia sp. Cs1-4	Cs1-4	B	1	1	1	1	1	1	1	1	1	1	1	1	1	1	1	1	1	1	1	1	1	1	1	1	1	1	1	1	1	1	1	1	1	1	1	1	1	1	1	1
Delftia acidovorans RAY209	2840643598	Proteobacteria	Betaproteobacteria	Burkholderiales	Comamonadaceae	Delftia	Delftia acidovorans	RAY209	B	1	1	1	1	1	1	1	1	1	1	1	1	1	1	1	1	1	1	1	1	1	1	1	1	1	1	1	1	1	1	1	1	1	1	2	1	1	1	1	1
Delftia sp. HK171	2721755523	Proteobacteria	Betaproteobacteria	Burkholderiales	Comamonadaceae	Delftia	Delftia sp. HK171	HK171	B	1	1	1	1	1	1	1	1	1	1	1	1	1	1	1	1	1	1	1	1	1	1	1	1	1	1	1	1	1	1	1	1	1	1	1	1	1	1	1	1
Delftia tsuruhatensis CM13	2721755455	Proteobacteria	Betaproteobacteria	Burkholderiales	Comamonadaceae	Delftia	Delftia tsuruhatensis	CM13	B	1	1	1	1	1	1	1	1	1	1	1	1	1	1	1	1	1	1	1	1	1	1	1	1	1	1	1	1	1	1	1	1	1	1	1	1	1	1	1	1
delta proteobacterium BABL1	2636415818	unclassified	Candidatus Babeliae	Candidatus Babeliales	Candidatus Babeliaceae	Candidatus Babela	Candidatus Babela massiliensis	BABL1	B	1	1	1	1	1	1	1	1	1	1	1	1	1	1	1	1	1	1	1	1	1	1	1	1	1	1	1	1	1	1	1	1	1	1	1	1	1	1	1	1
delta proteobacterium HotSeep1	2687453524	Proteobacteria	Deltaproteobacteria	unclassified	Candidatus Desulfofervidaceae	Candidatus Desulfofervidus	Candidatus Desulfofervidus auxilii	HotSeep1	B	1	1	1	1	1	1	1	1	1	1	1	1	1	1	1	1	1	1	1	1	1	1	1	1	1	1	1	1	1	1	1	1	1	1	1	1	1	1	1	1
Denitrobacterium detoxificans NPOH1	2687453125	Actinobacteria	Coriobacteriia	Eggerthellales	Eggerthellaceae	Denitrobacterium	Denitrobacterium detoxificans	NPOH1	B	1	1	1	1	1	1	1	1	1	1	1	1	1	1	1	1	1	1	1	1	1	1	1	1	1	1	1	1	1	1	1	1	1	1	1	1	1	1	1	1
Denitrovibrio acetiphilus N2460, DSM 12809	646564527	Deferribacteres	Deferribacteres	Deferribacterales	Geovibrionaceae	Denitrovibrio	Denitrovibrio acetiphilus	N2460, DSM 12809	B	1	1	1	1	1	1	1	1	1	1	1	1	1	1	1	1	1	1	1	1	1	1	1	1	1	1	1	1	1	1	1	1	1	1	1	1	1	1	1	0
Dermabacter jinjuensis 32	2846849301	Actinobacteria	Actinomycetia	Micrococcales	Dermabacteraceae	Dermabacter	Dermabacter jinjuensis	32	B	1	1	1	1	1	1	1	1	1	1	1	1	1	1	1	1	1	2	1	1	1	1	1	1	1	1	1	1	1	1	1	1	1	1	1	1	1	1	1	1
Dermabacter vaginalis AD1_86	2721755616	Actinobacteria	Actinomycetia	Micrococcales	Dermabacteraceae	Dermabacter	Dermabacter vaginalis	AD1-86	B	1	1	1	1	1	1	1	1	1	1	1	1	1	1	1	1	1	2	1	1	1	1	1	1	1	1	1	1	1	1	1	1	1	1	1	1	1	1	1	1
Dermacoccus nishinomiyaensis M25	2588253755	Actinobacteria	Actinomycetia	Micrococcales	Dermacoccaceae	Dermacoccus	Dermacoccus nishinomiyaensis	M25	B	1	1	1	1	1	1	1	1	1	1	1	1	1	1	1	1	1	1	1	1	1	1	1	1	1	1	1	1	1	1	1	1	1	1	1	1	1	1	1	1
Dermacoccus sp. PAMC28757	2910690351	Actinobacteria	Actinomycetia	Micrococcales	Dermacoccaceae	Dermacoccus	Dermacoccus sp. PAMC28757	PAMC28757	B	1	1	1	1	1	1	1	1	1	1	1	1	1	1	1	1	1	1	1	1	1	1	1	1	1	1	1	1	2	1	1	1	1	1	1	1	1	1	1	1
Dermatophilus congolensis NCTC 13039	2773857907	Actinobacteria	Actinomycetia	Micrococcales	Dermatophilaceae	Dermatophilus	Dermatophilus congolensis	NCTC 13039	B	1	1	1	1	1	1	1	1	1	1	1	1	1	1	1	1	1	1	1	1	1	1	1	1	1	1	1	1	1	1	1	1	1	1	1	1	1	1	1	1
Desulfarculus baarsii 2st14, DSM 2075	648028023	Proteobacteria	Deltaproteobacteria	Desulfarculales	Desulfarculaceae	Desulfarculus	Desulfarculus baarsii	2st14, DSM 2075	B	1	1	1	1	1	1	1	1	1	1	1	1	1	1	1	1	1	1	1	1	1	1	1	1	1	1	1	1	1	1	1	1	1	1	1	1	1	1	1	1
Desulfatibacillum aliphaticivorans AK-01	2502957028	Proteobacteria	Deltaproteobacteria	Desulfobacterales	Desulfobacteraceae	Desulfatibacillum	Desulfatibacillum aliphaticivorans	AK-01	B	1	1	1	1	1	1	1	1	1	1	1	1	1	1	1	1	1	1	1	1	1	1	1	1	1	1	1	1	1	1	1	1	1	1	1	1	1	1	1	1
Desulfitobacterium dehalogenans JW/IU-DC1, ATCC 51507	2507262031	Firmicutes	Clostridia	Eubacteriales	Desulfitobacteriaceae	Desulfitobacterium	Desulfitobacterium dehalogenans	JW/IU-DC1, ATCC 51507	B	1	1	1	1	1	1	1	1	1	1	1	1	1	1	1	1	1	1	1	1	1	1	1	1	1	1	1	1	1	1	1	1	1	1	1	1	1	1	1	1
Desulfitobacterium dichloroeliminans LMG P-21439	2507149019	Firmicutes	Clostridia	Eubacteriales	Desulfitobacteriaceae	Desulfitobacterium	Desulfitobacterium dichloroeliminans	LMG P-21439	B	1	1	1	1	1	1	1	1	1	1	1	1	1	1	1	1	1	1	1	1	1	1	1	1	1	1	1	1	1	1	1	1	1	1	1	1	1	1	1	1
Desulfitobacterium hafniense DCB-2	643348537	Firmicutes	Clostridia	Eubacteriales	Desulfitobacteriaceae	Desulfitobacterium	Desulfitobacterium hafniense	DCB-2	B	1	1	1	1	1	1	1	1	1	1	1	1	1	1	1	1	1	1	1	1	1	1	1	1	1	1	1	1	1	1	1	1	1	1	1	1	1	1	1	1
Desulfitobacterium hafniense Y51	637000093	Firmicutes	Clostridia	Eubacteriales	Desulfitobacteriaceae	Desulfitobacterium	Desulfitobacterium hafniense	Y51	B	1	1	1	1	1	1	1	1	1	1	1	1	1	1	1	1	1	1	1	1	1	1	1	1	1	1	1	1	1	1	1	1	1	1	1	1	1	1	1	1
Desulfitobacterium metallireducens 853-15A, DSM 15288	2507149024	Firmicutes	Clostridia	Eubacteriales	Desulfitobacteriaceae	Desulfitobacterium	Desulfitobacterium metallireducens	853-15A, DSM 15288	B	1	1	1	1	1	1	1	1	1	1	1	1	1	1	1	1	1	1	1	1	1	1	1	1	1	1	1	1	1	1	1	1	1	1	1	1	1	1	1	1
Desulfobacca acetoxidans ASRB2, DSM 11109	2504136006	Proteobacteria	Deltaproteobacteria	Syntrophales	Syntrophaceae	Desulfobacca	Desulfobacca acetoxidans	ASRB2, DSM 11109	B	1	1	1	1	1	1	1	1	1	1	1	1	1	1	1	1	1	1	1	1	1	1	1	1	1	1	1	1	1	1	1	1	1	1	1	1	1	1	1	1
Desulfobacula toluolica Tol2	2524023220	Proteobacteria	Deltaproteobacteria	Desulfobacterales	Desulfobacteraceae	Desulfobacula	Desulfobacula toluolica	Tol2, DSM 7467	B	1	1	1	1	0	1	1	1	1	1	1	1	1	1	1	1	1	1	1	1	1	1	1	1	1	1	2	1	1	1	1	1	1	1	1	1	1	1	1	1
Desulfobulbus oralis ORNL	2841188743	Proteobacteria	Deltaproteobacteria	Desulfobacterales	Desulfobulbaceae	Desulfobulbus	Desulfobulbus oralis	ORNL	B	1	1	1	1	1	1	1	1	1	1	1	1	1	1	1	1	1	1	1	1	1	1	1	1	1	1	1	1	1	1	1	1	1	1	1	1	1	1	1	1
Desulfocapsa sulfexigens DSM 10523	2561511172	Proteobacteria	Deltaproteobacteria	Desulfobacterales	Desulfocapsaceae	Desulfocapsa	Desulfocapsa sulfexigens	SB164P1, DSM 10523	B	1	1	1	1	1	1	1	1	1	1	1	1	1	1	1	1	1	1	1	1	1	1	1	1	1	1	1	1	1	1	1	1	1	1	1	1	1	1	1	1
Desulfococcus oleovorans Hxd3	2503692001	Proteobacteria	Deltaproteobacteria	Desulfobacterales	Desulfosudaceae	Desulfosudis	Desulfosudis oleivorans	Hxd3	B	1	1	1	1	1	1	1	1	1	1	1	1	1	1	1	1	1	1	1	1	1	1	1	1	1	1	1	1	1	1	1	1	1	1	1	1	1	1	1	1
Desulfocurvibacter africanus Walvis Bay	2503754016	Proteobacteria	Deltaproteobacteria	Desulfovibrionales	Desulfovibrionaceae	Desulfocurvibacter	Desulfocurvibacter africanus	Walvis Bay	B	1	1	1	1	1	1	1	1	1	1	1	1	1	1	1	1	1	1	1	1	1	1	1	1	1	1	1	1	1	1	1	1	1	1	1	1	1	1	1	1
Desulfofarcimen acetoxidans DSM 771	644736351	Firmicutes	Clostridia	Eubacteriales	Peptococcaceae	Desulfofarcimen	Desulfofarcimen acetoxidans	DSM 771	B	1	1	1	1	1	1	1	1	1	1	1	1	1	1	1	1	1	1	1	1	1	1	1	1	1	2	1	1	1	1	1	1	1	1	1	1	1	1	1	1
Desulfofundulus kuznetsovii DSM 6115	2515154209	Firmicutes	Clostridia	Eubacteriales	Peptococcaceae	Desulfofundulus	Desulfofundulus kuznetsovii	DSM 6115	B	1	1	1	1	1	1	1	1	1	1	1	1	1	1	1	1	1	1	1	1	1	1	1	1	1	1	1	1	1	1	1	1	1	1	1	1	1	1	1	1
Desulfohalobium retbaense HR100, DSM 5692	644736349	Proteobacteria	Deltaproteobacteria	Desulfovibrionales	Desulfohalobiaceae	Desulfohalobium	Desulfohalobium retbaense	HR100, DSM 5692	B	1	1	1	1	1	1	1	1	1	1	1	1	1	1	1	1	1	1	1	1	1	1	1	1	1	1	1	1	1	1	1	1	1	1	1	1	1	1	1	1
Desulfomicrobium baculatum X, DSM 4028	644736350	Proteobacteria	Deltaproteobacteria	Desulfovibrionales	Desulfomicrobiaceae	Desulfomicrobium	Desulfomicrobium baculatum	DSM 4028	B	1	1	1	1	1	1	1	1	1	1	1	1	1	1	1	1	1	1	1	1	1	1	1	1	1	1	1	1	1	1	1	1	1	1	1	1	1	1	1	1
Desulfomicrobium orale DSM 12838	2684623057	Proteobacteria	Deltaproteobacteria	Desulfovibrionales	Desulfomicrobiaceae	Desulfomicrobium	Desulfomicrobium orale	NY678	B	1	1	1	1	1	1	1	1	1	1	1	1	1	1	1	1	1	1	1	1	1	1	1	2	2	1	1	1	1	1	1	1	1	1	1	1	1	1	1	1
Desulfomonile tiedjei DCB-1, DSM 6799	2509601019	Proteobacteria	Deltaproteobacteria	Syntrophales	Syntrophaceae	Desulfomonile	Desulfomonile tiedjei	DCB-1, DSM 6799	B	1	1	1	1	1	1	1	1	1	1	1	1	1	1	1	1	1	1	1	1	1	1	1	1	1	1	1	1	1	1	1	1	1	1	1	1	1	1	1	1
Desulfonatronospira thiodismutans ASO3-1	643886196	Proteobacteria	Deltaproteobacteria	Desulfovibrionales	Desulfohalobiaceae	Desulfonatronospira	Desulfonatronospira thiodismutans	ASO3-1	B	1	1	1	1	1	1	1	1	1	1	1	1	1	1	1	1	1	1	1	1	1	1	1	1	1	1	1	1	1	1	1	1	1	1	1	1	1	1	1	1
Desulforamulus ferrireducens GSS09	2751185799	Firmicutes	Clostridia	Eubacteriales	Peptococcaceae	Desulforamulus	Desulforamulus ferrireducens	GSS09	B	1	1	1	1	1	1	1	1	1	1	1	1	1	1	1	1	1	1	1	1	1	1	1	1	1	1	1	1	1	1	1	1	1	1	1	1	1	1	1	1
Desulforapulum autotrophicum HRM2	643692021	Proteobacteria	Deltaproteobacteria	Desulfobacterales	Desulfobacteraceae	Desulforapulum	Desulforapulum autotrophicum	HRM2, DSM 3382	B	2	1	1	1	1	1	1	1	1	1	1	1	1	1	1	1	1	1	1	1	1	1	1	1	1	1	1	1	1	1	1	1	1	1	1	1	1	1	1	1
Desulfosarcina widdelii PP31	2883713342	Proteobacteria	Deltaproteobacteria	Desulfobacterales	Desulfobacteraceae	Desulfosarcina	Desulfosarcina widdelii	PP31	B	1	2	1	1	1	1	1	1	1	1	1	1	1	1	1	1	1	1	1	1	1	1	1	1	1	1	1	1	1	1	1	1	1	1	1	1	1	1	1	1
Desulfoscipio gibsoniae DSM 7213	2508501002	Firmicutes	Clostridia	Eubacteriales	Desulfallaceae	Desulfoscipio	Desulfoscipio gibsoniae	Groll, DSM 7213	B	1	1	1	1	1	1	1	1	1	1	1	1	1	1	1	1	1	1	1	1	1	1	1	1	1	1	1	1	1	1	1	1	1	1	1	1	1	1	1	1
Desulfosporosinus acidiphilus SJ4, DSM 22704	2506783061	Firmicutes	Clostridia	Eubacteriales	Desulfitobacteriaceae	Desulfosporosinus	Desulfosporosinus acidiphilus	SJ4	B	1	1	1	1	1	1	1	1	1	1	1	1	1	1	1	1	1	1	1	1	1	1	1	1	1	1	1	1	1	1	1	1	1	1	1	1	1	1	1	1
Desulfosporosinus meridiei S10, DSM 13257	2510065044	Firmicutes	Clostridia	Eubacteriales	Desulfitobacteriaceae	Desulfosporosinus	Desulfosporosinus meridiei	S10, DSM 13257	B	1	1	1	1	1	1	1	1	1	1	1	1	1	1	1	1	1	1	1	1	1	1	1	1	1	1	1	1	1	1	1	1	1	1	1	1	1	1	1	1
Desulfosporosinus orientis Singapore I, DSM 765	2508501136	Firmicutes	Clostridia	Eubacteriales	Desulfitobacteriaceae	Desulfosporosinus	Desulfosporosinus orientis	Singapore I, DSM 765	B	1	1	1	1	1	1	1	1	1	1	1	1	1	1	1	1	1	1	1	1	1	1	1	1	1	1	1	1	1	1	1	1	1	1	1	1	1	1	1	1
Desulfotalea psychrophila LSv54	637000094	Proteobacteria	Deltaproteobacteria	Desulfobacterales	Desulfocapsaceae	Desulfotalea	Desulfotalea psychrophila	LSv54	B	1	1	1	1	1	1	1	1	1	1	1	1	1	1	1	1	1	1	0	0	1	1	1	1	1	1	1	1	1	1	1	1	1	1	1	1	1	1	1	1
Desulfotignum phosphitoxidans FiPS-3, DSM 13687	2523231053	Proteobacteria	Deltaproteobacteria	Desulfobacterales	Desulfobacteraceae	Desulfotignum	Desulfotignum phosphitoxidans	FiPS-3	B	1	1	1	1	1	1	1	1	1	1	1	1	1	1	1	1	1	1	1	1	1	1	1	1	1	1	1	1	1	1	1	1	1	1	1	1	1	1	1	1
Desulfotomaculum carboxydivorans CO-1-SRB, DSM 14880	2505679104	Firmicutes	Clostridia	Eubacteriales	Desulfotomaculaceae	Desulfotomaculum	Desulfotomaculum nigrificans	CO-1-SRB, DSM 14880	B	1	1	1	1	1	1	1	1	1	1	1	1	1	1	1	1	1	1	1	1	1	1	1	1	1	1	1	1	1	1	1	1	1	1	1	1	1	1	1	1
Desulfotomaculum reducens MI-1	640069310	Firmicutes	Clostridia	Eubacteriales	Peptococcaceae	Desulforamulus	Desulforamulus reducens	MI-1	B	2	1	1	1	1	1	1	1	1	1	1	1	1	1	1	1	1	1	1	1	1	1	1	1	1	1	1	1	1	1	1	1	1	1	1	1	1	1	1	1
Desulfotomaculum ruminis DL, DSM 2154	650716033	Firmicutes	Clostridia	Eubacteriales	Peptococcaceae	Desulforamulus	Desulforamulus ruminis	DL, DSM 2154	B	1	1	1	1	1	1	1	1	1	1	1	1	1	1	1	1	1	1	1	1	1	1	1	1	1	1	1	1	1	1	1	1	1	1	1	1	1	1	1	1
Desulfovibrio alaskensis G20	637000095	Proteobacteria	Deltaproteobacteria	Desulfovibrionales	Desulfovibrionaceae	Oleidesulfovibrio	Oleidesulfovibrio alaskensis	G20	B	1	1	1	1	1	1	1	1	1	1	1	1	1	1	1	1	1	1	1	1	1	1	1	1	1	1	1	1	1	1	1	1	1	1	1	1	1	1	1	1
Desulfovibrio desulfuricans desulfuricans ATCC 27774	643348538	Proteobacteria	Deltaproteobacteria	Desulfovibrionales	Desulfovibrionaceae	Desulfovibrio	Desulfovibrio desulfuricans	ATCC 27774	B	1	1	1	1	1	1	1	1	1	1	1	1	1	1	1	1	1	1	1	1	1	1	1	1	1	1	1	1	1	1	1	1	1	1	1	1	1	1	1	0
Desulfovibrio desulfuricans IC1	2848597346	Proteobacteria	Deltaproteobacteria	Desulfovibrionales	Desulfovibrionaceae	Desulfovibrio	Desulfovibrio desulfuricans	IC1	B	1	1	1	1	1	1	1	1	1	1	1	1	1	1	1	1	1	1	1	1	1	1	1	1	1	1	1	1	1	1	1	1	1	1	1	1	1	1	1	1
Desulfovibrio fairfieldensis CCUG 45958	2684623112	Proteobacteria	Deltaproteobacteria	Desulfovibrionales	Desulfovibrionaceae	Desulfovibrio	Desulfovibrio fairfieldensis	CCUG 45958	B	1	1	1	1	1	1	1	1	1	1	1	1	1	1	1	1	1	1	1	1	1	1	1	1	1	1	1	1	1	1	1	1	1	1	1	1	1	1	1	1
Desulfovibrio gigas DSM 1382, ATCC 19364	2561511218	Proteobacteria	Deltaproteobacteria	Desulfovibrionales	Desulfovibrionaceae	Megalodesulfovibrio	Megalodesulfovibrio gigas	DSM 1382	B	1	1	1	1	1	1	1	1	1	1	1	1	1	1	1	1	1	1	1	1	1	1	1	1	1	1	1	1	1	1	1	1	1	1	1	1	1	1	1	1
Desulfovibrio piger ERS1426881	2772190670	Proteobacteria	Deltaproteobacteria	Desulfovibrionales	Desulfovibrionaceae	Desulfovibrio	Desulfovibrio piger	ERS1426881	B	1	1	1	1	1	1	1	1	1	1	1	1	1	1	1	1	1	1	1	1	1	1	1	1	1	1	1	1	1	1	1	1	1	1	1	1	1	1	1	1
Desulfovibrio sp. 86-1	2791354755	Proteobacteria	Deltaproteobacteria	Desulfovibrionales	Desulfovibrionaceae	Desulfovibrio	uncultured Desulfovibrio sp.	86-1	B	1	1	1	1	1	1	1	1	1	1	1	1	1	1	1	1	1	1	1	1	1	1	1	1	1	1	1	1	1	1	1	1	1	1	1	1	1	1	1	1
Desulfovibrio vulgaris vulgaris Hildenborough	637000096	Proteobacteria	Deltaproteobacteria	Desulfovibrionales	Desulfovibrionaceae	Desulfovibrio	Desulfovibrio vulgaris	Hildenborough	B	1	1	1	1	1	1	1	1	1	1	1	1	1	1	1	1	1	1	1	1	1	1	1	1	1	1	1	1	1	1	1	1	1	1	1	1	1	1	1	1
Desulfurella acetivorans A63, DSM 5264	2512564091	Proteobacteria	Deltaproteobacteria	Desulfurellales	Desulfurellaceae	Desulfurella	Desulfurella acetivorans	A63, DSM 5264	B	1	1	1	1	1	1	1	1	1	1	1	1	1	1	1	1	1	1	1	1	1	1	1	1	1	1	1	1	1	1	1	1	1	1	1	1	1	1	1	0
Desulfurispirillum indicum S5, DSM 22839	649633038	Chrysiogenetes	Chrysiogenetes	Chrysiogenales	Chrysiogenaceae	Desulfurispirillum	Desulfurispirillum indicum	S5, DSM 22839	B	1	1	1	1	1	1	1	1	1	1	1	1	1	1	1	1	1	1	1	1	1	1	1	1	1	1	1	1	1	1	1	1	1	1	1	1	1	1	1	1
Desulfurivibrio alkaliphilus AHT2	646564528	Proteobacteria	Deltaproteobacteria	Desulfobacterales	Desulfobulbaceae	Desulfurivibrio	Desulfurivibrio alkaliphilus	AHT2	B	1	1	1	1	1	1	1	1	1	1	1	1	1	1	1	1	1	1	1	1	1	1	1	1	1	1	1	1	1	1	1	1	1	1	1	1	1	1	1	1
Desulfurobacterium thermolithotrophum BSA, DSM 11699	649633039	Aquificae	Aquificae	Desulfurobacteriales	Desulfurobacteriaceae	Desulfurobacterium	Desulfurobacterium thermolithotrophum	BSA, DSM 11699	B	1	1	1	1	1	1	1	1	1	1	1	1	1	1	1	1	1	1	1	1	1	1	1	1	1	2	1	1	1	1	1	1	1	1	1	1	0	1	1	1
Desulfuromonas soudanensis WTL	2636415572	Proteobacteria	Deltaproteobacteria	Desulfuromonadales	Desulfuromonadaceae	Desulfuromonas	Desulfuromonas soudanensis	WTL	B	1	1	1	1	1	1	1	1	1	1	1	1	1	1	1	1	1	1	1	1	1	1	1	1	1	1	1	1	1	1	1	1	1	1	1	1	1	1	1	1
Desulfuromonas sp. DDH964	2684623108	Proteobacteria	Deltaproteobacteria	Desulfuromonadales	Desulfuromonadaceae	Desulfuromonas	Desulfuromonas sp. DDH964	DDH964	B	1	1	1	1	1	1	1	1	1	1	1	1	1	1	1	1	1	1	1	1	1	1	1	1	1	1	1	1	1	1	1	1	1	1	1	1	1	1	1	1
Dethiobacter alkaliphilus AHT1	643886183	Firmicutes	Clostridia	Eubacteriales	Syntrophomonadaceae	Dethiobacter	Dethiobacter alkaliphilus	AHT1	B	1	1	1	1	1	1	1	1	1	1	1	1	1	1	1	1	1	1	1	1	1	1	1	1	1	3	1	1	1	1	1	1	1	1	1	1	1	1	1	1
Devosia sp. 1566	2884704377	Proteobacteria	Alphaproteobacteria	Hyphomicrobiales	Devosiaceae	Devosia	Devosia sp. 1566	1566	B	1	1	1	1	1	1	1	1	1	1	1	1	1	1	1	1	1	1	1	1	1	1	1	1	1	1	1	1	1	1	1	1	1	1	1	1	1	1	1	1
Devriesea agamarum IMP2	2751185668	Actinobacteria	Actinomycetia	Micrococcales	Dermabacteraceae	Devriesea	Devriesea agamarum	IMP2	B	1	1	1	1	1	1	1	1	1	1	1	1	1	1	1	1	1	1	1	1	1	1	1	1	1	1	1	1	1	1	1	1	1	1	1	1	1	1	1	1
Dialister hominis 5BBH33	2883940520	Firmicutes	Negativicutes	Veillonellales	Veillonellaceae	Dialister	Dialister hominis	5BBH33	B	1	1	1	1	1	1	1	1	1	1	1	1	1	1	1	1	1	1	1	1	1	1	1	1	1	1	1	1	1	1	1	1	1	1	1	1	1	1	1	1
Dialister massiliensis Marseille-P5638	2832977419	Firmicutes	Negativicutes	Veillonellales	Veillonellaceae	Dialister	Dialister massiliensis	Marseille-P5638	B	1	1	1	1	1	1	1	1	1	1	1	1	1	1	1	1	1	1	1	1	1	1	1	1	1	1	1	1	1	1	1	1	1	1	1	1	1	1	1	1
Dialister pneumosintes F0677	2718217754	Firmicutes	Negativicutes	Veillonellales	Veillonellaceae	Dialister	Dialister pneumosintes	F0677	B	1	1	1	1	1	1	1	1	1	1	1	1	1	1	1	1	1	1	1	1	1	1	1	1	1	1	1	1	1	1	1	1	1	1	1	1	1	1	1	1
Diaminobutyricimonas sp. LJ205	2883523093	Actinobacteria	Actinomycetia	Micrococcales	Microbacteriaceae	Diaminobutyricimonas	Diaminobutyricimonas sp. LJ205	LJ205	B	1	1	1	1	1	1	1	1	1	1	1	1	1	1	1	1	1	1	1	1	1	1	1	1	1	1	0	1	1	1	1	1	1	1	1	1	1	1	1	1
Diaphorobacter aerolatus KACC 16536	2897417399	Proteobacteria	Betaproteobacteria	Burkholderiales	Comamonadaceae	Diaphorobacter	Diaphorobacter aerolatus	KACC 16536	B	1	1	1	1	1	2	1	1	1	1	1	1	1	1	1	1	1	1	1	1	1	2	2	1	1	1	2	1	1	1	1	1	1	2	1	1	1	1	1	1
Diaphorobacter polyhydroxybutyrativorans SL-205	2757320913	Proteobacteria	Betaproteobacteria	Burkholderiales	Comamonadaceae	Diaphorobacter	Diaphorobacter nitroreducens	SL-205	B	1	1	1	1	1	1	1	1	1	1	1	1	1	1	1	1	1	1	1	1	1	1	1	1	1	1	1	1	1	1	1	1	1	1	1	1	1	1	1	1
Diaphorobacter ruginosibacter DSM 27467	2894023352	Proteobacteria	Betaproteobacteria	Burkholderiales	Comamonadaceae	Diaphorobacter	Diaphorobacter ruginosibacter	DSM 27467	B	1	1	1	1	1	1	1	1	1	1	1	1	1	1	1	1	1	1	1	1	1	1	1	1	1	1	1	1	1	1	1	1	1	1	1	1	1	1	1	1
Diaphorobacter sp. HDW4A	2873565274	Proteobacteria	Betaproteobacteria	Burkholderiales	Comamonadaceae	Diaphorobacter	Diaphorobacter sp. HDW4A	HDW4A	B	2	1	1	2	1	1	1	1	1	1	1	1	1	1	1	1	1	1	1	1	1	1	1	1	1	1	1	1	1	1	1	1	1	1	1	1	1	1	1	1
Dichelobacter nodosus VCS1703A	640427112	Proteobacteria	Gammaproteobacteria	Cardiobacteriales	Cardiobacteriaceae	Dichelobacter	Dichelobacter nodosus	VCS1703A	B	1	1	1	1	1	1	1	1	1	1	1	1	1	1	1	1	1	1	1	1	1	1	1	1	1	1	1	1	1	1	1	1	1	1	1	1	1	1	1	1
Dickeya aquatica 174/2	2847235940	Proteobacteria	Gammaproteobacteria	Enterobacterales	Pectobacteriaceae	Dickeya	Dickeya aquatica	174/2	B	1	1	2	1	1	1	1	1	1	1	1	1	1	1	1	1	1	1	1	1	1	1	1	1	1	1	1	1	1	1	1	1	1	1	1	1	1	1	1	1
Dickeya chrysanthemi NCPPB 516	2551306348	Proteobacteria	Gammaproteobacteria	Enterobacterales	Pectobacteriaceae	Dickeya	Dickeya chrysanthemi	NCPPB 516	B	1	1	1	1	1	1	1	1	1	1	1	1	1	1	1	1	1	1	1	1	1	1	1	1	1	1	1	1	1	1	1	1	1	1	1	1	1	1	1	1
Dickeya dianthicola ME23	2847226916	Proteobacteria	Gammaproteobacteria	Enterobacterales	Pectobacteriaceae	Dickeya	Dickeya dianthicola	ME23	B	1	1	1	1	1	1	1	1	1	1	1	1	1	1	1	1	1	1	1	1	1	1	1	1	1	1	1	1	1	1	1	1	1	1	1	1	1	1	1	1
Dickeya fangzhongdai PA1	2847240261	Proteobacteria	Gammaproteobacteria	Enterobacterales	Pectobacteriaceae	Dickeya	Dickeya fangzhongdai	PA1	B	1	1	1	1	1	1	1	1	1	1	1	1	1	1	1	1	1	1	1	1	1	1	1	1	1	1	1	1	1	1	1	1	1	1	1	1	1	1	1	1
Dickeya parazeae Ech586	646311920	Proteobacteria	Gammaproteobacteria	Enterobacterales	Pectobacteriaceae	Dickeya	Dickeya parazeae	Ech586	B	1	1	1	1	1	1	1	1	1	1	1	1	1	1	1	1	1	1	1	1	1	1	1	1	1	1	1	1	1	1	1	1	1	1	1	1	1	1	1	1
Dickeya solani D s0432-1	2843867332	Proteobacteria	Gammaproteobacteria	Enterobacterales	Pectobacteriaceae	Dickeya	Dickeya solani	D s0432-1	B	1	1	1	1	1	1	1	1	1	1	1	1	1	1	1	1	1	1	1	1	1	1	1	1	1	1	1	1	1	1	1	1	1	1	1	1	1	1	1	1
Dickeya zeae A5272	2982853073	Proteobacteria	Gammaproteobacteria	Enterobacterales	Pectobacteriaceae	Dickeya	Dickeya zeae	A5272	B	1	1	2	1	1	1	1	1	1	1	1	1	1	1	1	1	1	1	1	1	1	1	1	1	1	1	1	1	1	1	1	1	1	1	1	1	1	1	1	1
Dickeya zeae Ech1591	644736355	Proteobacteria	Gammaproteobacteria	Enterobacterales	Pectobacteriaceae	Dickeya	Dickeya chrysanthemi	Ech1591	B	1	1	1	1	1	1	1	1	1	1	1	1	1	1	1	1	1	1	1	1	1	1	0	1	1	1	1	1	1	1	1	1	1	1	1	1	1	1	1	1
Dickeya zeae PL65	2982836937	Proteobacteria	Gammaproteobacteria	Enterobacterales	Pectobacteriaceae	Dickeya	Dickeya zeae	PL65	B	1	1	2	1	1	1	1	1	1	1	1	1	1	1	1	1	1	1	1	1	1	1	1	1	1	1	1	1	1	1	1	1	1	1	1	1	1	1	1	1
Dictyoglomus thermophilum H-6-12, ATCC 35947	643348542	Dictyoglomi	Dictyoglomia	Dictyoglomales	Dictyoglomaceae	Dictyoglomus	Dictyoglomus thermophilum	H-6-12, ATCC 35947	B	1	1	1	1	1	1	1	1	1	1	1	1	1	1	1	1	1	1	1	1	1	1	1	1	1	2	1	1	1	1	1	1	1	1	1	1	1	1	1	1
Dictyoglomus turgidum DSM 6724	643348543	Dictyoglomi	Dictyoglomia	Dictyoglomales	Dictyoglomaceae	Dictyoglomus	Dictyoglomus turgidum	DSM 6724	B	1	1	1	1	1	1	1	1	1	1	1	1	1	1	1	1	1	1	1	1	1	1	1	1	1	2	1	1	1	1	1	1	1	1	1	1	1	1	1	1
Dietzia lutea YIM 80766	2841082593	Actinobacteria	Actinomycetia	Corynebacteriales	Dietziaceae	Dietzia	Dietzia lutea	YIM 80766	B	1	1	1	1	1	1	1	1	1	1	1	1	1	1	1	1	1	1	1	1	1	1	1	1	1	1	1	1	1	1	1	1	1	1	1	1	1	1	1	1
Dietzia psychralcaliphila ILA-1	2841078895	Actinobacteria	Actinomycetia	Corynebacteriales	Dietziaceae	Dietzia	Dietzia psychralcaliphila	ILA-1	B	1	1	1	1	1	1	1	1	1	1	1	1	1	1	1	1	1	1	1	1	1	1	1	1	1	1	1	1	1	1	1	1	1	1	1	1	1	1	1	1
Dietzia sp. DQ12-45-1b	2884407848	Actinobacteria	Actinomycetia	Corynebacteriales	Dietziaceae	Dietzia	Dietzia sp. DQ12-45-1b	DQ12-45-1b	B	1	1	1	1	1	1	1	1	1	1	1	1	1	1	1	1	1	1	1	1	1	1	1	1	1	1	1	1	1	1	1	1	1	1	1	1	1	1	1	1
Dinoroseobacter shibae DFL-12, DSM 16493	2501004205	Proteobacteria	Alphaproteobacteria	Rhodobacterales	Roseobacteraceae	Dinoroseobacter	Dinoroseobacter shibae	DFL 12	B	1	1	1	1	1	1	1	1	1	1	1	1	1	1	1	1	1	1	1	1	1	1	1	1	1	1	1	1	1	1	1	1	1	1	1	1	1	1	1	1
Dissulfurispira thermophila T55J	2909993848	Nitrospirae	Thermodesulfovibrionia	Thermodesulfovibrionales	Dissulfurispiraceae	Dissulfurispira	Dissulfurispira thermophila	T55J	B	1	1	1	1	1	1	1	1	1	1	1	1	1	1	1	1	1	1	1	1	1	1	1	1	1	1	1	1	1	1	1	1	1	1	1	1	1	1	1	1
Dokdonella koreensis DS-123	2687453174	Proteobacteria	Gammaproteobacteria	Xanthomonadales	Rhodanobacteraceae	Dokdonella	Dokdonella koreensis	DS-123	B	1	1	1	1	1	1	1	1	1	1	1	1	1	1	1	1	1	1	1	1	1	1	1	1	1	1	1	1	1	1	1	1	1	1	1	1	1	1	1	1
Dokdonia sp. 4H-3-7-5	650716043	Bacteroidota	Flavobacteriia	Flavobacteriales	Flavobacteriaceae	Dokdonia	Dokdonia sp. 4H-3-7-5	4H-3-7-5	B	1	1	1	1	1	1	1	1	1	1	1	1	1	1	1	1	1	1	1	1	1	1	1	1	1	1	1	1	1	1	1	1	1	1	1	1	1	1	1	1
Dolichospermum flos-aquae CCAP 1403/13F	2883453639	Cyanobacteria	unclassified	Nostocales	Aphanizomenonaceae	Dolichospermum	Dolichospermum flos-aquae	CCAP 1403/13f	B	1	1	1	2	1	1	1	1	1	1	1	1	1	2	1	1	1	1	1	1	1	1	1	1	1	1	1	1	1	2	1	1	1	1	1	2	1	1	1	1
Dolichospermum sp. UHCC 0315A	2883470319	Cyanobacteria	unclassified	Nostocales	Aphanizomenonaceae	Dolichospermum	Dolichospermum sp. UHCC 0315A	UHCC 0315A	B	1	1	1	2	1	1	1	1	1	1	1	1	1	2	1	1	1	1	3	1	1	1	1	1	1	1	1	2	1	1	1	1	1	1	1	1	1	1	1	1
Dongshaea marina DM2	2786546686	Proteobacteria	Gammaproteobacteria	Aeromonadales	Aeromonadaceae	Dongshaea	Dongshaea marina	DM2	B	1	1	1	1	1	1	1	1	1	1	1	1	1	1	1	1	1	1	1	1	1	1	1	1	1	1	1	1	1	1	1	1	1	1	1	1	1	1	1	1
Draconibacterium orientale FH5	2576861037	Bacteroidota	Bacteroidia	Marinilabiliales	Prolixibacteraceae	Draconibacterium	Draconibacterium orientale	FH5	B	1	1	1	1	1	1	1	1	1	1	1	1	1	1	1	1	1	1	1	1	1	1	1	1	1	1	1	1	1	1	1	1	1	1	1	1	1	1	1	1
Duganella sp. AF9R3	2884672076	Proteobacteria	Betaproteobacteria	Burkholderiales	Oxalobacteraceae	Duganella	Duganella dendranthematis	AF9R3	B	1	1	2	1	1	1	1	1	1	1	1	1	1	1	1	1	1	1	1	1	1	1	1	1	1	1	1	1	1	1	1	1	1	1	1	1	1	1	1	1
Duganella sp. GN2-R2	2884678131	Proteobacteria	Betaproteobacteria	Burkholderiales	Oxalobacteraceae	Massilia	Massilia forsythiae	GN2-R2	B	1	1	1	1	1	1	1	1	1	1	1	1	1	1	1	1	1	1	1	1	1	1	1	1	1	1	1	1	1	1	1	1	1	1	1	1	1	1	1	1
Duncaniella dubosii H5	2836884241	Bacteroidota	Bacteroidia	Bacteroidales	Muribaculaceae	Duncaniella	Duncaniella dubosii	H5	B	1	1	2	1	1	1	1	1	2	1	1	1	1	1	1	1	2	2	1	1	1	1	1	1	1	1	2	1	1	1	1	1	1	1	1	1	1	1	1	1
Duncaniella sp. B8	2837218921	Bacteroidota	Bacteroidia	Bacteroidales	Muribaculaceae	Duncaniella	Duncaniella sp. B8	B8	B	1	1	1	1	1	1	1	1	1	1	1	1	1	1	1	1	1	1	1	1	1	1	1	1	1	1	1	1	1	1	1	1	1	1	1	1	1	1	1	1
Dyadobacter fermentans NS114, DSM 18053	644736356	Bacteroidota	Cytophagia	Cytophagales	Spirosomaceae	Dyadobacter	Dyadobacter fermentans	NS114, DSM 18053	B	1	1	1	1	1	1	1	1	1	1	1	1	1	1	1	1	1	1	1	1	1	1	1	1	1	1	1	1	1	1	1	1	1	1	1	1	1	1	1	0
Dyella japonica A8	2588253754	Proteobacteria	Gammaproteobacteria	Xanthomonadales	Rhodanobacteraceae	Dyella	Dyella japonica	A8	B	1	1	1	1	1	1	1	1	1	1	1	1	1	1	1	1	1	1	1	1	1	1	1	1	0	1	1	1	1	1	1	1	1	1	1	1	1	1	1	1
Dyella jiangningensis SBZ 3-12	2576861470	Proteobacteria	Gammaproteobacteria	Xanthomonadales	Rhodanobacteraceae	Dyella	Dyella jiangningensis	SBZ 3-12	B	1	1	1	1	1	1	1	1	1	1	0	1	1	1	1	1	1	1	1	1	1	1	1	1	1	1	1	1	1	1	1	1	1	1	1	1	1	1	1	1
Dyella sp. G9	2911215477	Proteobacteria	Gammaproteobacteria	Xanthomonadales	Rhodanobacteraceae	Dyella	Dyella telluris	G9	B	1	1	1	1	1	1	1	1	1	1	1	1	1	1	1	1	1	1	1	1	1	1	1	1	1	1	1	1	1	1	1	1	1	1	1	1	1	1	1	1
Dyella sp. M7H15-1	2841141743	Proteobacteria	Gammaproteobacteria	Xanthomonadales	Rhodanobacteraceae	Dyella	Dyella sp. M7H15-1	M7H15-1	B	1	1	1	1	1	1	1	1	1	1	1	1	1	1	1	1	1	1	1	1	1	1	1	1	1	1	1	1	1	1	1	1	1	1	1	1	1	1	1	1
Dyella thiooxydans ATSB10	2687453130	Proteobacteria	Gammaproteobacteria	Xanthomonadales	Rhodanobacteraceae	Dyella	Dyella thiooxydans	ATSB10	B	1	1	1	1	1	1	1	1	1	1	1	1	1	1	1	1	1	1	1	1	1	1	1	1	1	1	1	1	1	1	1	1	1	1	1	1	1	1	1	1
Dysgonomonas sp. HDW5A	2873600114	Bacteroidota	Bacteroidia	Bacteroidales	Dysgonomonadaceae	Dysgonomonas	Dysgonomonas sp. HDW5A	HDW5A	B	1	1	1	1	1	1	1	1	1	1	1	1	1	1	1	1	1	1	1	1	1	1	1	1	1	1	1	1	1	1	1	1	1	1	1	1	1	1	1	1
Echinicola rosea JL3085	2836705604	Bacteroidota	Cytophagia	Cytophagales	Cyclobacteriaceae	Echinicola	Echinicola rosea	JL3085	B	1	1	1	1	1	1	1	1	1	1	1	1	1	1	1	1	1	1	1	1	1	1	1	1	1	1	1	1	1	1	1	1	1	1	1	1	1	1	1	1
Echinicola soli LN3S3	2883733613	Bacteroidota	Cytophagia	Cytophagales	Cyclobacteriaceae	Echinicola	Echinicola soli	LN3S3	B	1	1	1	1	1	2	1	1	1	1	1	1	1	1	1	1	1	1	1	1	1	1	1	1	1	1	1	1	1	1	1	1	1	1	1	1	1	1	1	1
Echinicola strongylocentroti MEBiC08714	2887768817	Bacteroidota	Cytophagia	Cytophagales	Cyclobacteriaceae	Echinicola	Echinicola strongylocentroti	MEBiC08714	B	1	1	1	1	1	1	1	1	1	1	1	1	1	1	1	1	1	1	1	1	1	1	1	1	1	1	1	1	1	1	1	1	1	1	1	1	1	1	1	1
Echinicola vietnamensis KMM 6221, DSM 17526	2509276020	Bacteroidota	Cytophagia	Cytophagales	Cyclobacteriaceae	Echinicola	Echinicola vietnamensis	KMM 6221	B	1	1	1	1	1	1	1	1	1	1	1	1	1	1	1	1	1	1	1	1	1	1	1	1	1	1	1	1	1	1	1	1	1	1	1	1	1	1	1	1
Ectothiorhodospira sp. BSL-9	2687453199	Proteobacteria	Gammaproteobacteria	Chromatiales	Ectothiorhodospiraceae	Ectothiorhodospira	Ectothiorhodospira sp. BSL-9	BSL-9	B	1	1	1	1	1	1	1	1	1	1	1	1	1	1	1	1	1	1	1	1	1	1	1	1	1	1	1	1	1	1	1	1	1	1	1	1	1	1	1	1
Ectothiorhodospiraceae bacterium M19-40	2554235389	Proteobacteria	Gammaproteobacteria	Chromatiales	Ectothiorhodospiraceae	Spiribacter	Spiribacter salinus	M19-40	B	1	1	1	1	1	1	1	1	1	1	1	1	1	1	1	1	1	1	1	1	1	1	1	1	1	1	1	1	1	1	1	1	1	1	1	1	1	1	1	1
Edaphobacter sp. 12200R-103	2884215851	Acidobacteria	Acidobacteriia	Acidobacteriales	Acidobacteriaceae	Edaphobacter	Edaphobacter sp. 12200R-103	12200R-103	B	1	1	1	1	1	1	1	1	1	1	1	1	1	1	1	1	1	1	1	1	1	1	1	1	1	1	1	1	1	1	1	1	1	1	1	1	1	1	1	1
Edaphobacter sp. 4G125	2910801340	Acidobacteria	Acidobacteriia	Acidobacteriales	Acidobacteriaceae	Edaphobacter	Edaphobacter sp. 4G125	4G125	B	1	1	1	1	1	1	1	1	1	1	1	1	1	1	1	1	1	1	1	1	1	1	1	1	1	1	1	1	1	1	1	1	1	1	1	1	1	1	1	1
Edwardsiella hoshinae ATCC 35051	2718217990	Proteobacteria	Gammaproteobacteria	Enterobacterales	Hafniaceae	Edwardsiella	Edwardsiella hoshinae	ATCC 35051	B	1	1	1	1	1	1	1	1	1	1	1	1	1	1	1	1	1	1	1	1	1	1	0	1	1	1	1	1	1	1	1	1	1	1	1	1	1	1	1	1
Edwardsiella piscicida S11-285	2728369369	Proteobacteria	Gammaproteobacteria	Enterobacterales	Hafniaceae	Edwardsiella	Edwardsiella piscicida	S11-285	B	1	1	1	1	1	1	1	1	1	1	1	1	1	1	1	1	1	1	1	1	1	1	1	1	1	1	1	1	1	1	1	1	1	1	1	1	1	1	1	1
Edwardsiella sp. LADL05-105	2687453376	Proteobacteria	Gammaproteobacteria	Enterobacterales	Hafniaceae	Edwardsiella	Edwardsiella sp. LADL05-105	LADL05-105	B	1	1	1	1	1	1	1	1	1	1	1	1	1	1	1	1	1	1	1	1	1	1	0	1	1	1	1	1	1	1	1	1	1	1	1	1	1	1	1	1
Edwardsiella tarda C07-087	2541047080	Proteobacteria	Gammaproteobacteria	Enterobacterales	Hafniaceae	Edwardsiella	Edwardsiella piscicida	C07-087	B	1	1	1	1	1	1	1	1	1	1	1	1	1	1	1	1	1	1	1	1	1	1	1	1	1	1	1	1	1	1	1	1	1	1	1	1	1	1	1	1
Eggerthella lenta C592	2773858033	Actinobacteria	Coriobacteriia	Eggerthellales	Eggerthellaceae	Eggerthella	Eggerthella lenta	C592	B	1	1	1	1	1	1	1	1	1	1	1	1	1	1	1	1	1	1	1	1	1	1	1	1	1	1	1	1	1	1	1	1	1	1	1	1	1	1	1	1
Eggerthella sp. YY7918	650716034	Actinobacteria	Coriobacteriia	Eggerthellales	Eggerthellaceae	Eggerthella	Eggerthella sp. YY7918	YY7918	B	1	1	1	1	1	1	1	1	1	1	1	1	1	1	1	1	1	1	1	1	1	1	1	1	1	2	1	1	1	1	1	1	1	1	1	1	1	1	1	1
Egibacter rhizosphaerae EGI 80759	2837183177	Actinobacteria	Nitriliruptoria	Egibacterales	Egibacteraceae	Egibacter	Egibacter rhizosphaerae	EGI 80759	B	1	1	1	1	1	1	1	1	1	1	1	0	1	1	1	1	1	1	1	1	1	1	1	1	1	1	1	1	1	1	1	1	1	1	1	1	1	1	1	2
Egicoccus halophilus EGI 80432	2837221967	Actinobacteria	Nitriliruptoria	Egicoccales	Egicoccaceae	Egicoccus	Egicoccus halophilus	EGI 80432	B	1	1	1	1	1	1	1	1	1	1	1	1	1	1	1	1	1	1	1	1	1	1	1	1	1	1	1	1	1	1	1	1	1	1	1	1	1	1	1	1
Ehrlichia canis Jake	637000097	Proteobacteria	Alphaproteobacteria	Rickettsiales	Anaplasmataceae	Ehrlichia	Ehrlichia canis	Jake	B	1	1	1	1	1	1	1	1	1	1	1	1	1	1	1	1	1	1	1	1	1	1	1	1	1	1	1	1	1	1	1	1	1	1	1	1	1	1	1	0
Ehrlichia canis YZ-1	2802429325	Proteobacteria	Alphaproteobacteria	Rickettsiales	Anaplasmataceae	Ehrlichia	Ehrlichia canis	YZ-1	B	1	1	1	1	1	1	1	1	1	1	1	1	1	1	1	1	1	1	1	1	1	1	1	1	1	1	1	1	1	1	1	1	1	1	1	1	1	1	1	1
Ehrlichia chaffeensis Arkansas	637000098	Proteobacteria	Alphaproteobacteria	Rickettsiales	Anaplasmataceae	Ehrlichia	Ehrlichia chaffeensis	Arkansas	B	1	1	1	1	1	1	1	1	1	1	1	1	1	1	1	1	1	1	1	1	1	1	1	1	1	1	1	1	1	1	1	1	1	1	1	1	1	1	1	0
Ehrlichia ruminantium Gardel	637000099	Proteobacteria	Alphaproteobacteria	Rickettsiales	Anaplasmataceae	Ehrlichia	Ehrlichia ruminantium	Gardel	B	1	1	1	1	1	1	1	1	1	1	1	1	1	1	1	1	1	1	1	1	1	1	1	1	1	1	1	1	1	1	1	1	1	1	1	1	1	1	1	0
Ehrlichia sp. HF	2576861437	Proteobacteria	Alphaproteobacteria	Rickettsiales	Anaplasmataceae	Ehrlichia	Ehrlichia sp. HF	HF	B	1	1	1	1	1	1	1	1	1	1	1	1	1	1	1	1	1	1	1	1	1	1	1	1	1	1	1	1	1	1	1	1	1	1	1	1	1	1	1	1
Eikenella corrodens KCOM 3110	2841147836	Proteobacteria	Betaproteobacteria	Neisseriales	Neisseriaceae	Eikenella	Eikenella corrodens	KCOM 3110	B	1	1	1	1	1	1	1	1	1	1	1	1	1	1	1	1	1	1	1	1	1	1	1	1	1	1	1	1	1	1	1	1	1	1	1	1	1	1	1	1
Eikenella exigua PXX	2884396167	Proteobacteria	Betaproteobacteria	Neisseriales	Neisseriaceae	Eikenella	Eikenella exigua	PXX	B	1	1	1	1	1	1	1	1	1	1	1	1	1	1	1	1	1	1	1	1	1	1	1	1	1	1	1	1	1	1	1	1	1	1	1	1	1	1	1	1
Elizabethkingia anophelis 12012-2 PRCM	2847102633	Bacteroidota	Flavobacteriia	Flavobacteriales	Weeksellaceae	Elizabethkingia	Elizabethkingia anophelis	12012-2 PRCM	B	1	1	1	1	1	1	1	1	1	1	1	1	1	1	1	1	1	1	1	1	1	1	1	1	1	1	1	1	1	1	1	1	1	1	1	1	1	1	1	1
Elizabethkingia bruuniana G4075	2773857931	Bacteroidota	Flavobacteriia	Flavobacteriales	Weeksellaceae	Elizabethkingia	Elizabethkingia bruuniana	G4075	B	1	1	1	1	1	1	1	1	1	1	1	1	1	1	1	1	1	1	1	1	1	1	1	1	1	1	1	1	1	1	1	1	1	1	1	1	1	1	1	1
Elizabethkingia meningoseptica FMS-007	2630968557	Bacteroidota	Flavobacteriia	Flavobacteriales	Weeksellaceae	Elizabethkingia	Elizabethkingia anophelis	FMS-007	B	1	1	1	1	1	1	1	1	1	1	1	1	1	1	1	1	1	1	1	1	1	1	1	1	1	1	1	1	1	1	1	1	1	1	1	1	1	1	1	1
Elizabethkingia meningoseptica G4076	2821849096	Bacteroidota	Flavobacteriia	Flavobacteriales	Weeksellaceae	Elizabethkingia	Elizabethkingia meningoseptica	G4076	B	1	1	1	1	1	1	1	1	1	1	1	1	1	1	1	1	1	1	1	1	1	1	1	1	1	1	1	1	1	1	1	1	1	1	1	1	1	1	1	1
Elizabethkingia miricola BM10	2639763149	Bacteroidota	Flavobacteriia	Flavobacteriales	Weeksellaceae	Elizabethkingia	Elizabethkingia miricola	BM10	B	1	1	1	1	1	1	1	1	1	1	1	1	1	1	1	1	1	1	1	1	1	1	1	1	1	1	1	1	1	1	1	1	1	1	1	1	1	1	1	1
Elizabethkingia sp. 2-6	2841817361	Bacteroidota	Flavobacteriia	Flavobacteriales	Weeksellaceae	Elizabethkingia	Elizabethkingia sp. 2-6	44714	B	1	1	1	1	1	1	1	1	1	1	1	1	1	1	1	1	1	1	1	1	1	1	1	1	1	1	1	1	1	1	1	1	1	1	1	1	1	1	1	1
Elizabethkingia ursingii G4123	2775507236	Bacteroidota	Flavobacteriia	Flavobacteriales	Weeksellaceae	Elizabethkingia	Elizabethkingia ursingii	G4123	B	1	1	1	1	1	1	1	1	1	1	1	1	1	1	1	1	1	1	1	1	1	1	1	1	1	1	1	1	1	1	1	1	1	1	1	1	1	1	1	1
Emticicia oligotrophica GPTSA100-15, DSM 17448	2506485001	Bacteroidota	Cytophagia	Cytophagales	Spirosomaceae	Emticicia	Emticicia oligotrophica	GPTSA100-15, DSM 17448	B	1	1	1	1	1	1	1	1	1	1	1	1	1	1	1	1	1	1	1	1	1	1	1	1	1	1	1	1	1	1	1	1	1	1	1	1	1	1	1	1
Endomicrobium proavitum Rsa215	2639763091	Elusimicrobia	Endomicrobia	Endomicrobiales	Endomicrobiaceae	Endomicrobium	Endomicrobium proavitum	Rsa215	B	1	1	1	1	1	1	1	1	1	1	1	1	1	1	1	1	1	1	1	1	1	1	1	1	1	1	1	1	1	1	1	1	1	1	1	1	1	1	1	1
Endozoicomonas ascidiicola AVMART05	2627853506	Proteobacteria	Gammaproteobacteria	Oceanospirillales	Endozoicomonadaceae	Endozoicomonas	Endozoicomonas ascidiicola	AVMART05	B	1	1	1	1	1	1	1	1	1	1	1	1	1	1	1	1	1	1	1	1	1	1	1	1	1	1	1	1	1	1	1	1	1	1	1	1	1	1	1	1
Endozoicomonas atrinae WP70	2775507270	Proteobacteria	Gammaproteobacteria	Oceanospirillales	Endozoicomonadaceae	Endozoicomonas	Endozoicomonas atrinae	WP70	B	1	1	1	1	1	1	1	1	1	1	1	1	1	1	1	1	1	1	1	1	1	1	1	1	1	1	1	1	1	1	1	1	1	1	1	1	1	1	1	1
Endozoicomonas montiporae CL-33	2687453173	Proteobacteria	Gammaproteobacteria	Oceanospirillales	Endozoicomonadaceae	Endozoicomonas	Endozoicomonas montiporae	CL-33	B	1	1	1	1	1	1	1	1	1	1	1	1	1	1	1	1	1	1	1	1	1	1	1	1	1	1	1	1	1	1	1	1	1	1	1	1	1	1	1	1
Enhydrobacter aerosaccus SK60	645951810	Proteobacteria	Alphaproteobacteria	Hyphomicrobiales	unclassified	Enhydrobacter	Enhydrobacter aerosaccus	SK60	B	1	1	1	1	1	1	1	1	1	1	1	1	1	1	1	1	1	1	1	1	1	1	1	1	1	1	1	1	1	1	1	1	1	1	1	1	1	1	1	1
Ensifer adhaerens Casida A	2816332274	Proteobacteria	Alphaproteobacteria	Hyphomicrobiales	Rhizobiaceae	Ensifer	Ensifer adhaerens	Casida A	B	1	1	1	1	1	1	1	1	1	1	1	1	1	1	1	1	1	1	1	1	1	1	1	1	1	1	1	1	1	1	1	1	1	1	1	1	1	1	1	1
Ensifer sojae CCBAU 05684	2802429268	Proteobacteria	Alphaproteobacteria	Hyphomicrobiales	Rhizobiaceae	Ensifer	Ensifer sojae	CCBAU 05684	B	1	1	1	1	1	1	1	1	1	1	1	1	1	1	1	1	1	1	1	1	1	1	1	1	1	1	1	1	1	1	1	1	1	1	1	1	1	1	1	1
Enterobacter aerogenes PP-03	2840165596	Proteobacteria	Gammaproteobacteria	Enterobacterales	Enterobacteriaceae	Klebsiella	Klebsiella aerogenes	PP-03	B	1	1	1	1	1	1	1	1	1	1	1	1	1	1	1	1	1	1	1	1	1	1	1	1	1	1	1	1	1	1	1	1	1	1	1	1	1	1	1	1
Enterobacter asburiae CAV1043	2718218076	Proteobacteria	Gammaproteobacteria	Enterobacterales	Enterobacteriaceae	Enterobacter	Enterobacter asburiae	CAV1043	B	1	1	1	1	1	1	1	1	1	1	1	1	1	1	1	1	1	1	1	1	1	1	1	1	1	1	1	1	1	1	1	1	1	1	1	1	1	1	1	1
Enterobacter bugandensis 1367	2869851316	Proteobacteria	Gammaproteobacteria	Enterobacterales	Enterobacteriaceae	Enterobacter	Enterobacter bugandensis	1367	B	1	1	1	1	1	1	1	1	1	1	1	1	1	1	1	1	1	1	1	1	1	1	1	1	1	1	1	1	1	1	1	1	1	1	1	1	1	1	1	1
Enterobacter cancerogenus CR-Eb1	2822856742	Proteobacteria	Gammaproteobacteria	Enterobacterales	Enterobacteriaceae	Enterobacter	Enterobacter cancerogenus	CR-Eb1	B	1	1	1	1	1	1	1	1	1	1	1	1	1	1	1	1	1	1	1	1	1	1	1	1	1	1	1	1	1	1	1	1	1	1	1	1	1	1	1	1
Enterobacter cloacae 20710	2869861177	Proteobacteria	Gammaproteobacteria	Enterobacterales	Enterobacteriaceae	Enterobacter	Enterobacter cloacae	20710	B	5	1	1	1	1	1	1	1	1	1	1	1	1	1	1	1	1	1	1	1	1	1	1	1	1	1	1	1	1	1	1	1	1	1	1	1	1	1	1	1
Enterobacter Enterobacter roggenkampii IV DSM 16690	2728369402	Proteobacteria	Gammaproteobacteria	Enterobacterales	Enterobacteriaceae	Enterobacter	Enterobacter roggenkampii	Hoffmann cluster IV DSM 16690	B	1	1	1	1	1	1	1	1	1	1	1	1	1	1	1	1	1	1	1	1	1	1	1	1	1	1	1	1	1	1	1	1	1	1	1	1	1	1	1	1
Enterobacter hormaechei AR432	2859667141	Proteobacteria	Gammaproteobacteria	Enterobacterales	Enterobacteriaceae	Enterobacter	Enterobacter hormaechei	AR432	B	2	1	1	1	1	1	1	1	1	1	1	1	1	1	1	1	1	1	1	1	1	1	1	1	1	1	1	1	1	1	1	1	1	1	1	1	1	1	1	1
Enterobacter kobei DSM 13645	2721755753	Proteobacteria	Gammaproteobacteria	Enterobacterales	Enterobacteriaceae	Enterobacter	Enterobacter kobei	DSM 13645	B	1	1	1	1	1	1	1	1	1	1	1	1	1	1	1	1	1	1	1	1	1	1	1	1	1	1	1	1	1	1	1	1	1	1	1	1	1	1	1	1
Escherichia coli ZH193	2687453442	Proteobacteria	Gammaproteobacteria	Enterobacterales	Enterobacteriaceae	Escherichia	Escherichia coli	ZH193	B	1	1	1	1	1	1	1	1	1	1	1	1	1	1	1	1	1	1	1	1	1	1	1	1	1	1	1	1	1	1	1	1	1	1	1	1	1	1	1	1
Escherichia fergusonii UMN026, ATCC 35469	643692022	Proteobacteria	Gammaproteobacteria	Enterobacterales	Enterobacteriaceae	Escherichia	Escherichia fergusonii	UMN026	B	1	1	1	1	1	1	1	1	1	1	1	1	1	1	1	1	1	1	1	1	1	1	1	1	1	1	1	1	1	1	1	1	1	1	1	1	1	1	1	1
Escherichia marmotae HT073016	2917408641	Proteobacteria	Gammaproteobacteria	Enterobacterales	Enterobacteriaceae	Escherichia	Escherichia marmotae	HT073016	B	1	1	1	1	1	1	1	1	1	1	1	1	1	1	1	1	1	1	1	1	1	1	1	1	1	1	1	2	1	1	1	1	1	1	1	1	1	1	1	1
Ethanoligenens harbinense B49	2833637196	Firmicutes	Clostridia	Eubacteriales	Oscillospiraceae	Ethanoligenens	Ethanoligenens harbinense	B49	B	1	2	1	1	1	1	1	1	1	1	1	1	1	1	1	1	1	1	1	1	1	1	1	1	1	1	1	1	1	1	1	1	1	1	1	1	1	1	1	1
Eubacterium callanderi KIST612	649633044	Firmicutes	Clostridia	Eubacteriales	Eubacteriaceae	Eubacterium	Eubacterium callanderi	KIST612	B	1	1	1	1	1	1	1	1	1	1	1	1	1	1	1	1	1	1	1	1	1	1	1	1	1	1	1	1	1	1	1	1	1	1	1	1	1	1	1	1
Eubacterium cellulosolvens 6	2509276007	Firmicutes	Clostridia	Eubacteriales	Eubacteriaceae	Eubacterium	[Eubacterium] cellulosolvens	6	B	1	1	1	1	1	1	1	1	1	1	1	1	1	1	1	1	1	1	1	1	1	1	1	1	1	1	1	1	1	1	1	1	1	1	1	1	1	1	1	1
Eubacterium eligens ATCC 27750	644736366	Firmicutes	Clostridia	Eubacteriales	Lachnospiraceae	Lachnospira	Lachnospira eligens	ATCC 27750	B	1	1	1	1	1	1	1	1	1	1	1	1	1	1	1	1	1	1	1	1	1	1	1	1	1	1	2	1	1	1	1	1	1	1	1	1	1	1	1	1
Eubacterium limosum ATCC 8486	2814123220	Firmicutes	Clostridia	Eubacteriales	Eubacteriaceae	Eubacterium	Eubacterium limosum	ATCC 8486	B	1	1	1	1	1	1	1	1	1	1	1	1	1	1	1	1	1	1	1	1	1	1	1	1	1	1	1	1	1	1	1	1	1	1	1	1	1	1	1	1
Eubacterium maltosivorans YI	2841251476	Firmicutes	Clostridia	Eubacteriales	Eubacteriaceae	Eubacterium	Eubacterium maltosivorans	YI	B	1	1	1	1	1	1	1	1	1	1	1	1	1	1	1	1	1	1	1	1	1	1	1	1	1	1	1	1	1	1	1	1	1	1	1	1	1	1	1	1
Eubacterium minutum ATCC 700079	2833857752	Firmicutes	Clostridia	Eubacteriales	Eubacteriales Family XIII. Incertae Sedis	unclassified	[Eubacterium] minutum	ATCC 700079	B	1	1	1	1	1	1	1	1	1	1	1	1	1	1	1	2	2	2	2	2	1	1	1	1	1	1	1	1	1	2	2	3	1	1	1	1	2	1	1	2
Eubacterium rectale ATCC 33656	644736367	Firmicutes	Clostridia	Eubacteriales	Lachnospiraceae	unclassified	[Eubacterium] rectale	ATCC 33656	B	1	1	1	1	1	1	1	1	1	1	1	1	1	1	1	1	1	1	1	1	1	1	1	1	1	1	1	1	1	1	1	1	1	2	1	1	1	1	1	1
Eubacterium sulci ATCC 35585	2687453170	Firmicutes	Clostridia	Eubacteriales	Eubacteriales Family XIII. Incertae Sedis	unclassified	[Eubacterium] sulci	ATCC 35585	B	1	1	1	1	1	1	1	1	1	1	1	1	1	1	1	1	1	1	1	1	1	1	1	1	1	1	1	1	1	1	1	1	1	1	1	1	1	1	1	1
Euhalothece natronophila Z-M001	2883175187	Cyanobacteria	unclassified	Chroococcales	Aphanothecaceae	Euhalothece	Euhalothece natronophila	Z-M001	B	1	1	1	2	1	1	1	1	1	1	1	1	1	1	1	1	1	1	1	1	1	2	1	1	1	1	1	1	1	1	1	1	1	1	1	1	1	1	1	1
Euzebya pacifica DY32-46	2839879690	Actinobacteria	Nitriliruptoria	Euzebyales	Euzebyaceae	Euzebya	Euzebya pacifica	DY32-46	B	1	1	1	1	1	1	1	2	1	1	1	1	1	1	1	1	1	1	1	1	1	1	1	1	1	1	1	1	1	1	1	1	1	1	1	1	1	1	1	1
Euzebyella marina RN62	2833589111	Bacteroidota	Flavobacteriia	Flavobacteriales	Flavobacteriaceae	Euzebyella	Euzebyella marina	RN62	B	2	1	1	1	1	1	1	1	1	1	1	1	1	1	1	1	1	1	2	1	1	1	1	1	1	1	2	1	1	1	1	1	1	1	1	1	1	1	1	1
Evansella cellulosilytica DSM 2522	649633010	Firmicutes	Bacilli	Bacillales	Bacillaceae	Evansella	Evansella cellulosilytica	N-4, DSM 2522	B	1	1	1	2	1	1	1	1	1	1	1	1	1	1	1	1	1	1	1	1	1	1	1	1	1	1	1	1	1	1	1	1	1	2	1	1	1	1	1	1
Exiguobacterium alkaliphilum B-3531D	2936259166	Firmicutes	Bacilli	Bacillales	unclassified	Exiguobacterium	Exiguobacterium alkaliphilum	B-3531D	B	1	2	1	1	1	1	1	1	1	1	1	1	1	1	1	1	1	1	1	1	1	1	1	1	1	1	1	1	1	1	1	1	1	1	1	1	1	1	1	1
Exiguobacterium antarcticum B7	2519103100	Firmicutes	Bacilli	Bacillales	unclassified	Exiguobacterium	Exiguobacterium antarcticum	B7	B	1	1	1	1	1	1	1	1	1	1	1	1	1	1	1	1	1	1	1	1	1	1	1	1	1	1	1	1	1	1	1	1	1	1	1	1	1	1	1	1
Exiguobacterium oxidotolerans N4-1P	2773857829	Firmicutes	Bacilli	Bacillales	unclassified	Exiguobacterium	Exiguobacterium oxidotolerans	N4-1P	B	1	1	1	1	2	2	2	1	2	2	2	2	2	2	2	2	2	2	2	2	2	2	2	2	2	1	1	1	2	2	2	2	2	2	2	1	1	1	2	2
Exiguobacterium sibiricum 255-15	641522626	Firmicutes	Bacilli	Bacillales	unclassified	Exiguobacterium	Exiguobacterium sibiricum	255-15	B	1	1	1	1	1	1	1	1	1	1	1	1	1	1	1	1	1	1	1	1	1	1	1	1	1	1	1	1	1	1	1	1	1	1	1	1	1	1	1	1
Exiguobacterium sp. AT1b	643692023	Firmicutes	Bacilli	Bacillales	unclassified	Exiguobacterium	Exiguobacterium sp. AT1b	AT1b	B	1	1	1	1	1	1	1	1	1	1	1	1	1	1	1	1	1	1	1	1	1	1	1	1	1	1	1	1	1	1	1	1	1	1	1	1	1	1	1	1
Ezakiella massiliensis Marseille-P2951	2751185561	Firmicutes	Tissierellia	unclassified	unclassified	Ezakiella	Ezakiella massiliensis	Marseille-P2951	B	1	1	1	1	1	1	1	1	1	1	1	1	1	1	1	1	1	1	1	1	1	1	1	1	1	1	1	1	1	1	1	1	1	1	1	1	1	1	1	1
Faecalibacterium prausnitzii 942/30-2	2836650006	Firmicutes	Clostridia	Eubacteriales	Oscillospiraceae	Faecalibacterium	Faecalibacterium prausnitzii	942/30-2	B	1	1	1	1	1	1	1	1	1	1	1	1	1	1	1	1	1	1	1	1	1	1	1	1	1	1	0	1	1	1	1	1	1	1	1	1	1	1	1	1
Faecalibaculum rodentium ALO17	2744054991	Firmicutes	Erysipelotrichia	Erysipelotrichales	Erysipelotrichaceae	Faecalibaculum	Faecalibaculum rodentium	ALO17	B	1	1	1	1	1	1	1	1	1	1	1	1	1	1	1	1	1	1	1	1	1	1	1	1	1	1	1	1	1	1	1	1	1	1	1	1	1	1	1	1
Falsihalocynthiibacter arcticus PAMC 20958	2775507242	Proteobacteria	Alphaproteobacteria	Rhodobacterales	Roseobacteraceae	Falsihalocynthiibacter	Falsihalocynthiibacter arcticus	PAMC 20958	B	1	1	1	1	1	1	1	1	1	1	1	1	1	1	1	1	1	1	1	1	1	1	1	1	1	1	1	1	1	1	1	1	1	1	1	1	1	1	1	1
Fastidiosipila sanguinis CCUG 47711	2788500238	Firmicutes	Clostridia	Eubacteriales	Oscillospiraceae	Fastidiosipila	Fastidiosipila sanguinis	CCUG 47711	B	1	1	1	1	1	1	1	1	1	1	1	1	1	1	1	1	1	1	1	1	1	1	1	1	1	1	1	1	1	1	1	1	1	1	1	1	1	1	1	1
Fermentimonas caenicola ING2-E5B	2645727949	Bacteroidota	Bacteroidia	Bacteroidales	Dysgonomonadaceae	Fermentimonas	Fermentimonas caenicola	ING2-E5B	B	1	1	1	1	1	1	1	1	1	1	1	1	1	1	1	1	1	1	1	1	1	1	1	1	1	1	1	1	1	1	1	1	1	1	1	1	1	1	1	1
Ferrimonas balearica PAT, DSM 9799	648028026	Proteobacteria	Gammaproteobacteria	Alteromonadales	Ferrimonadaceae	Ferrimonas	Ferrimonas balearica	PAT, DSM 9799	B	1	1	1	1	1	1	1	1	1	1	1	1	1	1	1	1	1	1	1	1	1	1	1	1	1	1	1	1	1	1	1	1	1	1	1	1	1	1	1	1
Ferriphaselus amnicola OYT1	2834899978	Proteobacteria	Betaproteobacteria	Nitrosomonadales	Gallionellaceae	Ferriphaselus	Ferriphaselus amnicola	OYT1	B	1	1	1	1	1	1	1	1	1	1	1	1	1	1	1	1	1	1	1	1	1	1	1	1	1	1	1	1	1	1	1	1	1	1	1	1	1	1	1	1
Ferrovibrio terrae K5	2910031632	Proteobacteria	Alphaproteobacteria	Rhodospirillales	Rhodospirillaceae	Ferrovibrio	Ferrovibrio terrae	K5	B	1	1	1	1	1	1	1	1	1	1	1	1	1	1	1	1	1	1	1	1	1	1	1	1	1	1	1	1	1	1	1	1	1	2	1	1	1	1	1	1
Fervidobacterium changbaicum CBS-1	2848342349	Thermotogae	Thermotogae	Thermotogales	Fervidobacteriaceae	Fervidobacterium	Fervidobacterium changbaicum	CBS-1	B	1	2	1	1	1	1	1	1	1	1	1	1	1	1	1	1	1	1	1	1	1	1	1	1	1	1	1	1	1	1	1	1	1	1	1	1	1	1	1	1
Fervidobacterium islandicum AW-1	2728369408	Thermotogae	Thermotogae	Thermotogales	Fervidobacteriaceae	Fervidobacterium	Fervidobacterium islandicum	AW-1	B	1	1	1	1	1	1	1	1	1	1	1	1	1	1	1	1	1	1	1	1	1	1	1	1	1	1	1	1	1	1	1	1	1	1	1	1	1	1	1	1
Fervidobacterium nodosum Rt17-B1	640753026	Thermotogae	Thermotogae	Thermotogales	Fervidobacteriaceae	Fervidobacterium	Fervidobacterium nodosum	Rt17-B1	B	1	1	1	1	1	1	1	1	1	1	1	1	1	1	1	1	1	1	1	1	1	1	1	1	1	1	1	1	1	1	1	1	1	1	1	1	1	1	1	1
Fervidobacterium pennivorans DYC	2808606819	Thermotogae	Thermotogae	Thermotogales	Fervidobacteriaceae	Fervidobacterium	Fervidobacterium pennivorans	DYC	B	1	1	1	1	1	1	1	1	1	1	1	1	1	1	1	1	1	1	1	1	1	1	1	1	1	1	1	1	1	1	1	1	1	1	1	1	1	1	1	1
Fibrobacter succinogenes S85	646311927	Fibrobacteres	Fibrobacteria	Fibrobacterales	Fibrobacteraceae	Fibrobacter	Fibrobacter succinogenes	S85	B	1	1	1	1	1	1	1	1	1	1	1	1	1	1	1	1	1	1	1	1	1	1	1	1	1	1	1	1	1	1	1	1	1	1	1	1	1	1	1	1
Fictibacillus arsenicus G25-54	2814123062	Firmicutes	Bacilli	Bacillales	Bacillaceae	Fictibacillus	Fictibacillus arsenicus	G25-54	B	1	1	1	2	1	1	1	1	1	1	1	1	1	1	1	1	1	1	1	1	1	1	1	1	1	1	1	1	1	1	1	1	1	1	1	1	1	1	1	1
Fictibacillus phosphorivorans G25-29	2687453159	Firmicutes	Bacilli	Bacillales	Bacillaceae	Fictibacillus	Fictibacillus phosphorivorans	G25-29	B	1	1	1	2	1	1	1	1	1	1	1	1	1	1	1	1	1	1	1	1	1	1	1	1	1	1	1	1	1	1	1	1	1	1	1	1	1	1	1	1
Filifactor alocis ATCC 35896	2511231077	Firmicutes	Clostridia	Eubacteriales	Peptostreptococcaceae	Filifactor	Filifactor alocis	ATCC 35896	B	1	1	1	1	1	1	1	1	1	1	1	1	1	1	1	1	1	1	1	1	1	1	1	1	1	1	1	1	1	1	1	1	1	1	1	1	1	1	1	1
Filimonas lacunae NBRC 104114	2802429281	Bacteroidota	Chitinophagia	Chitinophagales	Chitinophagaceae	Filimonas	Filimonas lacunae	NBRC 104114	B	1	1	1	1	1	1	1	1	1	1	1	1	1	1	1	1	1	1	1	1	1	1	1	1	1	1	1	1	1	1	1	1	1	1	1	1	1	1	1	1
Fimbriimonas ginsengisoli Gsoil 348	2558860198	Armatimonadetes	Fimbriimonadia	Fimbriimonadales	Fimbriimonadaceae	Fimbriimonas	Fimbriimonas ginsengisoli	Gsoil 348	B	2	1	1	0	0	1	1	1	1	1	1	1	1	1	1	1	1	1	1	1	1	1	1	1	1	1	1	1	1	1	1	1	1	1	1	1	1	1	1	1
Finegoldia magna ATCC 29328	641522627	Firmicutes	Tissierellia	Tissierellales	Peptoniphilaceae	Finegoldia	Finegoldia magna	ATCC 29328	B	1	1	1	1	1	1	1	1	1	1	1	1	1	1	1	1	1	1	1	1	1	1	1	1	1	1	1	1	1	1	1	1	1	1	1	1	1	1	1	1
Firmicutes bacterium zrk13	2910011419	Firmicutes	unclassified	unclassified	unclassified	unclassified	Firmicutes bacterium zrk13	zrk13	B	1	1	1	1	1	1	1	1	1	1	1	1	1	1	1	1	1	1	1	1	1	1	1	1	1	1	1	1	1	1	1	1	1	1	1	1	1	1	1	1
Fischerella sp. NIES-3754	2687453106	Cyanobacteria	unclassified	Nostocales	Hapalosiphonaceae	Fischerella	Fischerella sp. NIES-3754	0	B	1	1	1	1	1	1	1	1	1	1	1	1	1	1	1	1	1	1	1	1	1	1	1	1	1	1	1	1	1	1	1	1	1	1	1	1	1	1	1	1
Flagellatimonas centrodinii R2A-3	2935521123	Proteobacteria	Gammaproteobacteria	Nevskiales	Sinobacteraceae	Flagellatimonas	Flagellatimonas centrodinii	R2A-3	B	1	1	1	1	1	1	2	1	1	1	1	1	1	1	1	1	1	1	1	1	1	1	1	1	1	1	1	1	1	1	1	1	1	1	1	1	1	1	1	1
Flammeovirga pectinis L12M1	2836899790	Bacteroidota	Cytophagia	Cytophagales	Flammeovirgaceae	Flammeovirga	Flammeovirga pectinis	L12M1	B	1	1	1	1	1	1	1	1	1	1	1	1	1	1	1	1	1	1	1	1	1	1	1	1	1	1	1	1	1	1	1	1	1	1	1	2	1	1	1	1
Flammeovirga sp. MY04	2795385487	Bacteroidota	Cytophagia	Cytophagales	Flammeovirgaceae	Flammeovirga	Flammeovirga sp. MY04	MY04	B	1	1	1	1	1	1	1	1	1	1	1	1	1	1	1	1	1	1	1	1	1	1	1	1	1	1	1	1	1	1	1	1	1	1	1	1	1	1	1	1
Flaviflexus ciconiae H23T48	2839909645	Actinobacteria	Actinomycetia	Actinomycetales	Actinomycetaceae	Flaviflexus	Flaviflexus ciconiae	H23T48	B	1	1	1	1	1	1	1	1	1	1	1	1	1	1	1	1	1	1	1	1	1	1	1	1	1	1	1	1	1	1	1	1	2	1	1	1	1	1	1	1
Flaviflexus equikiangi dk850	2910225662	Actinobacteria	Actinomycetia	Actinomycetales	Actinomycetaceae	Flaviflexus	Flaviflexus equikiangi	dk850	B	1	1	1	1	1	1	1	1	1	1	1	1	1	1	1	1	1	1	1	1	1	1	1	1	1	1	1	1	1	1	1	1	1	1	1	1	1	1	1	1
Flaviflexus salsibiostraticola KCTC 33148	2836672266	Actinobacteria	Actinomycetia	Actinomycetales	Actinomycetaceae	Flaviflexus	Flaviflexus salsibiostraticola	KCTC 33148	B	1	1	1	1	1	1	1	1	1	1	1	1	1	1	1	1	1	1	1	1	1	1	1	1	1	1	1	1	1	1	1	1	1	1	1	1	1	1	1	1
Flavisolibacter ginsenosidimutans Gsoil 636	2883849933	Bacteroidota	Chitinophagia	Chitinophagales	Chitinophagaceae	Flavisolibacter	Flavisolibacter ginsenosidimutans	Gsoil 636	B	1	1	1	1	1	1	1	1	1	1	1	1	1	1	1	1	1	1	1	1	1	1	2	1	1	1	1	1	1	1	1	1	1	1	1	1	1	1	1	1
Flavisolibacter tropicus LCS9	2758568004	Bacteroidota	Chitinophagia	Chitinophagales	Chitinophagaceae	Flavisolibacter	Flavisolibacter tropicus	LCS9	B	1	1	1	1	1	1	1	1	1	1	1	1	1	1	1	1	1	1	1	1	1	1	1	1	1	1	1	1	1	1	1	1	1	1	1	1	1	1	1	1
Flavivirga eckloniae ECD14	2788500147	Bacteroidota	Flavobacteriia	Flavobacteriales	Flavobacteriaceae	Flavivirga	Flavivirga eckloniae	ECD14	B	1	1	1	1	1	1	1	1	1	1	1	1	1	1	1	1	1	1	1	1	1	1	1	1	1	1	2	1	1	1	1	1	1	1	1	1	1	1	1	1
Flavobacteriaceae bacterium 3519-10	644736368	Bacteroidota	Flavobacteriia	Flavobacteriales	Flavobacteriaceae	unclassified	Flavobacteriaceae bacterium 3519-10	3519-10	B	1	1	1	1	1	1	1	1	1	1	1	1	1	1	1	1	1	1	1	1	1	1	1	1	1	1	1	1	1	1	1	1	1	1	1	1	1	1	1	0
Flavobacteriaceae bacterium F202Z8	2845818033	Bacteroidota	Flavobacteriia	Flavobacteriales	Flavobacteriaceae	Aggregatimonas	Aggregatimonas sangjinii	F202Z8	B	1	1	1	1	1	1	1	1	1	1	1	1	1	1	1	1	1	1	1	1	1	1	1	1	1	1	1	1	1	1	1	1	1	1	1	1	1	1	1	1
Flavobacteriaceae bacterium UJ101	2718218155	Bacteroidota	Flavobacteriia	Flavobacteriales	Flavobacteriaceae	unclassified	Flavobacteriaceae bacterium UJ101	UJ101	B	1	1	1	1	1	1	1	1	1	1	1	1	1	1	1	1	1	1	1	1	1	1	1	1	1	1	1	1	1	1	1	1	1	1	1	1	1	1	1	1
Flavobacterium album HYN0059	2848964341	Bacteroidota	Flavobacteriia	Flavobacteriales	Flavobacteriaceae	Flavobacterium	Flavobacterium album	HYN0059	B	1	1	1	1	1	1	1	1	1	1	1	1	1	1	1	1	1	1	1	1	1	1	1	1	1	1	1	1	1	1	1	1	1	1	1	1	1	1	1	1
Flavobacterium alkalisoli XS-5	2888527248	Bacteroidota	Flavobacteriia	Flavobacteriales	Flavobacteriaceae	Flavobacterium	Flavobacterium alkalisoli	XS-5	B	1	1	1	1	1	1	1	1	1	1	1	1	1	1	1	1	1	1	1	1	1	2	1	1	1	1	1	1	1	1	1	1	1	1	1	1	1	2	1	1
Flavobacterium anhuiense M168	2847342021	Bacteroidota	Flavobacteriia	Flavobacteriales	Flavobacteriaceae	Flavobacterium	Flavobacterium anhuiense	M168	B	2	1	1	2	1	1	1	1	1	1	1	1	1	1	1	1	1	1	1	1	1	1	1	1	1	1	1	1	1	1	1	1	1	1	1	1	1	1	1	1
Flavobacterium arcticum SM1502	2847339297	Bacteroidota	Flavobacteriia	Flavobacteriales	Flavobacteriaceae	Flavobacterium	Flavobacterium arcticum	SM1502	B	1	1	1	1	1	1	1	1	1	1	1	1	1	1	1	1	1	1	1	1	1	1	2	1	1	1	1	1	1	1	1	1	1	1	1	1	1	1	1	1
Flavobacterium branchiophilum FL-15	2561511155	Bacteroidota	Flavobacteriia	Flavobacteriales	Flavobacteriaceae	Flavobacterium	Flavobacterium branchiophilum	FL-15	B	1	1	1	1	1	1	1	1	1	1	1	1	1	1	1	1	1	1	1	1	1	1	1	1	1	1	1	1	1	1	1	1	1	1	1	1	1	1	1	1
Flavobacterium columnare 94-081	2684623209	Bacteroidota	Flavobacteriia	Flavobacteriales	Flavobacteriaceae	Flavobacterium	Flavobacterium columnare	94-081	B	1	1	1	1	1	1	1	1	1	1	1	1	1	1	1	1	1	1	1	1	1	1	1	1	1	1	1	1	1	1	1	1	1	1	1	1	1	1	1	1
Flavobacterium commune PK15	2765235939	Bacteroidota	Flavobacteriia	Flavobacteriales	Flavobacteriaceae	Flavobacterium	Flavobacterium commune	PK15	B	1	1	1	1	1	1	1	1	1	1	1	1	1	1	1	1	1	1	1	1	1	1	1	1	1	1	2	1	1	1	1	1	1	1	1	1	1	1	1	1
Flavobacterium crassostreae LPB0076	2721755704	Bacteroidota	Flavobacteriia	Flavobacteriales	Flavobacteriaceae	Flavobacterium	Flavobacterium crassostreae	LPB0076	B	1	1	1	1	1	1	1	1	1	1	1	1	1	1	1	1	1	1	1	1	1	1	1	1	1	1	1	1	1	1	1	1	1	1	1	1	1	1	1	1
Flavobacterium crocinum HYN0056	2844330942	Bacteroidota	Flavobacteriia	Flavobacteriales	Flavobacteriaceae	Flavobacterium	Flavobacterium crocinum	HYN0056	B	1	1	1	1	1	1	1	1	1	1	1	1	1	1	1	1	1	1	2	1	1	1	1	1	1	1	1	1	1	1	1	1	1	1	1	1	1	1	1	1
Flavobacterium cyanobacteriorum TH021	2773857927	Bacteroidota	Flavobacteriia	Flavobacteriales	Flavobacteriaceae	Flavobacterium	Flavobacterium cyanobacteriorum	TH021	B	1	1	1	1	1	1	1	1	1	1	1	1	1	1	1	1	1	1	1	1	1	1	1	1	1	1	1	1	1	1	1	1	1	1	1	1	1	1	1	1
Flavobacterium cyclinae KSM-R2A25	2963537800	Bacteroidota	Flavobacteriia	Flavobacteriales	Flavobacteriaceae	Flavobacterium	Flavobacterium cyclinae	KSM-R2A25	B	1	1	1	1	1	1	1	1	1	1	1	1	1	1	1	1	1	1	1	1	1	1	1	1	1	1	1	1	1	1	1	1	1	1	1	1	1	1	1	1
Flavobacterium faecale WV33	2847349748	Bacteroidota	Flavobacteriia	Flavobacteriales	Flavobacteriaceae	Flavobacterium	Flavobacterium faecale	WV33	B	1	1	1	1	1	1	1	1	1	1	1	1	1	1	1	1	1	1	1	1	1	1	1	1	1	1	2	1	1	1	1	1	1	1	1	1	1	1	1	1
Flavobacterium fluviale HYN0086	2847330388	Bacteroidota	Flavobacteriia	Flavobacteriales	Flavobacteriaceae	Flavobacterium	Flavobacterium fluviale	HYN0086	B	1	1	1	1	1	1	1	1	1	1	1	1	1	1	1	1	1	1	1	1	1	1	1	1	1	1	1	1	1	1	1	1	1	1	1	1	1	1	1	1
Flavobacterium gilvum EM1308	2718217955	Bacteroidota	Flavobacteriia	Flavobacteriales	Flavobacteriaceae	Flavobacterium	Flavobacterium gilvum	EM1308	B	1	1	1	1	1	1	1	1	1	1	1	1	1	1	1	1	1	1	1	1	1	1	1	1	1	1	2	1	1	1	1	1	1	1	1	1	1	1	1	1
Flavobacterium indicum GPTSA100-9	2540341066	Bacteroidota	Flavobacteriia	Flavobacteriales	Flavobacteriaceae	Flavobacterium	Flavobacterium indicum	GPTSA100-9	B	1	1	1	1	1	1	1	1	1	1	1	1	1	1	1	1	1	1	1	1	1	1	1	1	1	1	1	1	1	1	1	1	1	1	1	1	1	1	1	1
Flavobacterium inviolabile P2-65	2912151085	Bacteroidota	Flavobacteriia	Flavobacteriales	Flavobacteriaceae	Flavobacterium	Flavobacterium inviolabile	P2-65	B	2	1	1	1	1	1	1	1	1	1	1	1	1	1	1	1	1	1	1	1	1	1	1	1	1	1	1	1	1	1	1	1	1	1	1	1	1	1	1	1
Flavobacterium johnsoniae UW101, ATCC 17061	644736369	Bacteroidota	Flavobacteriia	Flavobacteriales	Flavobacteriaceae	Flavobacterium	Flavobacterium johnsoniae	UW101, ATCC 17061	B	1	1	1	1	1	1	1	1	1	1	1	1	1	1	1	1	1	1	1	1	1	1	1	1	1	1	1	1	1	1	1	1	1	1	1	1	1	1	1	0
Flavobacterium magnum HYN0048	2791355216	Bacteroidota	Flavobacteriia	Flavobacteriales	Flavobacteriaceae	Flavobacterium	Flavobacterium magnum	HYN0048	B	1	1	1	1	0	1	1	1	1	1	1	1	1	1	1	1	1	1	1	1	1	1	1	1	1	1	1	1	1	1	1	1	1	1	1	1	1	1	1	1
Flavobacterium nackdongense GS13	2848968057	Bacteroidota	Flavobacteriia	Flavobacteriales	Flavobacteriaceae	Flavobacterium	Flavobacterium nackdongense	GS13	B	1	1	1	1	1	1	1	1	1	1	1	1	1	1	1	1	1	1	1	1	1	1	1	1	1	1	2	1	1	1	1	1	1	1	1	1	1	1	1	1
Flavobacterium pallidum HYN0049	2847327234	Bacteroidota	Flavobacteriia	Flavobacteriales	Flavobacteriaceae	Flavobacterium	Flavobacterium pallidum	HYN0049	B	1	1	1	1	1	1	1	1	1	1	1	1	1	1	1	1	1	1	1	1	1	1	1	1	1	1	1	1	1	1	1	1	1	1	1	1	1	1	1	1
Flavobacterium petrolei Kopri-42	2818991200	Bacteroidota	Flavobacteriia	Flavobacteriales	Flavobacteriaceae	Flavobacterium	Flavobacterium petrolei	Kopri-42	B	1	1	1	1	1	1	1	1	1	1	1	1	1	1	1	1	1	1	1	1	1	1	1	1	1	1	1	1	1	1	1	1	1	1	1	1	1	1	1	1
Flavobacterium psychrophilum 3	2648501190	Bacteroidota	Flavobacteriia	Flavobacteriales	Flavobacteriaceae	Flavobacterium	Flavobacterium psychrophilum	3	B	1	1	1	1	1	1	1	1	1	1	1	1	1	1	1	1	1	1	1	1	1	1	1	1	1	1	1	1	1	1	1	1	1	1	1	1	1	1	1	1
Flavobacterium sangjuense GS03	2852510631	Bacteroidota	Flavobacteriia	Flavobacteriales	Flavobacteriaceae	Flavobacterium	Flavobacterium sangjuense	GS03	B	1	1	1	1	1	1	1	1	1	1	1	1	1	1	1	1	1	1	1	1	1	1	1	1	1	1	1	1	1	1	1	1	1	1	1	1	1	1	1	1
Flavobacterium sediminis MEBiC07310	2848971721	Bacteroidota	Flavobacteriia	Flavobacteriales	Flavobacteriaceae	Flavobacterium	Flavobacterium sediminis	MEBiC07310	B	1	1	1	1	1	1	1	1	1	1	1	1	1	1	1	1	1	1	1	1	1	2	1	1	1	1	1	1	1	1	1	1	1	1	1	1	1	1	1	1
Flavobacterium sp. 140616W15	2847334648	Bacteroidota	Flavobacteriia	Flavobacteriales	Flavobacteriaceae	Flavobacterium	Flavobacterium sp. 140616W15	140616W15	B	1	2	2	1	1	1	1	1	1	1	1	1	1	1	1	1	1	1	1	1	1	1	1	1	1	1	1	1	1	1	1	1	1	1	1	1	1	1	1	1
Flavobacterium sp. AJ004	2851534259	Bacteroidota	Flavobacteriia	Flavobacteriales	Flavobacteriaceae	Flavobacterium	Flavobacterium kingsejongi	AJ004	B	1	1	1	1	1	1	1	1	1	1	1	1	1	1	1	1	1	1	1	1	1	1	1	1	1	1	1	1	1	1	1	1	1	1	1	1	1	1	1	1
Flavobacterium succinicans DD5b	2811995047	Bacteroidota	Flavobacteriia	Flavobacteriales	Flavobacteriaceae	Flavobacterium	Flavobacterium succinicans	DD5b	B	1	1	1	1	1	1	1	1	1	1	1	1	1	1	1	1	1	1	1	1	1	1	1	1	1	1	1	1	1	1	1	1	1	1	1	1	1	0	1	1
Flavobacterium tructae MSU	2775507239	Bacteroidota	Flavobacteriia	Flavobacteriales	Flavobacteriaceae	Flavobacterium	Flavobacterium tructae	MSU	B	1	1	1	1	1	1	1	1	1	1	1	1	1	1	1	1	1	1	1	1	1	1	1	1	1	1	1	1	1	1	1	1	1	1	1	1	1	1	1	1
Flavonifractor plautii YL31	2728369350	Firmicutes	Clostridia	Eubacteriales	Oscillospiraceae	Flavonifractor	Flavonifractor plautii	YL31	B	1	1	1	1	1	1	1	1	1	1	1	1	1	1	1	1	1	1	1	1	1	1	1	1	1	1	1	1	1	1	1	1	1	1	1	1	1	1	1	1
Flexistipes sinusarabici MAS10, DSM 4947	2505679008	Deferribacteres	Deferribacteres	Deferribacterales	Flexistipitaceae	Flexistipes	Flexistipes sinusarabici	MAS10, DSM 4947	B	1	1	1	1	1	1	1	1	1	1	1	1	1	1	1	1	1	1	1	1	1	1	1	1	1	1	1	1	1	1	1	1	1	1	1	1	1	1	1	1
Flintibacter sp. KGMB00164	2883420901	Firmicutes	Clostridia	Eubacteriales	unclassified	Flintibacter	Flintibacter sp. KGMB00164	KGMB00164	B	1	2	1	2	1	1	1	1	1	1	1	1	1	1	1	1	1	1	1	1	1	1	1	1	1	1	1	1	1	1	1	1	1	1	1	1	1	1	1	1
Fluviibacter phosphoraccumulans ICHIAU1	2964100155	Proteobacteria	Betaproteobacteria	Rhodocyclales	Fluviibacteraceae	Fluviibacter	Fluviibacter phosphoraccumulans	ICHIAU1	B	1	1	1	1	1	1	1	1	1	1	1	1	1	1	1	1	1	1	1	1	1	1	1	1	1	1	1	1	1	1	1	1	1	1	1	1	1	1	1	1
Fluviibacter phosphoraccumulans ICHIJ1	2964075730	Proteobacteria	Betaproteobacteria	Rhodocyclales	Fluviibacteraceae	Fluviibacter	Fluviibacter phosphoraccumulans	ICHIJ1	B	1	1	1	1	1	1	1	1	1	1	1	1	1	1	1	1	1	1	1	1	1	1	1	1	1	1	1	1	1	1	1	1	1	1	1	1	1	1	1	1
Fluviibacterium aquatile SC52	2883304976	Proteobacteria	Alphaproteobacteria	Rhodobacterales	Rhodobacteraceae	Fluviibacterium	Fluviibacterium aquatile	SC52	B	1	1	1	1	1	1	1	1	1	1	1	1	1	1	1	1	1	1	1	1	1	1	1	1	1	1	2	1	1	1	1	1	1	1	1	1	1	1	1	1
Fluviicola taffensis RW262, DSM 16823	2503707007	Bacteroidota	Flavobacteriia	Flavobacteriales	Crocinitomicaceae	Fluviicola	Fluviicola taffensis	RW262, DSM 16823	B	1	1	1	1	1	1	1	1	1	1	1	1	1	1	1	1	1	1	1	1	1	1	1	1	1	1	1	1	1	1	1	1	1	1	1	1	1	1	1	1
Fluviispira sanaruensis RF1110005	2828502705	Proteobacteria	Oligoflexia	Silvanigrellales	Silvanigrellaceae	Fluviispira	Fluviispira sanaruensis	RF1110005	B	1	1	1	1	1	1	1	1	1	1	1	1	1	1	1	1	1	1	1	1	1	1	1	1	1	1	1	1	1	1	1	0	1	1	2	1	1	2	1	1
Fokinia solitaria Rio ETE_ALG 3VII	2865316218	Proteobacteria	Alphaproteobacteria	Rickettsiales	Candidatus Midichloriaceae	Candidatus Fokinia	Candidatus Fokinia solitaria	Rio ETE_ALG 3VII	B	1	1	1	1	1	1	1	1	1	1	1	1	1	1	1	1	1	1	1	1	1	1	1	1	1	1	1	1	1	1	1	1	1	1	1	1	1	1	1	1
Formosa sediminum PS13	2884082892	Bacteroidota	Flavobacteriia	Flavobacteriales	Flavobacteriaceae	Formosa	Formosa sediminum	PS13	B	1	1	1	1	1	1	1	1	1	1	1	1	1	1	1	1	1	1	1	1	1	1	1	1	1	1	1	1	1	1	1	1	1	1	1	1	1	1	1	1
Formosa sp. Hel1_33_131	2751185727	Bacteroidota	Flavobacteriia	Flavobacteriales	Flavobacteriaceae	Formosa	Formosa sp. Hel1_33_131	Hel1_33_131	B	1	1	1	1	1	1	1	1	1	1	1	1	1	1	1	1	1	1	1	1	1	1	1	1	1	1	1	1	1	1	1	1	1	1	1	1	1	1	1	1
Francisella adeliensis FDC440	2888255566	Proteobacteria	Gammaproteobacteria	Thiotrichales	Francisellaceae	Francisella	Francisella adeliensis	FDC440	B	1	1	1	1	1	1	1	1	1	1	2	1	1	1	1	1	1	1	1	1	1	1	1	1	1	1	1	1	1	1	1	1	1	1	1	1	1	1	1	1
Francisella cf. novicida Fx1	651053026	Proteobacteria	Gammaproteobacteria	Thiotrichales	Francisellaceae	Francisella	Francisella tularensis	Fx1	B	1	1	1	1	1	1	1	1	1	1	1	1	1	1	1	1	1	1	1	1	1	1	1	1	1	1	1	1	1	1	1	1	1	1	1	1	1	1	1	1
Francisella frigiditurris CA97-1460	2791355194	Proteobacteria	Gammaproteobacteria	Thiotrichales	Francisellaceae	Francisella	Francisella frigiditurris	CA97-1460	B	1	1	1	1	1	1	1	1	1	1	1	1	1	1	1	1	1	1	1	1	1	1	1	1	1	1	1	1	1	1	1	1	1	1	1	1	1	1	1	1
Francisella halioticida DSM 23729	2773857878	Proteobacteria	Gammaproteobacteria	Thiotrichales	Francisellaceae	Francisella	Francisella halioticida	DSM 23729	B	1	1	1	1	1	1	1	1	1	1	1	1	1	1	1	1	1	1	1	1	1	1	1	1	1	1	1	1	1	1	1	1	1	1	1	1	1	1	1	1
Francisella hispaniensis CCUG 58020	2773858043	Proteobacteria	Gammaproteobacteria	Thiotrichales	Francisellaceae	Francisella	Francisella hispaniensis	CCUG 58020	B	1	1	1	1	1	1	1	1	1	1	1	1	1	1	1	1	1	1	1	1	1	1	1	1	1	1	1	1	1	1	1	1	1	1	1	1	1	1	1	1
Francisella marina E95-16	2888259599	Proteobacteria	Gammaproteobacteria	Thiotrichales	Francisellaceae	Francisella	Francisella marina	E95-16	B	1	1	1	1	1	1	1	1	1	2	2	1	1	1	1	1	1	1	1	1	1	1	1	1	1	1	1	1	1	1	1	1	1	1	1	1	1	1	1	1
Francisella noatunensis LADL--07-285A	2558309050	Proteobacteria	Gammaproteobacteria	Thiotrichales	Francisellaceae	Francisella	Francisella orientalis	LADL--07-285A	B	1	1	1	1	1	1	1	1	1	1	1	1	1	1	1	1	1	1	1	1	1	1	1	1	1	1	1	1	1	1	1	1	1	1	1	1	1	1	1	1
Francisella novicida 3523	651053025	Proteobacteria	Gammaproteobacteria	Thiotrichales	Francisellaceae	Francisella	Francisella tularensis	3523	B	1	1	1	1	1	1	1	1	1	1	1	1	1	1	1	1	1	1	1	1	1	1	1	1	1	1	1	1	1	1	1	1	1	1	1	1	1	1	1	1
Francisella opportunistica 14-2155	2847772722	Proteobacteria	Gammaproteobacteria	Thiotrichales	Francisellaceae	Francisella	Francisella opportunistica	14-2155	B	1	1	1	1	1	1	1	1	1	1	1	1	1	1	1	1	1	1	1	1	1	1	1	1	1	1	1	2	1	1	1	1	1	1	1	1	1	1	1	1
Francisella persica ATCC VR-331	2772190782	Proteobacteria	Gammaproteobacteria	Thiotrichales	Francisellaceae	Francisella	Francisella persica	FSC845	B	1	1	1	1	1	1	1	1	1	1	1	1	1	1	1	1	1	1	1	1	1	1	1	1	1	1	1	1	1	1	1	1	1	1	1	1	1	1	1	1
Francisella philomiragia ATCC 25017D-5	2630968471	Proteobacteria	Gammaproteobacteria	Thiotrichales	Francisellaceae	Francisella	Francisella philomiragia	ATCC 25017D-5	B	1	1	1	1	1	1	1	1	1	1	1	1	1	1	1	1	1	1	1	1	1	1	1	1	1	1	1	1	1	1	1	1	1	1	1	1	1	1	1	1
Francisella salina TX077308	650716037	Proteobacteria	Gammaproteobacteria	Thiotrichales	Francisellaceae	Francisella	Francisella salina	TX077308	B	1	1	1	1	1	1	1	1	1	1	1	1	1	1	1	1	1	1	1	1	1	1	1	1	1	1	1	1	1	1	1	1	1	1	1	1	1	1	1	1
Francisella sp. FSC1006	2516143106	Proteobacteria	Gammaproteobacteria	Thiotrichales	Francisellaceae	Francisella	Francisella sp. FSC1006	FSC1006	B	1	1	1	1	1	1	1	1	1	1	1	1	1	1	1	1	1	1	1	1	1	1	1	1	1	1	1	1	1	1	1	1	1	1	1	1	1	1	1	1
Francisella tularensis 12T0050_FLI	2847778580	Proteobacteria	Gammaproteobacteria	Thiotrichales	Francisellaceae	Francisella	Francisella tularensis	12T0050_FLI	B	1	1	1	1	1	1	1	1	1	1	1	1	1	1	1	1	1	1	1	1	1	1	1	1	1	1	1	1	1	1	1	1	1	1	1	1	1	1	1	1
Francisella uliginis TX077310	2799112939	Proteobacteria	Gammaproteobacteria	Thiotrichales	Francisellaceae	Francisella	Francisella uliginis	TX077310	B	1	1	1	1	1	1	1	1	1	1	1	1	1	1	1	1	1	1	1	1	1	1	1	1	1	1	1	1	1	1	1	1	1	1	1	1	1	1	1	1
Frankia alni ACN14a	637000115	Actinobacteria	Actinomycetia	Frankiales	Frankiaceae	Frankia	Frankia alni	ACN14a	B	1	1	1	1	1	1	1	1	1	1	1	1	1	1	1	1	1	1	1	1	1	1	1	1	1	1	1	1	1	1	1	1	1	1	1	1	1	2	1	1
Frankia asymbiotica NRRL B-16386	2675902999	Actinobacteria	Actinomycetia	Frankiales	Frankiaceae	Frankia	Frankia asymbiotica	NRRL B-16386	B	1	1	1	1	1	1	1	1	1	1	1	1	1	1	1	1	1	1	1	1	1	1	1	1	1	1	1	1	1	1	1	1	1	1	1	1	1	1	1	1
Frankia casuarinae CcI3	637000116	Actinobacteria	Actinomycetia	Frankiales	Frankiaceae	Frankia	Frankia casuarinae	CcI3	B	1	1	1	2	1	1	1	1	2	1	1	1	1	1	1	1	1	1	1	1	1	1	1	1	1	1	1	1	1	1	1	1	1	1	1	1	1	1	1	1
Frankia datiscae Dg1	2506783011	Actinobacteria	Actinomycetia	Frankiales	Frankiaceae	Frankia	Candidatus Frankia datiscae	Dg1	B	1	1	1	1	1	1	1	1	1	1	1	1	1	1	1	1	1	1	1	1	1	1	1	1	1	1	1	1	1	1	1	1	1	1	1	1	1	1	1	1
Frankia inefficax EuI1c	649633045	Actinobacteria	Actinomycetia	Frankiales	Frankiaceae	Frankia	Frankia inefficax	EuI1c	B	1	1	1	1	1	1	1	1	1	1	1	1	1	1	1	1	1	1	1	1	1	1	1	1	1	1	1	1	1	1	1	1	1	1	1	1	1	1	1	1
Frankia sp. BMG5.30	2773857933	Actinobacteria	Actinomycetia	Frankiales	Frankiaceae	Frankia	Frankia sp. BMG5.30	BMG5.30	B	1	1	1	1	1	1	1	1	1	1	1	1	1	1	1	1	1	1	1	1	1	1	1	1	1	1	1	1	1	1	1	1	1	1	1	1	1	1	1	1
Frateuria aurantia Kondo 67, DSM 6220	2509601034	Proteobacteria	Gammaproteobacteria	Xanthomonadales	Rhodanobacteraceae	Frateuria	Frateuria aurantia	Kondo 67, DSM 6220	B	1	1	1	1	1	1	1	1	1	1	1	1	1	1	1	1	1	1	1	1	1	1	1	1	1	1	1	1	1	1	1	1	1	1	1	1	1	1	1	1
Frigidibacter mobilis cai42	2687453399	Proteobacteria	Alphaproteobacteria	Rhodobacterales	Rhodobacteraceae	Frigidibacter	Frigidibacter mobilis	cai42	B	1	1	1	1	1	1	1	1	1	1	1	1	1	1	1	1	1	1	1	1	1	1	1	1	1	1	1	1	1	1	1	1	1	1	1	1	1	1	1	1
Frischella perrara PEB0191	2630968947	Proteobacteria	Gammaproteobacteria	Orbales	Orbaceae	Frischella	Frischella perrara	PEB0191	B	1	1	1	1	1	1	1	1	1	1	1	1	1	1	1	1	1	1	1	1	1	1	1	1	1	1	1	1	1	1	1	1	1	1	1	1	1	1	1	1
Frondihabitans sp. 762G35	2833011970	Actinobacteria	Actinomycetia	Micrococcales	Microbacteriaceae	Frondihabitans	Frondihabitans sp. 762G35	762G35	B	1	1	1	1	1	1	1	1	1	1	1	1	1	1	1	1	1	1	1	1	1	1	1	1	1	1	0	1	1	1	1	1	1	1	1	2	1	1	1	1
Fructilactobacillus lindneri TMW 1.1993	2718218020	Firmicutes	Bacilli	Lactobacillales	Lactobacillaceae	Fructilactobacillus	Fructilactobacillus lindneri	TMW 1.1993	B	1	1	1	1	1	1	1	1	1	1	1	1	1	1	1	1	1	1	1	1	1	1	1	1	1	1	1	1	1	1	1	1	1	2	1	1	1	1	1	1
Fructilactobacillus sanfranciscensis TMW 1.1304	2511231118	Firmicutes	Bacilli	Lactobacillales	Lactobacillaceae	Fructilactobacillus	Fructilactobacillus sanfranciscensis	TMW 1.1304	B	1	1	1	1	1	1	1	1	1	1	1	1	1	1	1	1	1	1	1	1	1	1	1	1	1	1	1	1	1	1	1	1	0	1	1	1	1	1	1	1
Fuerstiella marisgermanici NH11	2751185673	Planctomycetota	Planctomycetia	Planctomycetales	Planctomycetaceae	Fuerstiella	Fuerstiella marisgermanici	NH11	B	1	1	1	1	1	1	1	1	1	1	1	1	1	1	1	1	1	1	1	1	1	1	1	1	1	1	1	1	1	1	1	1	1	1	1	1	1	1	1	1
Fusobacterium gonidiaformans ATCC 25563	2806310888	Fusobacteria	Fusobacteriia	Fusobacteriales	Fusobacteriaceae	Fusobacterium	Fusobacterium gonidiaformans	ATCC 25563	B	1	1	1	1	1	1	1	1	1	1	1	1	1	1	1	1	1	1	1	1	1	1	1	1	1	1	1	1	1	1	1	1	1	1	1	1	1	1	1	1
Fusobacterium hominis NSJ-57	2911946595	Fusobacteria	Fusobacteriia	Fusobacteriales	Fusobacteriaceae	Fusobacterium	Fusobacterium hominis	NSJ-57	B	1	1	1	1	1	1	1	1	1	1	1	1	1	1	1	1	1	1	1	1	1	1	1	1	1	1	1	1	1	1	1	1	1	1	1	1	1	1	1	2
Fusobacterium hwasookii ChDC F174	2651869741	Fusobacteria	Fusobacteriia	Fusobacteriales	Fusobacteriaceae	Fusobacterium	Fusobacterium hwasookii	ChDC F174	B	1	1	1	1	1	1	1	1	1	1	1	1	1	1	1	1	1	1	1	1	1	1	1	1	1	1	1	1	1	1	1	1	1	1	1	1	1	1	1	1
Fusobacterium mortiferum ATCC 9817	2806310874	Fusobacteria	Fusobacteriia	Fusobacteriales	Fusobacteriaceae	Fusobacterium	Fusobacterium mortiferum	ATCC 9817	B	1	1	1	1	1	1	1	1	1	1	1	1	1	1	1	1	1	1	1	1	1	1	1	1	1	1	1	1	1	1	1	1	1	1	1	1	1	1	1	1
Fusobacterium necrophorum ATCC 25286	2847466697	Fusobacteria	Fusobacteriia	Fusobacteriales	Fusobacteriaceae	Fusobacterium	Fusobacterium necrophorum	ATCC 25286	B	1	1	1	1	1	1	1	1	1	1	1	1	1	1	1	1	1	1	1	1	1	1	1	1	1	1	1	1	1	1	1	1	1	1	1	1	1	1	1	1
Fusobacterium nucleatum animalis 21_1A	2663762974	Fusobacteria	Fusobacteriia	Fusobacteriales	Fusobacteriaceae	Fusobacterium	Fusobacterium nucleatum	21_1A	B	1	1	1	1	1	1	1	1	1	1	1	1	1	1	1	1	1	1	1	1	1	1	1	1	1	1	1	1	1	1	1	1	1	1	1	1	1	1	1	1
Fusobacterium periodonticum KCOM 2653	2814123093	Fusobacteria	Fusobacteriia	Fusobacteriales	Fusobacteriaceae	Fusobacterium	Fusobacterium periodonticum	KCOM 2653	B	1	1	1	1	1	1	1	1	1	1	1	1	1	1	1	1	1	1	1	1	1	1	1	1	1	1	1	1	1	1	1	1	1	1	1	1	1	1	1	1
Fusobacterium sp. oral taxon 203 W7671	2765235859	Fusobacteria	Fusobacteriia	Fusobacteriales	Fusobacteriaceae	Fusobacterium	Fusobacterium sp. oral taxon 203	203 W7671	B	1	1	1	1	1	1	1	1	1	1	1	1	1	1	1	1	1	1	1	1	1	1	1	1	1	1	1	1	1	1	1	1	1	1	1	1	1	1	1	1
Fusobacterium ulcerans ATCC 49185	2806310933	Fusobacteria	Fusobacteriia	Fusobacteriales	Fusobacteriaceae	Fusobacterium	Fusobacterium ulcerans	ATCC 49185	B	1	1	1	1	1	1	1	1	1	1	1	1	1	1	1	1	1	1	1	1	1	1	1	1	1	1	1	1	1	1	1	1	1	1	1	1	1	1	1	1
Fusobacterium varium NCTC10560	2847458331	Fusobacteria	Fusobacteriia	Fusobacteriales	Fusobacteriaceae	Fusobacterium	Fusobacterium varium	NCTC 10560	B	1	1	1	1	1	1	1	3	1	1	1	1	1	1	1	1	1	1	1	1	1	1	1	1	1	1	1	1	1	1	1	1	1	1	1	1	1	1	1	1
Gallaecimonas mangrovi HK-28	2833616669	Proteobacteria	Gammaproteobacteria	unclassified	unclassified	Gallaecimonas	Gallaecimonas mangrovi	HK-28	B	1	1	1	1	1	1	1	1	1	1	1	1	1	1	1	1	1	1	1	1	1	1	1	1	1	1	1	1	1	1	1	1	1	1	1	1	1	1	1	1
Gallibacterium anatis UMN179	650716038	Proteobacteria	Gammaproteobacteria	Pasteurellales	Pasteurellaceae	Gallibacterium	Gallibacterium anatis	UMN179	B	1	1	1	1	1	1	1	1	1	1	1	1	1	1	1	1	1	1	1	1	1	1	1	1	1	1	1	1	1	1	1	1	1	1	1	1	1	1	1	1
Gallionella capsiferriformans ES-2	648028028	Proteobacteria	Betaproteobacteria	Nitrosomonadales	Gallionellaceae	Gallionella	Gallionella capsiferriformans	ES-2	B	1	1	1	1	1	1	1	1	1	1	1	1	1	1	1	1	1	1	1	1	1	1	1	1	1	1	1	1	1	1	1	1	1	1	1	1	1	1	1	1
gamma proteobacterium sp. HdN1	2511231104	Proteobacteria	Gammaproteobacteria	unclassified	unclassified	unclassified	gamma proteobacterium HdN1	HdN1	B	1	1	1	1	1	1	1	1	1	1	1	1	1	1	1	1	1	1	1	1	1	1	1	1	1	1	1	1	1	1	1	1	1	1	1	1	1	1	1	1
Gardnerella vaginalis 317, ATCC 14019	649633046	Actinobacteria	Actinomycetia	Bifidobacteriales	Bifidobacteriaceae	Gardnerella	Gardnerella vaginalis	317, ATCC 14019	B	1	1	1	1	1	1	1	1	1	1	1	1	1	1	1	1	1	1	1	1	1	1	1	1	1	1	1	1	1	1	1	1	1	1	1	1	1	1	1	1
Geitlerinema sp. PCC 7407	2503538020	Cyanobacteria	unclassified	Oscillatoriales	Coleofasciculaceae	Geitlerinema	Geitlerinema sp. PCC 7407	PCC 7407	B	1	1	1	1	1	1	1	1	1	1	1	1	1	1	1	1	1	1	1	1	1	1	1	1	1	1	1	1	1	1	1	1	1	1	1	1	1	1	1	1
Gemella morbillorum NCTC 11323	2808606651	Firmicutes	Bacilli	Bacillales	unclassified	Gemella	Gemella morbillorum	NCTC 11323	B	1	1	1	1	1	1	1	1	1	1	1	1	1	1	1	1	1	1	1	1	1	1	1	1	1	1	1	1	1	1	1	1	1	1	1	1	1	1	1	1
Gemella sp. W2231	2687453343	Firmicutes	Bacilli	Bacillales	unclassified	Gemella	Gemella sp. oral taxon 928	W2231	B	1	1	1	1	1	1	1	1	1	1	1	1	1	1	1	1	1	1	1	1	1	1	1	1	1	1	1	1	1	1	1	1	1	1	1	1	1	1	1	1
Geminocystis sp. NIES-3708	2675903523	Cyanobacteria	unclassified	Chroococcales	Chroococcaceae	Geminocystis	Geminocystis sp. NIES-3708	NIES-3708	B	1	1	1	1	1	1	1	1	1	1	1	1	1	1	1	1	1	1	1	1	1	1	1	1	1	1	1	1	1	1	1	1	1	1	1	1	1	1	1	1
Gemmata obscuriglobus DSM 5831	2836862175	Planctomycetota	Planctomycetia	Gemmatales	Gemmataceae	Gemmata	Gemmata obscuriglobus	DSM 5831	B	1	1	1	1	1	1	1	1	1	1	1	1	1	1	1	1	1	1	1	1	1	1	1	1	1	1	1	1	1	1	1	1	1	1	1	1	1	2	2	1
Gemmatimonas aurantiaca T-27T	643692024	Gemmatimonadetes	Gemmatimonadetes	Gemmatimonadales	Gemmatimonadaceae	Gemmatimonas	Gemmatimonas aurantiaca	T-27T	B	1	1	1	1	1	1	1	1	1	1	1	1	1	1	1	1	1	1	1	1	1	1	1	1	1	1	1	1	1	1	1	1	1	1	1	1	1	1	1	1
Gemmatimonas groenlandica TET16	2910211790	Gemmatimonadetes	Gemmatimonadetes	Gemmatimonadales	Gemmatimonadaceae	Gemmatimonas	Gemmatimonas groenlandica	TET16	B	1	1	1	1	1	1	1	1	1	1	1	1	1	1	1	1	1	1	1	1	1	1	1	1	1	1	1	1	1	1	1	1	1	1	1	1	1	1	1	1
Gemmatimonas phototrophica AP64	2775507241	Gemmatimonadetes	Gemmatimonadetes	Gemmatimonadales	Gemmatimonadaceae	Gemmatimonas	Gemmatimonas phototrophica	AP64	B	1	1	1	1	1	1	1	1	1	1	1	1	1	1	1	1	1	1	1	1	1	1	1	1	1	1	1	1	1	1	1	1	1	1	1	1	1	1	1	1
Gemmatirosa kalamazoonensis KBS708	2576861455	Gemmatimonadetes	Gemmatimonadetes	Gemmatimonadales	Gemmatimonadaceae	Gemmatirosa	Gemmatirosa kalamazoonensis	KBS708	B	1	1	1	1	1	1	1	1	1	1	1	1	1	1	1	1	1	1	1	1	1	1	1	1	1	1	1	1	1	1	1	1	1	1	1	1	1	1	1	1
Gemmobacter aquarius HYN0069	2788500375	Proteobacteria	Alphaproteobacteria	Rhodobacterales	Rhodobacteraceae	Gemmobacter	Gemmobacter aquarius	HYN0069	B	1	1	1	1	1	1	1	1	1	1	1	1	1	1	1	1	1	1	1	1	1	1	1	1	1	1	1	1	1	1	1	1	1	1	1	1	1	1	1	1
Genome sequencing of Pantoea rwandensis ND04	2983383910	Proteobacteria	Gammaproteobacteria	Enterobacterales	Erwiniaceae	Pantoea	Pantoea rwandensis	ND04	B	1	1	1	1	1	2	1	1	1	1	1	1	1	1	1	1	1	1	1	1	1	1	1	1	1	1	1	1	1	1	1	1	1	1	1	1	1	1	1	1
Geoalkalibacter subterraneus Red1	2593339207	Proteobacteria	Deltaproteobacteria	Desulfuromonadales	Geobacteraceae	Geoalkalibacter	Geoalkalibacter subterraneus	Red1	B	1	1	1	1	1	1	1	1	1	1	1	1	1	1	1	1	1	1	1	1	1	1	1	1	1	2	1	1	1	1	1	1	1	1	1	1	1	1	1	1
Geobacillus kaustophilus HTA426	637000118	Firmicutes	Bacilli	Bacillales	Bacillaceae	Geobacillus	Geobacillus kaustophilus	HTA426	B	1	1	1	1	1	1	1	1	1	1	1	1	1	1	1	1	1	1	1	1	1	1	1	1	1	1	1	1	1	1	1	1	1	1	1	1	1	1	1	1
Geobacillus kaustophilus NBRC 102445	2843255297	Firmicutes	Bacilli	Bacillales	Bacillaceae	Geobacillus	Geobacillus kaustophilus	NBRC 102445	B	1	2	2	1	1	1	1	1	1	1	1	1	1	1	1	1	1	1	1	1	1	1	1	1	1	1	1	1	1	1	1	1	1	1	1	1	1	1	1	1
Geobacillus lituanicus N-3	2758568037	Firmicutes	Bacilli	Bacillales	Bacillaceae	Geobacillus	Geobacillus lituanicus	N-3	B	1	1	1	1	1	1	1	1	1	1	1	1	1	1	1	1	1	1	1	1	1	1	1	1	1	1	1	1	1	1	1	1	1	1	1	1	1	1	1	1
Geobacillus sp. 12AMOR1	2627853986	Firmicutes	Bacilli	Bacillales	Bacillaceae	Geobacillus	Geobacillus sp. 12AMOR1	12AMOR1	B	1	1	1	1	1	1	1	1	1	1	1	1	1	1	1	1	1	1	1	1	1	1	1	1	1	1	1	1	1	1	1	1	1	1	1	1	1	1	1	1
Geobacillus stearothermophilus 10	2927205132	Firmicutes	Bacilli	Bacillales	Bacillaceae	Geobacillus	Geobacillus stearothermophilus	10	B	1	2	2	1	1	1	1	1	1	1	1	1	1	1	1	1	1	1	1	1	1	1	1	1	1	1	1	1	1	1	1	1	1	1	1	1	1	1	1	1
Geobacillus subterraneus KCTC 3922	2687453395	Firmicutes	Bacilli	Bacillales	Bacillaceae	Geobacillus	Geobacillus subterraneus	KCTC 3922	B	1	1	1	1	1	1	1	1	1	1	1	1	1	1	1	1	1	1	1	1	1	1	1	1	1	1	1	1	1	1	1	1	1	1	1	1	1	1	1	1
Geobacillus thermocatenulatus KCTC 3921	2773857857	Firmicutes	Bacilli	Bacillales	Bacillaceae	Geobacillus	Geobacillus thermocatenulatus	KCTC 3921	B	1	1	1	1	1	1	1	1	1	1	1	1	1	1	1	1	1	1	1	1	1	1	1	1	1	1	1	1	1	1	1	1	1	1	1	1	1	1	1	1
Geobacillus thermoleovorans CCB_US3_UF5	2511231121	Firmicutes	Bacilli	Bacillales	Bacillaceae	Geobacillus	Geobacillus thermoleovorans	CCB_US3_UF5	B	1	1	1	1	1	1	1	1	1	1	1	1	1	1	1	1	1	1	1	1	1	1	1	1	1	1	1	1	1	1	1	1	1	1	1	1	1	1	1	1
Geobacter anodireducens SD-1	2687453499	Proteobacteria	Deltaproteobacteria	Desulfuromonadales	Geobacteraceae	Geobacter	Geobacter anodireducens	SD-1	B	0	1	1	1	1	1	1	1	1	1	1	1	1	1	1	1	1	1	1	1	1	1	1	1	1	1	1	1	1	1	1	1	1	1	1	1	1	1	1	1
Geobacter bemidjiensis Bem, DSM 16622	642555129	Proteobacteria	Deltaproteobacteria	Desulfuromonadales	Geobacteraceae	Citrifermentans	Citrifermentans bemidjiense	Bem, DSM 16622	B	1	1	1	1	1	1	1	1	1	1	1	1	1	1	1	1	1	1	1	1	1	1	1	1	1	2	1	1	1	1	1	1	1	1	1	1	1	1	1	1
Geobacter bremensis R4	2914934060	Proteobacteria	Deltaproteobacteria	Desulfuromonadales	Geobacteraceae	Citrifermentans	Citrifermentans bremense	R4	B	1	1	1	1	1	1	1	1	1	1	1	1	1	1	1	1	1	1	1	1	1	2	1	1	1	1	1	1	1	2	1	1	1	1	1	1	1	1	1	1
Geobacter metallireducens GS-15	637000119	Proteobacteria	Deltaproteobacteria	Desulfuromonadales	Geobacteraceae	Geobacter	Geobacter metallireducens	GS-15	B	1	1	1	1	1	1	1	1	1	1	1	1	1	1	1	1	1	1	1	1	1	1	1	1	1	2	1	1	1	1	1	1	1	1	1	1	1	1	1	1
Geobacter sp. FeAm09	2884469456	Proteobacteria	Deltaproteobacteria	Desulfuromonadales	Geobacteraceae	Geobacter	Geobacter sp. FeAm09	FeAm09	B	1	1	1	1	1	1	2	1	1	1	1	1	1	1	1	1	1	1	1	1	1	1	1	1	1	1	1	1	1	1	1	1	1	1	1	1	1	1	1	1
Geobacter sulfurreducens AM-1	2639762790	Proteobacteria	Deltaproteobacteria	Desulfuromonadales	Geobacteraceae	Geobacter	Geobacter sulfurreducens	AM-1	B	1	1	1	1	1	1	1	1	1	1	1	1	1	1	1	1	1	1	1	1	1	1	1	1	1	1	1	1	1	1	1	1	0	1	1	1	1	1	1	1
Geobacter uraniireducens Rf4	640427115	Proteobacteria	Deltaproteobacteria	Desulfuromonadales	Geobacteraceae	Geotalea	Geotalea uraniireducens	Rf4	B	1	1	1	1	1	1	0	1	1	1	1	1	1	1	1	1	1	1	1	1	1	1	1	1	1	1	1	1	1	1	1	1	1	1	1	1	1	1	1	0
Geodermatophilus obscurus G-20, DSM 43160	646311931	Actinobacteria	Actinomycetia	Geodermatophilales	Geodermatophilaceae	Geodermatophilus	Geodermatophilus obscurus	G-20, DSM 43160	B	1	1	1	1	1	1	1	1	1	1	1	1	1	1	1	1	1	1	1	1	1	1	1	1	1	1	1	1	1	1	1	1	1	1	1	1	1	1	1	1
Georgenia faecalis ZLJ0423	2833854712	Actinobacteria	Actinomycetia	Micrococcales	Bogoriellaceae	Georgenia	Georgenia faecalis	ZLJ0423	B	1	1	1	1	1	1	1	1	1	1	1	1	1	1	1	1	1	1	1	1	1	1	1	1	1	1	1	1	1	1	1	1	1	1	1	1	1	1	1	1
Georhizobium profundi WS11	2898013075	Proteobacteria	Alphaproteobacteria	Hyphomicrobiales	Rhizobiaceae	Georhizobium	Georhizobium profundi	WS11	B	1	1	1	1	1	1	1	1	1	1	1	1	1	1	1	1	1	1	1	1	1	1	1	1	1	1	1	1	1	1	1	1	1	1	1	1	1	1	1	1
Geotalea daltonii FRC-32	643348554	Proteobacteria	Deltaproteobacteria	Desulfuromonadales	Geobacteraceae	Geotalea	Geotalea daltonii	FRC-32	B	1	1	1	1	1	1	1	1	1	1	1	1	1	1	1	1	1	1	1	1	1	1	1	1	1	2	1	1	1	1	1	1	1	1	1	1	1	1	1	1
Geovibrio thiophilus DSM 11263	2836696539	Deferribacteres	Deferribacteres	Deferribacterales	Geovibrionaceae	Geovibrio	Geovibrio thiophilus	DSM 11263	B	1	1	1	1	1	1	1	1	1	1	1	1	1	1	1	1	1	1	1	1	1	1	1	1	1	1	1	1	2	1	1	1	1	1	1	1	1	1	1	1
Gephyromycinifex aptenodytis NJES-13	2883648118	Actinobacteria	Actinomycetia	Micrococcales	Dermatophilaceae	Gephyromycinifex	Gephyromycinifex aptenodytis	NJES-13	B	1	1	1	1	1	1	1	1	1	1	1	1	1	1	1	1	1	1	1	1	1	1	1	1	1	1	1	1	1	1	1	1	1	1	1	1	1	1	1	1
Gibbsiella quercinecans FRB97	2832944672	Proteobacteria	Gammaproteobacteria	Enterobacterales	Yersiniaceae	Gibbsiella	Gibbsiella quercinecans	FRB97	B	1	1	1	1	1	1	1	1	1	1	1	1	1	1	1	1	1	1	1	1	1	1	1	1	1	1	1	1	1	1	1	1	1	1	1	1	1	1	1	1
Gilliamella apicola wkB1	2574179809	Proteobacteria	Gammaproteobacteria	Orbales	Orbaceae	Gilliamella	Gilliamella apicola	wkB1	B	1	1	1	1	1	1	1	1	1	1	1	1	1	1	1	1	1	1	1	1	1	1	1	1	1	1	1	1	0	1	1	1	1	1	1	1	1	1	1	1
Gimesia alba Pan241w	2936419153	Planctomycetota	Planctomycetia	Planctomycetales	Planctomycetaceae	Gimesia	Gimesia alba	Pan241w	B	1	1	1	1	1	1	1	1	1	1	1	1	1	1	1	1	1	1	1	1	1	2	1	1	1	1	1	1	1	3	1	1	1	1	1	1	1	1	1	1
Gimesia algae Pan161	2936425318	Planctomycetota	Planctomycetia	Planctomycetales	Planctomycetaceae	Gimesia	Gimesia algae	Pan161	B	1	1	1	1	1	1	1	1	1	1	1	1	1	1	1	1	1	1	1	1	1	2	2	1	1	1	1	2	1	1	1	1	1	1	1	1	1	1	1	1
Gimesia aquarii V144	2936431670	Planctomycetota	Planctomycetia	Planctomycetales	Planctomycetaceae	Gimesia	Gimesia aquarii	V144	B	1	1	1	1	1	1	1	1	1	1	1	1	1	1	1	1	1	1	1	1	1	1	1	1	1	1	1	1	1	2	1	1	1	1	1	1	1	1	1	1
Gimesia benthica E7	2883629360	Planctomycetota	Planctomycetia	Planctomycetales	Planctomycetaceae	Gimesia	Gimesia benthica	E7	B	1	1	1	1	1	1	1	1	1	1	1	1	1	1	1	1	1	1	1	1	1	1	1	1	1	2	1	1	1	2	1	1	1	1	1	1	1	1	1	1
Gimesia chilikensis HG66A1	2964069135	Planctomycetota	Planctomycetia	Planctomycetales	Planctomycetaceae	Gimesia	Gimesia chilikensis	HG66A1	B	1	1	1	1	1	1	1	1	1	1	1	1	1	1	1	1	1	1	1	1	1	2	1	1	1	1	1	1	1	2	1	1	1	1	1	1	1	1	1	1
Gimesia fumaroli Enr17	2936437551	Planctomycetota	Planctomycetia	Planctomycetales	Planctomycetaceae	Gimesia	Gimesia fumaroli	Enr17	B	1	1	1	1	1	1	1	1	1	1	1	1	1	1	1	1	1	1	1	1	1	2	1	1	1	1	1	1	1	2	1	1	1	1	1	1	1	1	2	1
Gimesia maris CA11	2923747745	Planctomycetota	Planctomycetia	Planctomycetales	Planctomycetaceae	Gimesia	Gimesia maris	CA11	B	2	1	1	1	1	1	1	1	1	1	1	1	1	1	1	1	1	1	1	1	1	2	1	1	1	1	1	1	1	2	1	1	1	1	1	1	1	1	1	1
Gimesia panareensis Enr10	2939533428	Planctomycetota	Planctomycetia	Planctomycetales	Planctomycetaceae	Gimesia	Gimesia panareensis	Enr10	B	1	1	1	1	1	1	1	1	1	1	1	1	1	1	1	1	1	1	1	1	1	2	1	1	1	1	1	1	1	2	1	1	1	1	1	1	1	1	1	1
Glaciecola agarilytica 4H-3-7+YE-5	650716040	Proteobacteria	Gammaproteobacteria	Alteromonadales	Alteromonadaceae	Glaciecola	Glaciecola sp. 4H-3-7+YE-5	4H-3-7+YE-5	B	1	1	1	1	1	1	1	1	1	1	1	1	1	1	1	1	1	1	1	1	1	1	1	1	1	1	1	1	1	1	1	1	1	1	1	1	1	1	1	1
Glaciecola amylolyticaTHG-3.7	2836785860	Proteobacteria	Gammaproteobacteria	Alteromonadales	Alteromonadaceae	Glaciecola	Glaciecola amylolytica	THG-3.7	B	1	1	1	1	1	1	1	1	1	1	1	1	1	1	1	1	1	1	1	1	1	1	1	1	1	1	1	1	1	1	1	1	1	1	1	2	1	1	1	1
Glaciecola nitratireducens FR1064	2511231080	Proteobacteria	Gammaproteobacteria	Alteromonadales	Alteromonadaceae	Glaciecola	Glaciecola nitratireducens	FR1064	B	1	1	1	1	1	1	1	1	1	1	1	1	1	1	1	1	1	1	1	1	1	1	1	1	1	1	1	1	1	1	1	1	1	1	1	1	1	1	1	1
Glaciecola sp. ANT9081	2513237134	Proteobacteria	Gammaproteobacteria	Alteromonadales	Alteromonadaceae	Glaciecola	Glaciecola sp. ANT9081	ANT9081	B	1	1	1	1	1	1	1	1	1	1	1	1	1	1	1	1	1	1	1	1	1	1	1	1	1	1	1	1	1	1	1	1	1	1	1	1	1	1	1	1
Glaesserella parasuis CL120103	2773857790	Proteobacteria	Gammaproteobacteria	Pasteurellales	Pasteurellaceae	Glaesserella	Glaesserella parasuis	CL120103	B	1	1	1	1	1	1	1	1	1	1	1	1	1	1	1	1	1	1	1	1	1	1	1	1	1	1	1	1	1	1	1	1	1	1	1	1	1	1	1	1
Glaesserella sp. 15-184-2	2840617638	Proteobacteria	Gammaproteobacteria	Pasteurellales	Pasteurellaceae	Glaesserella	Glaesserella sp. 15-184	15-184-2	B	1	1	1	1	1	1	1	1	1	1	1	1	1	1	1	1	1	2	1	1	1	1	1	1	1	1	1	1	1	1	1	1	1	1	1	1	2	1	1	1
Gloeobacter kilaueensis JS1	2558309063	Cyanobacteria	Gloeobacteria	Gloeobacterales	Gloeobacteraceae	Gloeobacter	Gloeobacter kilaueensis	JS1	B	1	1	1	1	1	1	1	1	1	1	1	1	1	1	1	1	1	1	1	1	1	1	1	1	1	1	1	1	1	1	1	1	1	1	1	1	1	2	1	1
Gloeobacter violaceus PCC 7421	637000121	Cyanobacteria	Gloeobacteria	Gloeobacterales	Gloeobacteraceae	Gloeobacter	Gloeobacter violaceus	PCC 7421	B	1	1	1	1	1	1	1	1	1	1	1	1	1	1	1	1	1	1	1	1	1	1	1	1	1	1	1	1	1	1	1	1	1	1	1	1	1	1	1	1
Gloeocapsa sp. PCC 7428	2503754017	Cyanobacteria	unclassified	Chroococcales	Chroococcaceae	Gloeocapsa	Gloeocapsa sp. PCC 7428	PCC 7428	B	1	1	1	1	1	1	1	1	1	1	1	1	1	1	1	1	1	1	1	1	1	1	1	1	1	1	1	1	1	1	1	1	1	1	1	1	1	1	1	1
Gloeothece citriformis PCC 7424	643348533	Cyanobacteria	unclassified	Chroococcales	Aphanothecaceae	Gloeothece	Gloeothece citriformis	PCC 7424	B	1	1	1	1	1	1	1	1	1	1	1	1	1	1	1	1	1	1	1	1	1	1	1	1	1	1	1	1	1	1	1	1	1	1	1	1	1	1	1	1
Gloeothece verrucosa PCC 7822	648028021	Cyanobacteria	unclassified	Chroococcales	Aphanothecaceae	Gloeothece	Gloeothece verrucosa	PCC 7822	B	1	1	1	1	1	1	1	1	1	1	1	1	1	1	1	1	1	1	1	1	1	1	1	1	1	1	1	1	1	1	1	1	1	1	1	1	1	1	1	1
Gluconacetobacter diazotrophicus PA1 5	641228493	Proteobacteria	Alphaproteobacteria	Rhodospirillales	Acetobacteraceae	Gluconacetobacter	Gluconacetobacter diazotrophicus	PA1 5	B	1	1	1	1	1	1	1	1	1	1	1	1	1	1	1	1	1	1	1	1	1	1	1	1	1	1	1	1	1	1	1	1	1	1	1	1	1	1	1	1
Gluconobacter albidus TMW2.1191	2773858035	Proteobacteria	Alphaproteobacteria	Rhodospirillales	Acetobacteraceae	Gluconobacter	Gluconobacter albidus	TMW2.1191	B	1	1	1	1	1	1	1	1	1	1	1	1	1	1	1	1	1	1	1	1	1	1	1	1	1	2	1	1	1	1	1	1	1	1	1	1	1	1	1	1
Gluconobacter oxydans 1.637	2718217838	Proteobacteria	Alphaproteobacteria	Rhodospirillales	Acetobacteraceae	Gluconobacter	Gluconobacter oxydans	1.637	B	1	1	1	1	1	1	1	1	1	1	1	1	1	1	1	1	1	1	1	1	1	1	1	1	1	1	1	1	1	1	1	1	1	1	1	1	1	1	1	1
Glutamicibacter arilaitensis LJH19	2831239063	Actinobacteria	Actinomycetia	Micrococcales	Micrococcaceae	Glutamicibacter	Glutamicibacter arilaitensis	LJH19	B	1	1	1	1	1	1	1	1	1	1	1	1	1	1	1	1	1	1	1	1	1	1	1	1	1	1	1	1	1	1	1	1	1	1	1	1	1	1	1	1
Glutamicibacter halophytocola KLBMP5180	2654587600	Actinobacteria	Actinomycetia	Micrococcales	Micrococcaceae	Glutamicibacter	Glutamicibacter halophytocola	KLBMP5180	B	1	1	1	1	1	1	1	1	1	1	1	1	1	1	1	1	1	1	1	1	1	1	1	1	1	1	1	1	1	1	1	1	1	1	1	1	1	1	1	1
Glutamicibacter nicotianae OTC-16	2848266934	Actinobacteria	Actinomycetia	Micrococcales	Micrococcaceae	Glutamicibacter	Glutamicibacter nicotianae	OTC-16	B	1	1	1	1	1	1	1	1	1	1	1	1	1	1	1	1	1	1	1	1	1	1	1	1	1	1	1	1	1	1	1	1	1	1	1	1	1	1	1	1
Glutamicibacter sp. ZJUTW	2884282902	Actinobacteria	Actinomycetia	Micrococcales	Micrococcaceae	Glutamicibacter	Glutamicibacter sp. ZJUTW	ZJUTW	B	1	1	1	1	1	1	1	1	1	1	1	1	1	1	1	1	1	1	1	1	1	1	1	1	1	1	1	1	1	1	1	1	1	1	1	1	1	1	1	1
Gordonia ajococcus A2	2887889702	Actinobacteria	Actinomycetia	Corynebacteriales	Gordoniaceae	Gordonia	Gordonia ajococcus	A2	B	1	1	1	1	1	1	1	1	1	1	1	1	1	1	1	1	1	1	1	1	1	1	1	1	1	1	1	1	1	1	1	1	1	1	1	1	1	1	1	1
Gordonia alkanivorans YC-RL2	2843147683	Actinobacteria	Actinomycetia	Corynebacteriales	Gordoniaceae	Gordonia	Gordonia alkanivorans	YC-RL2	B	1	1	1	1	1	1	1	1	1	1	1	1	1	1	1	1	1	1	1	1	1	1	1	1	1	1	1	1	1	1	1	1	1	1	1	1	1	2	1	1
Gordonia bronchialis 3410, DSM 43247	646311932	Actinobacteria	Actinomycetia	Corynebacteriales	Gordoniaceae	Gordonia	Gordonia bronchialis	3410, DSM 43247	B	1	1	1	1	1	1	1	1	1	1	1	1	1	1	1	1	1	1	1	1	1	1	1	1	1	1	1	1	1	1	1	1	1	1	1	1	1	2	1	1
Gordonia insulae MMS17-SY073	2841587249	Actinobacteria	Actinomycetia	Corynebacteriales	Gordoniaceae	Gordonia	Gordonia insulae	MMS17-SY073	B	1	2	1	1	1	1	1	1	1	1	1	1	1	1	1	1	1	1	1	1	1	1	1	1	1	1	1	1	1	1	1	1	1	1	1	1	1	2	1	1
Gordonia iterans Co17	2841583530	Actinobacteria	Actinomycetia	Corynebacteriales	Gordoniaceae	Gordonia	Gordonia iterans	Co17	B	1	2	1	1	1	1	1	1	1	1	1	1	1	1	1	1	1	1	1	1	1	1	1	1	1	1	1	1	1	1	1	1	1	1	1	1	1	2	1	1
Gordonia jinghuaiqii 686	2910019310	Actinobacteria	Actinomycetia	Corynebacteriales	Gordoniaceae	Gordonia	Gordonia jinghuaiqii	686	B	1	1	1	1	1	1	1	1	1	1	1	1	1	1	1	1	1	1	1	1	1	1	1	1	1	1	1	1	1	1	1	1	1	1	1	1	1	1	1	1
Gordonia phthalatica QH-11	2648501237	Actinobacteria	Actinomycetia	Corynebacteriales	Gordoniaceae	Gordonia	Gordonia phthalatica	QH-11	B	1	1	1	1	1	1	1	1	1	1	1	1	1	1	1	1	1	1	1	1	1	1	1	1	1	1	1	1	1	1	1	1	1	1	1	1	1	1	1	1
Gordonia polyisoprenivorans VH2, DSM 44266	2512564042	Actinobacteria	Actinomycetia	Corynebacteriales	Gordoniaceae	Gordonia	Gordonia polyisoprenivorans	VH2, DSM 44266	B	1	1	1	1	1	1	1	1	1	1	1	1	1	1	1	1	1	1	1	1	1	1	1	1	1	1	1	1	1	1	1	1	1	1	1	1	1	2	1	1
Gordonia rubripertincta CWB2	2843168903	Actinobacteria	Actinomycetia	Corynebacteriales	Gordoniaceae	Gordonia	Gordonia rubripertincta	CWB2	B	1	2	1	1	1	1	1	1	1	1	1	1	1	1	1	1	1	1	1	1	1	1	1	1	1	1	1	1	1	1	1	1	1	1	1	1	1	2	1	1
Gordonia sp. 135	2887894460	Actinobacteria	Actinomycetia	Corynebacteriales	Gordoniaceae	Gordonia	Gordonia sp. 135	135	B	1	2	1	1	1	1	1	1	1	1	1	1	1	1	1	1	1	1	1	1	1	1	1	1	1	1	1	1	1	1	1	1	1	1	1	1	1	2	1	1
Gordonia terrae 3612	2773857962	Actinobacteria	Actinomycetia	Corynebacteriales	Gordoniaceae	Gordonia	Gordonia terrae	3612	B	1	1	1	1	1	1	1	1	1	1	1	1	1	1	1	1	1	1	1	1	1	1	1	1	1	1	1	1	1	1	1	1	1	1	1	1	1	2	1	1
Gordonia zhaorongruii HY186	2887882214	Actinobacteria	Actinomycetia	Corynebacteriales	Gordoniaceae	Gordonia	Gordonia zhaorongruii	HY186	B	1	1	1	1	1	1	1	1	1	1	1	1	1	1	1	1	1	1	1	1	1	1	1	1	1	1	1	1	1	1	1	1	1	1	1	1	1	2	1	1
Gordonibacter sp. Marseille-P2775	2757320863	Actinobacteria	Coriobacteriia	Eggerthellales	Eggerthellaceae	Gordonibacter	Gordonibacter massiliensis	Marseille-P2775	B	1	1	1	1	1	1	1	1	1	1	1	1	1	1	1	1	1	1	1	1	1	1	1	1	1	1	1	1	1	1	1	1	1	1	1	1	1	1	1	1
Gordonibacter urolithinfaciens DSM 27213T	2775506860	Actinobacteria	Coriobacteriia	Eggerthellales	Eggerthellaceae	Gordonibacter	Gordonibacter urolithinfaciens	DSM 27213T	B	1	1	1	1	1	1	1	1	1	1	1	1	1	1	1	1	1	1	1	1	1	1	1	1	1	1	1	1	1	1	1	1	1	1	1	1	1	1	1	1
Gottschalkia acidurici 9a	2517487003	Firmicutes	Tissierellia	Tissierellales	Gottschalkiaceae	Gottschalkia	Gottschalkia acidurici	9a	B	1	1	1	1	1	1	1	1	1	1	1	1	1	1	1	1	1	1	1	1	1	1	1	1	1	2	1	1	1	1	1	1	1	1	1	1	1	1	1	1
Gramella flava JLT2011	2808606812	Bacteroidota	Flavobacteriia	Flavobacteriales	Flavobacteriaceae	Gramella	Gramella flava	JLT2011	B	1	1	1	1	1	1	1	1	1	1	1	1	1	1	1	1	1	1	1	1	1	1	1	1	1	1	1	1	1	1	1	1	1	1	1	1	1	1	1	0
Gramella forsetii KT0803	639633025	Bacteroidota	Flavobacteriia	Flavobacteriales	Flavobacteriaceae	Gramella	Gramella forsetii	KT0803	B	1	1	1	1	1	1	1	1	1	1	1	1	1	1	1	1	1	1	1	1	1	1	1	1	1	1	1	1	1	1	1	1	1	1	1	1	1	1	1	0
Gramella fulva SH35	2788500393	Bacteroidota	Flavobacteriia	Flavobacteriales	Flavobacteriaceae	Gramella	Gramella fulva	SH35	B	1	1	1	1	1	1	1	1	1	1	1	1	1	1	1	1	1	1	1	1	1	1	1	1	1	1	1	1	1	1	1	1	1	1	1	1	1	1	1	1
Gramella salexigens LPB0144	2718217989	Bacteroidota	Flavobacteriia	Flavobacteriales	Flavobacteriaceae	Gramella	Gramella salexigens	LPB0144	B	1	1	1	1	1	1	1	1	1	1	1	1	1	1	1	1	1	1	1	1	1	1	1	1	1	1	1	1	1	1	1	1	1	1	1	1	1	1	1	1
Granulibacter bethesdensis CGDNIH1	637000123	Proteobacteria	Alphaproteobacteria	Rhodospirillales	Acetobacteraceae	Granulibacter	Granulibacter bethesdensis	CGDNIH1	B	1	1	1	1	1	1	1	1	1	1	1	1	1	1	1	1	1	1	1	0	1	1	1	1	1	1	1	1	1	1	1	1	1	1	1	1	1	1	1	1
Granulicella mallensis MP5ACTX8	2503982037	Acidobacteria	Acidobacteriia	Acidobacteriales	Acidobacteriaceae	Granulicella	Granulicella mallensis	MP5ACTX8	B	1	1	1	1	1	1	1	1	1	1	1	1	1	1	1	1	1	1	1	1	1	1	1	1	1	1	1	1	1	1	1	1	1	1	1	1	1	1	1	0
Granulicella tundricola MP5ACTX9	649633002	Acidobacteria	Acidobacteriia	Acidobacteriales	Acidobacteriaceae	Granulicella	Granulicella tundricola	MP5ACTX9	B	1	1	1	1	1	1	1	1	1	1	1	1	1	1	1	1	1	1	1	1	1	1	1	1	1	1	1	1	1	1	1	1	1	1	1	1	1	1	1	1
Grimontia hollisae ATCC 33564	2718217809	Proteobacteria	Gammaproteobacteria	Vibrionales	Vibrionaceae	Grimontia	Grimontia hollisae	ATCC 33564	B	1	1	1	1	1	1	1	1	1	1	1	1	1	1	1	1	1	1	1	1	1	1	1	1	1	1	1	1	1	1	1	1	1	1	1	1	1	1	1	1
Gryllotalpicola protaetiae 2DFW10M-5	2836973655	Actinobacteria	Actinomycetia	Micrococcales	Microbacteriaceae	Gryllotalpicola	Gryllotalpicola protaetiae	2DFW10M-5	B	1	1	1	1	1	1	1	1	1	1	1	1	1	1	1	1	1	1	1	1	1	1	1	1	1	1	0	1	1	1	1	1	1	2	1	1	1	1	1	1
Gynuella sunshinyii YC6258	2630968578	Proteobacteria	Gammaproteobacteria	Oceanospirillales	Saccharospirillaceae	Gynuella	Gynuella sunshinyii	YC6258	B	1	1	1	1	1	1	1	1	1	1	1	1	1	1	1	1	1	1	1	1	1	1	1	1	1	1	1	1	1	1	1	1	1	1	1	1	1	1	1	1
Haematobacter massiliensis OT1	2836937281	Proteobacteria	Alphaproteobacteria	Rhodobacterales	Rhodobacteraceae	Haematobacter	Haematobacter massiliensis	OT1	B	1	1	1	1	1	1	1	1	1	1	1	1	1	1	1	1	1	1	1	1	1	1	1	1	1	1	1	1	1	1	1	1	1	1	1	2	1	1	1	1
Haematospirillum jordaniae H5569	2718217839	Proteobacteria	Alphaproteobacteria	Rhodospirillales	Rhodospirillaceae	Haematospirillum	Haematospirillum jordaniae	H5569	B	1	1	1	1	1	1	1	1	1	1	1	1	1	1	1	1	1	1	1	1	1	1	1	1	1	1	1	1	1	1	1	1	1	1	1	1	1	1	1	1
Haemophilus aegyptius NCTC 8502	2808606679	Proteobacteria	Gammaproteobacteria	Pasteurellales	Pasteurellaceae	Haemophilus	Haemophilus aegyptius	NCTC 8502	B	1	1	1	1	1	1	1	1	1	1	1	1	1	1	1	1	1	1	1	1	1	1	1	1	1	2	1	1	1	1	1	1	1	1	1	1	1	1	1	1
Haemophilus ducreyi 35000HP	637000124	Proteobacteria	Gammaproteobacteria	Pasteurellales	Pasteurellaceae	Haemophilus	[Haemophilus] ducreyi	35000HP	B	1	1	1	1	1	1	1	1	1	1	1	1	1	1	1	1	1	1	1	1	1	1	1	1	1	1	1	1	1	1	1	1	1	1	1	1	1	1	1	1
Haemophilus haemolyticus M19345	2849025569	Proteobacteria	Gammaproteobacteria	Pasteurellales	Pasteurellaceae	Haemophilus	Haemophilus haemolyticus	M19345	B	1	1	1	1	1	1	1	1	1	1	1	1	1	1	1	1	1	1	1	1	1	1	1	1	1	1	1	1	1	1	1	1	1	1	1	1	1	1	1	1
Haemophilus haemolyticus M28486	2843950275	Proteobacteria	Gammaproteobacteria	Pasteurellales	Pasteurellaceae	Haemophilus	Haemophilus haemolyticus	M28486	B	1	1	1	1	1	1	1	1	1	1	1	1	1	1	1	1	1	1	1	1	1	1	1	1	1	1	1	1	1	1	1	1	1	1	1	1	1	1	1	1
Haemophilus influenzae 10P129H1	2859237650	Proteobacteria	Gammaproteobacteria	Pasteurellales	Pasteurellaceae	Haemophilus	Haemophilus influenzae	10P129H1	B	1	1	1	1	1	1	1	1	1	1	1	1	1	1	1	1	1	1	2	1	1	1	1	1	1	1	1	1	1	1	1	1	1	1	1	1	1	1	1	1
Haemophilus parainfluenzae M27794	2859223811	Proteobacteria	Gammaproteobacteria	Pasteurellales	Pasteurellaceae	Haemophilus	Haemophilus parainfluenzae	M27794	B	1	1	1	1	1	1	1	1	1	1	1	1	1	1	1	1	1	1	1	1	1	1	1	1	1	1	1	1	1	1	1	1	1	1	1	1	1	1	1	1
Haemophilus pittmaniae NCTC 13334	2773857811	Proteobacteria	Gammaproteobacteria	Pasteurellales	Pasteurellaceae	Haemophilus	Haemophilus pittmaniae	NCTC 13334	B	1	1	1	1	1	1	1	1	1	1	1	1	1	1	1	1	1	1	1	1	1	1	1	1	1	1	1	1	1	1	1	1	1	1	1	1	1	1	1	1
Haemophilus sp. F0629	2791355145	Proteobacteria	Gammaproteobacteria	Pasteurellales	Pasteurellaceae	Haemophilus	Haemophilus sp. oral taxon 036	F0629	B	1	1	1	1	1	1	1	1	1	1	1	1	1	1	1	1	1	1	1	1	1	1	1	1	1	2	1	1	1	1	1	1	1	1	1	1	1	1	1	1
Hafnia alvei CBA7135	2834934992	Proteobacteria	Gammaproteobacteria	Enterobacterales	Hafniaceae	Hafnia	Hafnia alvei	CBA7135	B	1	1	1	1	1	1	1	1	1	1	1	1	1	1	1	1	1	1	1	1	1	1	1	1	1	1	1	1	1	1	1	1	1	1	1	1	1	1	1	1
Hafnia sp. CBA7124	2775506906	Proteobacteria	Gammaproteobacteria	Enterobacterales	Hafniaceae	Hafnia	Hafnia sp. CBA7124	CBA7124	B	1	1	1	1	1	1	1	1	1	1	1	1	1	1	1	1	1	1	1	1	1	1	1	1	1	1	1	1	1	1	1	1	1	1	1	1	1	1	1	1
Hahella chejuensis KCTC 2396	637000128	Proteobacteria	Gammaproteobacteria	Oceanospirillales	Hahellaceae	Hahella	Hahella chejuensis	KCTC 2396	B	1	1	1	1	1	1	1	1	1	1	1	1	1	1	1	1	1	1	1	1	1	1	1	1	1	1	1	1	1	1	1	1	1	1	1	1	1	1	1	1
Hahella sp. KA22	2836913034	Proteobacteria	Gammaproteobacteria	Oceanospirillales	Hahellaceae	Hahella	Hahella sp. KA22	KA22	B	1	1	1	1	1	1	1	1	1	1	1	1	1	1	1	1	1	1	1	1	1	1	1	1	1	2	1	1	1	1	1	1	1	1	1	1	1	1	1	2
Halanaerobium hydrogenoformans	649633052	Firmicutes	Clostridia	Halanaerobiales	Halanaerobiaceae	Halanaerobium	Halanaerobium hydrogeniformans	0	B	1	1	1	1	1	1	1	1	1	1	1	1	1	1	1	1	1	1	1	1	1	1	1	1	1	1	1	1	1	1	1	1	1	1	1	1	1	1	1	1
Halanaerobium praevalens GSL, DSM 2228	650377948	Firmicutes	Clostridia	Halanaerobiales	Halanaerobiaceae	Halanaerobium	Halanaerobium praevalens	GSL, DSM 2228	B	1	1	1	1	1	1	1	1	1	1	1	1	1	1	1	1	1	1	1	1	1	1	1	1	1	1	1	1	1	1	1	1	1	1	1	1	1	1	1	1
Haliangium ochraceum SMP-2, DSM 14365	646311933	Proteobacteria	Deltaproteobacteria	Myxococcales	Kofleriaceae	Haliangium	Haliangium ochraceum	SMP-2, DSM 14365	B	1	1	1	1	1	1	1	1	1	1	1	1	1	1	1	1	1	1	1	1	1	1	1	1	1	1	1	1	1	1	1	2	1	1	1	1	1	1	1	0
Halioglobus pacificus RR3-57	2721755608	Proteobacteria	Gammaproteobacteria	Cellvibrionales	Halieaceae	Halioglobus	Halioglobus pacificus	RR3-57	B	1	1	1	1	1	1	1	1	1	1	1	1	1	1	1	1	1	1	1	1	1	1	1	1	1	1	1	1	1	1	1	1	1	1	1	1	1	1	1	1
Haliscomenobacter hydrossis O, DSM 1100	2504756004	Bacteroidota	Saprospiria	Saprospirales	Haliscomenobacteraceae	Haliscomenobacter	Haliscomenobacter hydrossis	O, DSM 1100	B	1	1	1	1	1	1	1	1	1	1	1	1	1	1	1	1	1	1	1	1	1	1	1	1	1	1	1	1	1	1	1	1	1	1	1	1	1	1	1	0
Haloactinobacterium kanbiaonis HY044	2910251196	Actinobacteria	Actinomycetia	Micrococcales	Ruaniaceae	Occultella	Occultella kanbiaonis	HY044	B	1	2	1	1	1	1	1	1	1	1	1	1	1	1	1	1	1	1	1	1	1	1	1	1	1	1	1	1	1	1	1	1	2	1	1	1	1	1	1	1
Halobacillus halophilus DSM 2266	2513237186	Firmicutes	Bacilli	Bacillales	Bacillaceae	Halobacillus	Halobacillus halophilus	DSM 2266	B	1	1	1	2	1	1	1	1	1	1	1	1	1	1	1	1	1	1	1	1	1	1	1	1	1	1	1	1	1	1	1	1	1	1	1	1	1	1	1	1
Halobacillus litoralis ERB 031	2841096034	Firmicutes	Bacilli	Bacillales	Bacillaceae	Halobacillus	Halobacillus litoralis	ERB 031	B	1	2	1	2	1	1	1	1	1	1	1	1	1	1	1	1	1	1	1	1	1	1	1	1	1	1	1	1	1	1	1	1	1	1	2	1	1	1	1	1
Halobacillus mangrovi KTB 131	2751185759	Firmicutes	Bacilli	Bacillales	Bacillaceae	Halobacillus	Halobacillus mangrovi	KTB 131	B	1	1	1	2	1	1	1	1	1	1	1	1	1	1	1	1	1	1	1	1	1	1	1	1	1	1	1	1	1	1	1	1	1	1	1	1	1	1	1	1
Halobacteriovorax marinus SJ	2563366500	Proteobacteria	Oligoflexia	Bacteriovoracales	Halobacteriovoraceae	Halobacteriovorax	Halobacteriovorax marinus	SJ	B	1	1	1	1	1	1	1	1	1	1	1	1	1	1	1	1	1	1	1	1	1	1	1	1	1	1	1	1	1	1	1	1	1	1	1	1	1	0	1	1
Halobacteriovorax sp. BALOs_7	2834905288	Proteobacteria	Oligoflexia	Bacteriovoracales	Halobacteriovoraceae	Halobacteriovorax	Halobacteriovorax sp. BALOs_7	BALOs_7	B	1	1	1	1	1	1	1	1	2	1	1	1	1	1	1	1	1	1	1	1	1	1	1	1	1	1	1	1	1	1	1	1	1	1	1	1	1	1	1	1
Halobacteroides halobius DSM 5150	2509601017	Firmicutes	Clostridia	Halanaerobiales	Halobacteroidaceae	Halobacteroides	Halobacteroides halobius	DSM 5150	B	1	1	1	1	1	1	1	1	1	1	1	1	1	1	1	1	1	1	1	1	1	1	1	1	1	2	1	1	1	1	1	1	1	1	1	1	1	1	1	1
Halocella sp. SP3-1	2837165658	Firmicutes	Clostridia	Halanaerobiales	Halanaerobiaceae	Halocella	Halocella sp. SP3-1	SP3-1	B	1	1	1	1	1	1	1	1	1	1	1	1	1	1	2	1	1	1	1	1	1	1	1	1	1	1	1	1	1	1	1	1	1	1	1	1	1	1	1	1
Halomicronema hongdechloris C2206	2757320732	Cyanobacteria	unclassified	Pseudanabaenales	Prochlorotrichaceae	Halomicronema	Halomicronema hongdechloris	C2206	B	1	1	1	1	1	1	1	1	1	1	1	1	1	1	1	1	1	1	1	1	1	1	1	1	1	1	1	1	1	1	1	1	1	1	1	1	1	1	1	1
Halomonas aestuarii Hb3	2718217703	Proteobacteria	Gammaproteobacteria	Oceanospirillales	Halomonadaceae	Halomonas	Halomonas aestuarii	Hb3	B	1	1	1	1	1	1	1	1	1	1	1	1	1	1	1	1	1	1	1	1	1	1	1	1	1	1	1	1	1	1	1	1	1	1	1	1	1	1	1	1
Halomonas beimenensis NTU-111	2775507009	Proteobacteria	Gammaproteobacteria	Oceanospirillales	Halomonadaceae	Halomonas	Halomonas beimenensis	NTU-111	B	1	1	1	1	1	1	1	1	1	1	1	1	1	1	1	1	1	1	1	1	1	1	1	1	1	1	1	1	1	1	1	1	1	1	1	1	1	1	1	1
Halomonas campaniensis LS21	2576861481	Proteobacteria	Gammaproteobacteria	Oceanospirillales	Halomonadaceae	Halomonas	Halomonas campaniensis	LS21	B	1	1	1	1	1	1	1	1	1	1	1	1	1	1	1	0	1	1	1	1	1	1	1	1	1	1	1	1	1	1	1	1	1	1	1	1	1	1	1	1
Halomonas elongata DSM 2581	2969621807	Proteobacteria	Gammaproteobacteria	Oceanospirillales	Halomonadaceae	Halomonas	Halomonas elongata	DSM 2581	B	1	1	1	1	1	1	1	1	1	1	1	1	1	1	1	1	1	1	1	1	1	1	1	1	1	1	1	1	1	1	1	1	1	1	1	1	1	1	1	1
Halomonas huangheensis BJGMM-B45	2687453422	Proteobacteria	Gammaproteobacteria	Oceanospirillales	Halomonadaceae	Halomonas	Halomonas huangheensis	BJGMM-B45	B	1	1	1	1	1	1	1	1	1	1	1	1	1	1	1	1	1	1	1	1	1	1	1	1	1	1	1	1	1	1	1	1	1	1	1	1	1	1	1	1
Halomonas hydrothermalis Y2	2802429299	Proteobacteria	Gammaproteobacteria	Oceanospirillales	Halomonadaceae	Halomonas	Halomonas hydrothermalis	Y2	B	1	1	1	1	1	1	1	1	1	1	1	1	1	1	1	1	1	1	1	1	1	1	1	1	1	1	1	1	1	1	1	1	1	1	1	1	1	1	1	1
Halomonas olivaria TYRC17	2843940340	Proteobacteria	Gammaproteobacteria	Oceanospirillales	Halomonadaceae	Halomonas	Halomonas olivaria	TYRC17	B	2	4	2	2	1	1	1	1	1	1	1	1	1	1	1	2	2	1	1	1	1	1	1	1	1	2	1	1	1	1	1	1	1	2	1	0	1	1	1	1
Halomonas socia CKY01	2888181661	Proteobacteria	Gammaproteobacteria	Oceanospirillales	Halomonadaceae	Halomonas	Halomonas socia	CKY01	B	1	1	1	1	1	1	1	1	1	1	2	1	1	1	1	1	1	1	1	1	1	1	1	1	1	1	1	1	1	1	1	1	1	1	1	1	1	1	1	1
Halomonas sp. 1513	2751185871	Proteobacteria	Gammaproteobacteria	Oceanospirillales	Halomonadaceae	Halomonas	Halomonas sp. 1513	1513	B	1	1	1	1	1	1	1	1	1	1	1	1	1	1	1	1	1	1	1	1	1	1	1	1	1	1	1	1	1	1	1	1	1	1	1	1	1	1	1	1
Halomonas ventosae NRS2HaP1	2827143659	Proteobacteria	Gammaproteobacteria	Oceanospirillales	Halomonadaceae	Halomonas	Halomonas ventosae	NRS2HaP1	B	1	1	1	2	1	1	1	1	1	1	1	1	1	1	1	1	1	1	1	1	1	2	1	1	1	1	1	1	1	1	1	1	1	1	1	1	1	1	1	1
Halomonas venusta MA-ZP17-13	2841687456	Proteobacteria	Gammaproteobacteria	Oceanospirillales	Halomonadaceae	Halomonas	Halomonas venusta	MA-ZP17-13	B	1	1	1	1	1	1	1	1	1	1	1	1	1	1	1	1	1	1	1	1	1	1	1	1	1	1	1	1	1	1	1	1	1	1	1	1	1	1	1	1
Halorhodospira halochloris A	2571042483	Proteobacteria	Gammaproteobacteria	Chromatiales	Ectothiorhodospiraceae	Halorhodospira	Halorhodospira halochloris	A	B	1	1	1	1	1	1	1	1	1	1	1	1	1	1	1	1	1	1	1	1	1	2	1	1	1	1	1	1	1	1	1	1	1	1	1	1	1	1	1	1
Halorhodospira halophila SL1	639633026	Proteobacteria	Gammaproteobacteria	Chromatiales	Ectothiorhodospiraceae	Halorhodospira	Halorhodospira halophila	SL1	B	1	1	1	1	1	1	1	1	1	1	1	1	1	1	1	1	1	1	1	1	1	1	1	1	1	1	1	1	1	1	1	1	1	1	1	1	1	1	1	0
Halotalea alkalilenta IHB B 13600	2687453129	Proteobacteria	Gammaproteobacteria	Oceanospirillales	Halomonadaceae	Halotalea	Halotalea alkalilenta	IHB B 13600	B	1	1	1	1	1	1	1	1	1	1	1	1	1	1	1	1	1	1	1	1	1	1	1	1	1	1	1	1	1	1	1	1	1	1	1	1	1	1	1	1
Halothece sp. PCC 7418	2503538028	Cyanobacteria	unclassified	Chroococcales	Aphanothecaceae	Halothece	Halothece sp. PCC 7418	PCC 7418	B	1	1	1	1	1	1	1	1	1	1	1	1	1	1	1	1	1	1	1	1	1	1	1	1	1	1	1	1	1	1	1	1	1	1	1	1	1	1	1	1
Halothermobacillus malaysiensis RA	2775507248	Bacteroidota	unclassified	Bacteroidetes Order II. Incertae sedis	Rhodothermaceae	unclassified	Rhodothermaceae bacterium RA	RA	B	1	1	1	1	1	1	1	1	1	1	1	1	1	1	1	1	1	1	1	1	1	1	1	1	1	1	1	1	1	1	1	1	1	1	1	1	1	1	1	1
Halothermothrix orenii H 168	643348557	Firmicutes	Clostridia	Halanaerobiales	Halanaerobiaceae	Halothermothrix	Halothermothrix orenii	H 168	B	1	1	1	1	1	1	1	1	1	1	1	1	1	1	1	1	1	1	1	1	1	1	1	2	2	2	1	1	1	1	1	1	1	1	1	1	1	1	1	1
Halothiobacillus neapolitanus c2, ATCC 23641	646311935	Proteobacteria	Gammaproteobacteria	Chromatiales	Halothiobacillaceae	Halothiobacillus	Halothiobacillus neapolitanus	c2, ATCC 23641	B	1	1	1	1	1	1	1	1	1	1	1	1	1	1	1	1	1	1	1	1	1	1	1	1	1	1	1	1	1	1	1	1	1	1	1	1	1	1	1	1
Halothiobacillus sp. LS2	2718218032	Proteobacteria	Gammaproteobacteria	Chromatiales	Halothiobacillaceae	Halothiobacillus	Halothiobacillus sp. LS2	SS	B	1	1	1	1	1	1	1	1	1	1	1	1	1	1	1	1	1	1	1	1	1	1	1	1	1	1	1	1	1	1	1	1	1	1	1	1	1	1	1	1
Halovulum dunhuangense RR4-56	2883319589	Proteobacteria	Alphaproteobacteria	Rhodobacterales	Rhodobacteraceae	Halovulum	Halovulum dunhuangense	RR4-56	B	1	1	1	1	1	1	1	1	1	1	1	1	1	1	1	1	1	1	1	1	1	1	1	1	1	1	1	1	1	1	1	1	1	1	1	1	1	1	1	1
Halyomorpha halys symbiont	2576861443	Proteobacteria	Gammaproteobacteria	Enterobacterales	Erwiniaceae	Pantoea	Candidatus Pantoea carbekii	0	B	1	1	1	1	1	1	1	1	1	1	1	1	1	1	1	1	1	1	1	1	1	1	1	1	1	1	1	1	1	1	1	1	1	1	1	1	1	1	1	1
Hankyongella ginsenosidimutans W1-2-3	2831224806	Proteobacteria	Alphaproteobacteria	Sphingomonadales	Sphingomonadaceae	Hankyongella	Hankyongella ginsenosidimutans	W1-2-3	B	2	1	1	1	1	1	1	1	1	1	1	2	1	1	1	1	2	2	1	1	1	1	1	1	1	3	3	1	1	1	1	1	1	2	1	1	1	1	1	1
Hapalosiphon sp. MRB220 - Xanthomonadaceae spp. co-culture	2767802765	Cyanobacteria	unclassified	Nostocales	Hapalosiphonaceae	Hapalosiphon	Hapalosiphon sp. MRB220	MRB220	B	1	1	1	1	1	1	1	1	1	1	1	1	1	1	1	1	1	1	1	1	1	1	1	1	1	1	1	1	1	1	1	1	1	1	1	1	1	1	1	1
Haploplasma axanthum NCTC10138	2848483936	Tenericutes	Mollicutes	Acholeplasmatales	Acholeplasmataceae	Haploplasma	Haploplasma axanthum	NCTC 10138	B	1	1	1	1	1	1	1	1	1	1	1	1	1	1	1	1	1	1	1	1	1	1	1	1	1	1	1	1	1	1	1	1	1	1	1	1	1	1	1	1
Hartmannibacter diazotrophicus E19T	2775506814	Proteobacteria	Alphaproteobacteria	Hyphomicrobiales	Pleomorphomonadaceae	Hartmannibacter	Hartmannibacter diazotrophicus	E19T	B	1	1	1	1	1	1	1	1	1	1	1	1	1	1	1	1	1	1	1	1	1	1	1	1	1	1	1	1	1	1	1	1	1	1	1	1	1	1	1	1
Helicobacter acinonychis 212_9	2874986224	Proteobacteria	Epsilonproteobacteria	Campylobacterales	Helicobacteraceae	Helicobacter	Helicobacter acinonychis	212_9	B	1	1	1	1	1	1	1	1	1	1	1	1	1	1	1	1	1	1	1	1	1	1	1	1	1	1	1	1	1	1	1	1	1	1	1	1	1	1	1	1
Helicobacter apodemus SCJK1	2904326531	Proteobacteria	Epsilonproteobacteria	Campylobacterales	Helicobacteraceae	Helicobacter	Helicobacter apodemus	SCJK1	B	1	1	1	1	1	1	1	1	1	1	1	1	1	1	1	1	1	1	1	1	1	1	1	1	1	2	1	1	1	1	1	1	1	2	1	1	1	1	1	1
Helicobacter bilis AAQJH	2823189783	Proteobacteria	Epsilonproteobacteria	Campylobacterales	Helicobacteraceae	Helicobacter	Helicobacter bilis	AAQJH	B	1	1	1	1	1	1	1	1	1	1	1	1	1	1	1	1	1	1	1	1	1	1	1	1	1	2	1	1	1	1	1	1	1	1	1	1	1	1	1	1
Helicobacter canadensis MIT 98-5491, ATCC 700968	2806310687	Proteobacteria	Epsilonproteobacteria	Campylobacterales	Helicobacteraceae	Helicobacter	Helicobacter canadensis	MIT 98-5491	B	1	1	1	1	1	1	1	1	1	1	1	1	1	1	1	1	1	1	1	1	1	1	1	1	1	2	1	1	1	1	1	0	1	1	1	1	1	1	1	1
Helicobacter cetorum MIT 00-7128	2513237187	Proteobacteria	Epsilonproteobacteria	Campylobacterales	Helicobacteraceae	Helicobacter	Helicobacter cetorum	MIT 00-7128	B	1	1	1	1	1	1	1	1	1	1	1	1	1	1	1	1	1	1	1	1	1	1	1	1	1	1	1	1	1	1	1	0	1	1	1	1	1	1	1	1
Helicobacter cholecystus NCTC 13205	2900811182	Proteobacteria	Epsilonproteobacteria	Campylobacterales	Helicobacteraceae	Helicobacter	Helicobacter cholecystus	NCTC 13205	B	1	1	1	1	1	1	1	1	1	1	1	1	1	1	1	1	1	1	1	1	1	1	1	1	1	1	1	1	1	1	1	1	1	1	1	1	1	1	1	1
Helicobacter cinaedi ATCC BAA-847	2554235363	Proteobacteria	Epsilonproteobacteria	Campylobacterales	Helicobacteraceae	Helicobacter	Helicobacter cinaedi	ATCC BAA-847	B	1	1	1	1	1	1	1	1	1	1	1	1	1	1	1	1	1	1	1	1	1	1	1	1	1	2	1	1	1	1	1	0	1	1	1	1	1	1	1	1
Helicobacter enhydrae MIT 01-6242	2751185975	Proteobacteria	Epsilonproteobacteria	Campylobacterales	Helicobacteraceae	Helicobacter	Helicobacter enhydrae	MIT 01-6242	B	1	1	1	1	1	1	1	1	1	1	1	1	1	1	1	1	1	1	1	1	1	1	1	1	1	1	1	1	1	1	1	0	1	1	1	1	1	1	1	1
Helicobacter felis CS1, ATCC 49179	649633054	Proteobacteria	Epsilonproteobacteria	Campylobacterales	Helicobacteraceae	Helicobacter	Helicobacter felis	CS1, ATCC 49179	B	1	1	1	1	1	1	1	1	1	1	1	1	1	1	1	1	1	1	1	1	1	1	1	1	1	1	1	1	1	1	1	0	1	1	1	1	1	1	1	1
Helicobacter himalayensis YS1	2687453546	Proteobacteria	Epsilonproteobacteria	Campylobacterales	Helicobacteraceae	Helicobacter	Helicobacter himalayensis	YS1	B	1	1	1	1	1	1	1	1	1	1	1	1	1	1	1	1	1	1	1	1	1	1	1	1	1	1	1	1	1	1	1	1	1	1	1	1	1	1	1	1
Helicobacter mustelae ATCC 43772	646564537	Proteobacteria	Epsilonproteobacteria	Campylobacterales	Helicobacteraceae	Helicobacter	Helicobacter mustelae	ATCC 43772	B	1	1	1	1	1	1	1	1	1	1	1	1	1	1	1	1	1	1	1	1	1	1	1	1	1	2	1	1	1	1	1	1	1	1	1	1	1	1	1	1
Helicobacter mustelae NCTC 12198	2808606644	Proteobacteria	Epsilonproteobacteria	Campylobacterales	Helicobacteraceae	Helicobacter	Helicobacter mustelae	NCTC 12198	B	1	1	1	1	1	1	1	1	1	1	1	1	1	1	1	1	1	1	1	1	1	1	1	1	1	2	1	1	1	1	1	1	1	1	1	1	1	1	1	1
Helicobacter pylori 2017	651053029	Proteobacteria	Epsilonproteobacteria	Campylobacterales	Helicobacteraceae	Helicobacter	Helicobacter pylori	2017	B	1	1	1	1	1	1	1	1	1	1	1	1	1	1	1	1	1	1	1	1	1	1	1	1	1	1	1	1	1	1	1	0	1	1	1	1	1	1	1	1
Helicobacter saguini 15-1416	2850865258	Proteobacteria	Epsilonproteobacteria	Campylobacterales	Helicobacteraceae	Helicobacter	Helicobacter saguini	15-1416 (F2)	B	1	1	1	1	1	1	1	1	1	1	1	1	1	1	1	1	1	1	1	1	1	1	1	1	1	3	1	1	1	1	1	1	1	1	1	1	1	1	1	1
Helicobacter typhlonius 1	2687453639	Proteobacteria	Epsilonproteobacteria	Campylobacterales	Helicobacteraceae	Helicobacter	Helicobacter typhlonius	1	B	1	1	1	1	1	1	1	1	1	1	1	1	1	1	1	1	1	1	1	1	1	1	1	1	1	2	1	1	1	1	1	0	1	1	1	1	1	1	1	1
Heliomicrobium modesticaldum Ice1	641522632	Firmicutes	Clostridia	Eubacteriales	Heliobacteriaceae	Heliomicrobium	Heliomicrobium modesticaldum	Ice1	B	1	1	1	1	1	1	1	1	1	1	1	1	1	1	1	1	1	1	1	1	1	1	1	1	1	2	1	1	1	1	1	1	1	1	1	1	1	1	1	1
Herbaspirillum hiltneri N3	2645728026	Proteobacteria	Betaproteobacteria	Burkholderiales	Oxalobacteraceae	Herbaspirillum	Herbaspirillum hiltneri	N3	B	1	2	1	1	2	2	1	1	1	2	1	1	1	1	1	1	1	1	1	1	1	1	1	1	1	1	0	1	1	1	1	1	1	1	1	1	1	1	2	1
Herbaspirillum huttiense NFYY 53159	2841755434	Proteobacteria	Betaproteobacteria	Burkholderiales	Oxalobacteraceae	Herbaspirillum	Herbaspirillum huttiense	NFYY 53159	B	1	1	1	1	1	1	1	1	1	1	1	1	1	1	1	1	1	1	1	1	1	1	1	1	1	1	1	1	1	1	1	1	1	1	1	1	1	1	1	1
Herbaspirillum robiniae AA6	2765235838	Proteobacteria	Betaproteobacteria	Burkholderiales	Oxalobacteraceae	Herbaspirillum	Herbaspirillum robiniae	AA6	B	1	1	1	1	1	1	1	1	1	1	1	1	1	1	1	1	1	1	1	1	1	1	1	1	1	1	1	1	1	1	1	1	1	1	1	1	1	1	1	1
Herbaspirillum rubrisubalbicans M1	2651869676	Proteobacteria	Betaproteobacteria	Burkholderiales	Oxalobacteraceae	Herbaspirillum	Herbaspirillum rubrisubalbicans	M1	B	1	1	1	1	1	1	1	1	1	1	1	1	1	1	1	1	1	1	1	1	1	1	1	1	1	1	1	1	1	1	1	1	1	1	1	1	1	1	1	1
Herbaspirillum seropedicae AU14040	2718217976	Proteobacteria	Betaproteobacteria	Burkholderiales	Oxalobacteraceae	Herbaspirillum	Herbaspirillum seropedicae	AU14040	B	1	1	1	1	1	1	1	1	1	1	1	1	1	1	1	1	1	1	1	1	1	1	1	1	1	1	1	1	1	1	1	1	1	1	1	1	1	1	1	1
Herbaspirillum sp. meg3	2758568015	Proteobacteria	Betaproteobacteria	Burkholderiales	Oxalobacteraceae	Herbaspirillum	Herbaspirillum sp. meg3	meg3	B	1	1	1	1	1	1	1	1	1	1	1	1	1	1	1	1	1	1	1	1	1	1	1	1	1	1	1	1	1	1	1	1	1	1	1	1	1	1	1	1
Herbiconiux sp. SALV-R1	2910241274	Actinobacteria	Actinomycetia	Micrococcales	Microbacteriaceae	Herbiconiux	Herbiconiux sp. SALV-R1	SALV-R1	B	1	2	1	1	1	1	1	1	1	1	1	1	1	1	1	1	1	1	1	1	1	1	1	1	1	1	0	1	1	1	1	1	1	1	1	1	1	1	1	1
Herbinix luporum SD1D	2757320858	Firmicutes	Clostridia	Eubacteriales	Lachnospiraceae	Herbinix	Herbinix luporum	SD1D	B	1	1	1	1	1	1	1	1	1	1	1	1	1	1	1	1	1	1	1	1	1	1	1	1	1	1	1	1	1	1	1	1	1	1	1	1	1	1	1	1
Herminiimonas arsenicoxydans ULPAs1	640069313	Proteobacteria	Betaproteobacteria	Burkholderiales	Oxalobacteraceae	Herminiimonas	Herminiimonas arsenicoxydans	ULPAs1	B	1	1	1	1	1	1	1	1	1	1	1	1	1	1	1	1	1	1	1	1	1	1	1	1	1	1	1	1	1	1	1	1	1	1	1	1	1	1	1	1
Herpetosiphon aurantiacus DSM 785	2508501111	Chloroflexi	Chloroflexia	Herpetosiphonales	Herpetosiphonaceae	Herpetosiphon	Herpetosiphon aurantiacus	DSM 785	B	1	1	1	2	1	1	1	1	1	1	1	1	1	1	1	1	1	1	1	1	1	1	1	1	1	2	1	1	1	1	1	1	1	1	1	1	1	1	1	1
Hippea maritima MH2, DSM 10411	2504136000	Proteobacteria	Deltaproteobacteria	Desulfurellales	Desulfurellaceae	Hippea	Hippea maritima	MH2, DSM 10411	B	1	1	1	1	1	1	1	1	1	1	1	1	1	1	1	1	1	1	1	1	1	1	1	1	1	1	1	1	1	1	1	1	1	1	1	1	1	1	1	1
Hirschia baltica ATCC 49814	644736375	Proteobacteria	Alphaproteobacteria	Hyphomonadales	Hyphomonadaceae	Hirschia	Hirschia baltica	ATCC 49814	B	1	1	1	1	1	1	1	1	1	1	1	1	1	1	1	1	1	1	1	1	1	1	1	1	1	1	1	1	1	1	1	1	1	1	1	1	1	1	1	1
Histophilus somni 129P	637000127	Proteobacteria	Gammaproteobacteria	Pasteurellales	Pasteurellaceae	Histophilus	Histophilus somni	129P	B	1	1	1	1	1	1	1	1	1	1	1	1	1	1	1	1	1	1	1	1	1	1	1	1	1	1	1	1	1	1	1	1	1	1	1	1	1	1	1	1
Hoeflea phototrophica DFL-43	2663763045	Proteobacteria	Alphaproteobacteria	Hyphomicrobiales	Phyllobacteriaceae	Hoeflea	Hoeflea phototrophica	DFL-43	B	1	1	1	1	1	1	1	1	1	1	1	1	1	1	1	1	1	1	1	1	1	1	1	1	1	1	1	1	1	1	1	1	1	1	1	1	1	1	1	1
Hoeflea sp. IMCC20628	2654588011	Proteobacteria	Alphaproteobacteria	Hyphomicrobiales	Phyllobacteriaceae	Hoeflea	Hoeflea sp. IMCC20628	IMCC20628	B	1	1	1	1	1	1	1	1	1	1	1	1	1	1	1	1	1	1	1	1	1	1	1	1	1	1	1	1	1	1	1	1	1	1	1	1	1	1	1	1
Hoyosella subflava DQS3-9A1	650716009	Actinobacteria	Actinomycetia	Corynebacteriales	Mycobacteriaceae	Hoyosella	Hoyosella subflava	DQS3-9A1	B	1	1	1	1	1	1	1	1	1	1	1	1	1	1	1	1	1	1	1	1	1	1	1	1	1	1	1	1	1	1	1	1	1	1	1	1	1	2	1	1
Humibacter sp. BT305	2832899321	Actinobacteria	Actinomycetia	Micrococcales	Microbacteriaceae	Humibacter	Humibacter sp. BT305	BT305	B	1	2	1	1	1	1	1	1	1	1	1	1	1	1	1	1	1	1	1	1	1	1	1	1	1	1	0	1	1	1	1	1	1	1	1	1	1	1	1	1
Hungateiclostridium clariflavum EBR 45, DSM 19732	2507262051	Firmicutes	Clostridia	Eubacteriales	Oscillospiraceae	Acetivibrio	Acetivibrio clariflavus	EBR 45	B	1	1	1	1	1	1	1	1	1	1	1	1	1	1	1	1	1	1	1	1	1	1	1	1	1	1	1	1	1	1	1	1	1	1	1	1	1	1	1	1
Hungateiclostridium thermocellum AD2	2660238162	Firmicutes	Clostridia	Eubacteriales	Oscillospiraceae	Acetivibrio	Acetivibrio thermocellus	AD2	B	1	1	1	1	1	1	1	1	1	1	1	1	1	1	1	1	1	1	1	1	1	1	1	1	1	1	2	1	1	1	1	1	1	1	1	1	1	1	1	1
Hydrogenobacter sp. T-8	2883741675	Aquificae	Aquificae	Aquificales	Aquificaceae	Hydrogenobacter	Hydrogenobacter sp. T-8	T-8	B	1	1	1	1	1	1	1	1	1	1	1	1	1	1	1	1	1	1	1	1	1	1	1	1	1	1	1	1	1	1	1	1	1	1	1	1	1	1	1	1
Hydrogenobaculum sp. 3684	2506210035	Aquificae	Aquificae	Aquificales	Aquificaceae	Hydrogenobaculum	Hydrogenobaculum sp. 3684	3684	B	1	1	1	1	1	1	1	1	1	1	1	1	1	1	1	1	1	1	1	1	1	1	1	1	1	1	1	1	1	1	1	1	1	1	1	1	1	1	1	1
Hydrogenophaga crassostreae LPB0072	2718217877	Proteobacteria	Betaproteobacteria	Burkholderiales	Comamonadaceae	Hydrogenophaga	Hydrogenophaga crassostreae	LPB0072	B	1	1	1	1	1	1	1	1	1	1	1	1	1	1	1	1	1	1	1	1	1	1	1	1	1	1	1	1	1	1	1	1	1	1	1	1	1	1	1	1
Hydrogenophaga pseudoflava DSM 1084	2841100635	Proteobacteria	Betaproteobacteria	Burkholderiales	Comamonadaceae	Hydrogenophaga	Hydrogenophaga pseudoflava	DSM 1084	B	1	1	1	1	1	1	1	1	1	1	1	1	1	1	1	1	1	1	1	1	1	1	1	1	1	1	1	1	1	1	1	1	1	1	1	1	1	1	1	1
Hydrogenophaga sp. BA0156	2884437090	Proteobacteria	Betaproteobacteria	Burkholderiales	Comamonadaceae	Hydrogenophaga	Hydrogenophaga crocea	BA0156	B	1	1	1	1	1	1	1	1	1	1	1	1	1	1	1	1	1	1	1	1	1	1	1	1	1	1	1	1	1	1	1	1	1	1	1	1	1	1	1	1
Hydrogenophaga sp. BPS33	2914902374	Proteobacteria	Betaproteobacteria	Burkholderiales	Comamonadaceae	Hydrogenophaga	Hydrogenophaga sp. BPS33	BPS33	B	1	1	1	1	1	1	1	1	1	1	1	1	1	1	1	1	1	1	1	1	1	1	1	1	1	1	1	1	1	1	1	1	1	1	1	1	1	1	1	1
Hydrogenophilus thermoluteolus TH-1	2833634935	Proteobacteria	Hydrogenophilalia	Hydrogenophilales	Hydrogenophilaceae	Hydrogenophilus	Hydrogenophilus thermoluteolus	TH-1	B	1	1	1	1	1	1	1	1	1	1	1	1	1	1	1	1	1	1	1	1	1	1	1	1	1	1	1	1	1	1	1	1	1	1	1	1	1	1	1	1
Hydrogenovibrio crunogenus XCL-2	637000325	Proteobacteria	Gammaproteobacteria	Thiotrichales	Piscirickettsiaceae	Hydrogenovibrio	Hydrogenovibrio crunogenus	XCL-2	B	1	1	1	1	1	1	1	1	1	1	1	1	1	1	1	1	1	1	1	1	1	1	1	1	1	1	1	1	1	1	1	1	1	1	1	1	1	1	1	1
Hydrogenovibrio thermophilus JR-2	2836772259	Proteobacteria	Gammaproteobacteria	Thiotrichales	Piscirickettsiaceae	Hydrogenovibrio	Hydrogenovibrio thermophilus	JR-2	B	1	1	1	1	1	1	1	1	1	1	1	1	1	1	1	1	1	1	1	1	1	1	1	1	1	1	1	1	1	1	1	1	1	1	1	1	1	1	1	1
Hylemonella gracilis NS1	2836725138	Proteobacteria	Betaproteobacteria	Burkholderiales	Comamonadaceae	Hylemonella	Hylemonella gracilis	NS1	B	1	1	1	1	1	1	1	1	1	1	1	1	1	1	1	1	1	1	1	1	1	1	1	1	1	1	1	1	1	1	1	1	1	1	1	1	1	1	1	1
Hymenobacter busanensis BT182	2884717596	Bacteroidota	Cytophagia	Cytophagales	Hymenobacteraceae	Hymenobacter	Hymenobacter busanensis	BT182	B	1	1	1	1	1	1	1	1	1	1	1	1	1	1	1	1	1	1	1	1	1	1	1	1	1	1	1	1	1	1	1	1	1	1	1	1	1	1	1	1
Hymenobacter jejuensis 17J68-5	2884749624	Bacteroidota	Cytophagia	Cytophagales	Hymenobacteraceae	Hymenobacter	Hymenobacter jejuensis	17J68-5	B	1	1	1	1	1	1	1	1	1	1	1	1	1	1	0	1	1	1	1	1	1	1	1	1	1	1	1	1	1	1	1	1	1	1	1	1	1	1	1	1
Hymenobacter nivis NBRC 111535	2848472540	Bacteroidota	Cytophagia	Cytophagales	Hymenobacteraceae	Hymenobacter	Hymenobacter nivis	NBRC 111535	B	1	1	1	1	1	1	1	1	1	1	1	1	1	1	1	1	2	1	1	1	1	1	1	1	1	1	1	1	1	1	1	1	1	1	1	1	1	1	1	1
Hymenobacter oligotrophus sh-6	2840589002	Bacteroidota	Cytophagia	Cytophagales	Hymenobacteraceae	Hymenobacter	Hymenobacter oligotrophus	sh-6	B	1	1	1	1	1	1	1	1	1	1	1	1	1	1	1	1	1	1	1	1	1	1	1	1	1	1	1	1	1	1	1	1	1	1	1	1	1	1	1	1
Hymenobacter qilianensis JCM 19763	2897422876	Bacteroidota	Cytophagia	Cytophagales	Hymenobacteraceae	Hymenobacter	Hymenobacter qilianensis	JCM 19763	B	1	1	1	1	1	1	1	1	2	1	1	2	1	1	0	1	1	1	1	1	1	1	1	1	1	1	3	1	1	1	1	1	1	1	1	1	1	1	1	1
Hymenobacter russus BT18	2884753936	Bacteroidota	Cytophagia	Cytophagales	Hymenobacteraceae	Hymenobacter	Hymenobacter russus	BT18	B	1	1	1	1	1	1	1	1	1	1	1	1	1	1	1	1	1	1	1	1	1	1	1	1	1	1	1	1	1	1	1	1	1	1	1	1	1	1	1	1
Hymenobacter sp. 17J36-26	2839616736	Bacteroidota	Cytophagia	Cytophagales	Hymenobacteraceae	Hymenobacter	Hymenobacter radiodurans	17J36-26	B	1	1	1	1	1	1	1	1	1	1	1	1	1	1	1	1	1	1	1	1	1	1	2	1	1	1	1	1	1	1	1	1	1	1	1	1	1	1	1	1
Hymenobacter swuensis DY53	2576861456	Bacteroidota	Cytophagia	Cytophagales	Hymenobacteraceae	Hymenobacter	Hymenobacter swuensis	DY53	B	1	1	1	1	0	1	1	1	1	1	1	1	1	1	1	1	1	1	1	1	1	1	1	1	1	1	1	1	1	1	1	0	1	1	1	1	1	1	1	1
Hypericibacter adhaerens R5959	2883354860	Proteobacteria	Alphaproteobacteria	Rhodospirillales	Rhodospirillaceae	Hypericibacter	Hypericibacter adhaerens	R5959	B	1	1	1	1	1	1	1	1	1	1	1	1	1	1	1	1	1	1	1	1	1	1	1	1	1	1	1	2	1	1	1	1	1	1	1	1	1	1	1	1
Hypericibacter terrae R5913	2883291878	Proteobacteria	Alphaproteobacteria	Rhodospirillales	Rhodospirillaceae	Hypericibacter	Hypericibacter terrae	R5913	B	1	1	1	1	1	1	1	1	1	1	1	1	1	1	1	1	1	1	1	1	1	1	1	1	1	1	1	2	1	1	1	1	1	1	1	1	1	1	1	1
Hyphomicrobium denitrificans 1NES1	2506783045	Proteobacteria	Alphaproteobacteria	Hyphomicrobiales	Hyphomicrobiaceae	Hyphomicrobium	Hyphomicrobium denitrificans	1NES1	B	1	1	1	1	1	1	1	1	1	1	1	1	1	1	1	1	1	1	1	1	1	1	1	1	1	1	1	1	1	1	1	1	1	1	1	1	1	1	1	1
Hyphomicrobium nitrativorans NL23	2528311098	Proteobacteria	Alphaproteobacteria	Hyphomicrobiales	Hyphomicrobiaceae	Hyphomicrobium	Hyphomicrobium nitrativorans	NL23	B	1	1	1	1	1	1	1	1	1	1	1	1	1	1	1	1	1	1	1	1	1	1	1	1	1	1	1	1	1	1	1	1	1	1	1	1	1	0	1	1
Hyphomicrobium sp. MC1	650716042	Proteobacteria	Alphaproteobacteria	Hyphomicrobiales	Hyphomicrobiaceae	Hyphomicrobium	Hyphomicrobium sp. MC1	MC1	B	1	1	1	1	1	1	1	1	1	1	1	1	1	1	1	1	1	1	1	1	1	1	1	1	1	1	1	1	1	1	1	1	1	1	1	1	1	1	1	1
Hyphomonas neptunium ATCC 15444	637000135	Proteobacteria	Alphaproteobacteria	Hyphomonadales	Hyphomonadaceae	Hyphomonas	Hyphomonas neptunium	ATCC 15444	B	1	1	1	1	1	1	1	1	1	1	1	1	1	1	1	1	1	1	1	1	1	1	1	1	1	1	1	1	1	1	1	1	1	1	1	1	1	1	1	1
Hyphomonas sp. Mor2	2757321051	Proteobacteria	Alphaproteobacteria	Hyphomonadales	Hyphomonadaceae	Hyphomonas	Hyphomonas sp. Mor2	Mor2	B	1	1	1	1	1	1	1	1	1	1	1	1	1	1	1	1	1	1	1	1	1	1	1	1	1	1	1	1	1	1	1	1	1	1	1	1	1	1	1	1
Ichthyobacterium seriolicida JBKA-6	2775506813	Bacteroidota	Flavobacteriia	Flavobacteriales	Ichthyobacteriaceae	Ichthyobacterium	Ichthyobacterium seriolicida	JBKA-6	B	1	1	1	1	1	1	1	1	1	1	1	1	1	1	1	1	1	1	1	1	1	1	1	1	1	1	1	1	1	1	1	1	1	1	1	1	1	1	1	1
Idiomarina andamanensis W5	2851470960	Proteobacteria	Gammaproteobacteria	Alteromonadales	Idiomarinaceae	Idiomarina	Idiomarina andamanensis	W5	B	1	1	1	1	1	1	1	1	1	1	1	1	1	1	1	1	1	1	1	1	1	1	1	1	1	1	1	1	1	1	1	1	1	1	1	1	1	1	1	1
Idiomarina loihiensis GSL 199	2554235415	Proteobacteria	Gammaproteobacteria	Alteromonadales	Idiomarinaceae	Idiomarina	Idiomarina loihiensis	GSL 199	B	1	1	1	1	1	1	1	1	1	1	1	1	1	1	1	1	1	1	1	1	1	1	1	1	1	1	1	1	1	1	1	1	1	1	1	1	1	1	1	1
Idiomarina piscisalsi 10PY1A	2757320369	Proteobacteria	Gammaproteobacteria	Alteromonadales	Idiomarinaceae	Idiomarina	Idiomarina piscisalsi	10PY1A	B	1	1	1	1	1	1	1	1	1	1	1	1	1	1	1	1	1	1	1	1	1	1	1	1	1	1	1	1	1	1	1	1	1	1	1	1	1	1	1	1
Idiomarina sp. OT37-5b	2788500570	Proteobacteria	Gammaproteobacteria	Alteromonadales	Idiomarinaceae	Idiomarina	Idiomarina sp. OT37-5b	OT37-5b	B	1	1	1	1	1	1	1	1	1	1	1	1	1	1	1	1	1	1	1	1	1	1	1	1	1	1	1	1	1	1	1	1	1	1	1	1	1	1	1	1
Ignavibacterium album Mat9-16, JCM 16511	2513237218	Ignavibacteriae	Ignavibacteria	Ignavibacteriales	Ignavibacteriaceae	Ignavibacterium	Ignavibacterium album	Mat9-16	B	1	1	1	1	1	1	1	1	1	1	1	1	1	1	1	1	1	1	1	1	1	1	1	1	1	1	1	1	1	1	1	1	1	1	1	1	1	1	1	1
Ilumatobacter coccineum YM16-304	2545824624	Actinobacteria	Acidimicrobiia	Acidimicrobiales	Ilumatobacteraceae	Ilumatobacter	Ilumatobacter coccineus	YM16-304	B	1	1	1	1	1	1	1	1	1	1	1	1	1	1	1	1	1	1	1	1	1	1	1	1	1	1	1	1	1	1	1	1	1	1	1	1	1	1	1	1
Ilyobacter polytropus CuHBu1, DSM 2926	649633056	Fusobacteria	Fusobacteriia	Fusobacteriales	Fusobacteriaceae	Ilyobacter	Ilyobacter polytropus	CuHBu1, DSM 2926	B	1	1	1	1	1	1	1	1	1	1	1	1	1	1	1	1	1	1	1	1	1	1	1	1	1	1	1	1	1	1	1	1	1	1	1	1	1	1	1	1
Immundisolibacter cernigliae TR3.2	2775507249	Proteobacteria	Gammaproteobacteria	Immundisolibacterales	Immundisolibacteraceae	Immundisolibacter	Immundisolibacter cernigliae	TR3.2	B	1	1	1	1	1	1	1	1	1	1	1	1	1	1	1	1	1	1	1	1	1	1	1	1	1	1	1	1	1	1	1	1	1	1	1	1	1	1	1	1
Indioceanicola profundi SCSIO 08040	2833596614	Proteobacteria	Alphaproteobacteria	Rhodospirillales	Azospirillaceae	Indioceanicola	Indioceanicola profundi	SCSIO 08040	B	1	1	1	1	1	1	1	1	1	1	1	1	1	1	1	1	1	1	1	1	1	1	1	1	1	1	1	1	1	1	1	1	1	1	1	1	1	1	1	1
Inhella inkyongensis IMCC1713	2837207954	Proteobacteria	Betaproteobacteria	Burkholderiales	Sphaerotilaceae	Inhella	Inhella inkyongensis	IMCC1713	B	1	1	1	1	1	1	1	1	1	1	1	1	1	1	1	1	1	1	1	1	1	1	1	1	1	1	1	1	1	1	1	1	1	1	1	1	1	1	1	1
Intestinibaculum porci SG0102	2914171045	Firmicutes	Erysipelotrichia	Erysipelotrichales	Erysipelotrichaceae	Intestinibaculum	Intestinibaculum porci	SG0102	B	1	2	1	1	1	1	1	1	1	1	1	1	1	1	1	1	1	1	1	1	1	1	1	1	1	1	1	1	1	1	1	1	1	1	1	1	1	1	1	1
Intestinimonas butyriciproducens AF211	2667527550	Firmicutes	Clostridia	Eubacteriales	unclassified	Intestinimonas	Intestinimonas butyriciproducens	AF211	B	1	1	1	1	1	1	1	1	1	1	1	1	1	1	1	1	1	1	1	1	1	1	1	1	1	1	1	1	1	1	1	1	1	1	1	1	1	1	1	1
Intrasporangium calvum 7KIP, DSM 43043	649633057	Actinobacteria	Actinomycetia	Micrococcales	Intrasporangiaceae	Intrasporangium	Intrasporangium calvum	7KIP, DSM 43043	B	1	1	1	1	1	1	1	1	1	1	1	1	1	1	1	1	1	1	1	1	1	1	1	1	1	1	1	1	1	1	1	1	1	1	1	1	1	1	1	1
Iodobacter ciconiae H11R3	2836710705	Proteobacteria	Betaproteobacteria	Neisseriales	Chromobacteriaceae	Iodobacter	Iodobacter ciconiae	H11R3	B	1	1	1	1	1	1	1	1	1	1	1	1	1	1	1	1	1	1	1	1	1	1	1	1	1	1	1	1	1	1	1	1	2	1	1	1	1	1	1	1
Isoptericola dokdonensis DS-3	2687453494	Actinobacteria	Actinomycetia	Micrococcales	Promicromonosporaceae	Isoptericola	Isoptericola dokdonensis	DS-3	B	1	1	1	1	1	1	1	1	1	1	1	1	1	1	1	1	1	1	1	1	1	1	1	1	1	1	1	1	1	1	1	1	1	1	1	1	1	1	1	1
Isoptericola variabilis 225	2505679068	Actinobacteria	Actinomycetia	Micrococcales	Promicromonosporaceae	Isoptericola	Isoptericola variabilis	225	B	1	1	1	1	1	1	1	1	1	1	1	1	1	1	1	1	1	1	1	1	1	1	1	1	1	1	1	1	1	1	1	1	1	1	1	1	1	1	1	1
Isosphaera pallida IS1B, ATCC 43644	649633058	Planctomycetota	Planctomycetia	Isosphaerales	Isosphaeraceae	Isosphaera	Isosphaera pallida	IS1B, ATCC 43644	B	1	1	1	1	1	1	1	1	1	1	1	1	1	1	1	1	1	1	1	1	1	1	1	1	1	1	1	1	1	1	1	1	1	1	1	1	1	1	1	1
Janibacter indicus YFY001	2721755827	Actinobacteria	Actinomycetia	Micrococcales	Intrasporangiaceae	Janibacter	Janibacter indicus	YFY001	B	1	1	1	1	1	1	1	1	1	1	1	1	1	1	1	1	1	1	1	1	1	1	1	1	1	1	1	1	1	1	1	1	1	1	1	1	1	1	1	1
Janibacter limosus P3-3-X1	2867046890	Actinobacteria	Actinomycetia	Micrococcales	Intrasporangiaceae	Janibacter	Janibacter limosus	P3-3-X1	B	1	1	1	1	1	1	1	1	1	1	1	1	1	1	1	1	1	1	1	1	1	1	1	1	1	1	1	2	1	1	1	1	1	1	1	1	1	1	1	1
Jannaschia sp. CCS1	637000137	Proteobacteria	Alphaproteobacteria	Rhodobacterales	Roseobacteraceae	Jannaschia	Jannaschia sp. CCS1	CCS1	B	1	1	1	1	1	1	1	1	1	1	1	1	1	1	1	1	1	1	1	1	1	1	1	1	1	1	1	1	1	1	1	1	1	1	1	1	1	1	1	1
Janthinobacterium sp. 17J80-10	2841375277	Proteobacteria	Betaproteobacteria	Burkholderiales	Oxalobacteraceae	Janthinobacterium	Janthinobacterium sp. 17J80-10	17J80-10	B	1	1	1	1	1	1	1	1	1	2	1	1	1	1	1	1	1	1	1	1	1	1	1	1	1	1	1	1	1	1	1	1	1	1	1	1	1	1	1	1
Janthinobacterium svalbardensis PAMC 27463	2775506965	Proteobacteria	Betaproteobacteria	Burkholderiales	Oxalobacteraceae	Janthinobacterium	Janthinobacterium svalbardensis	PAMC 27463	B	1	1	1	1	1	1	1	1	1	1	1	1	1	1	1	1	1	1	1	1	1	1	1	1	1	1	1	1	1	1	1	1	1	1	1	1	0	1	1	1
Janthinobacterium tructae SNU WT1	2887899303	Proteobacteria	Betaproteobacteria	Burkholderiales	Oxalobacteraceae	Janthinobacterium	Janthinobacterium tructae	SNU WT1	B	1	1	1	1	1	1	1	1	1	1	1	1	1	1	1	1	2	1	1	1	1	1	1	1	1	1	1	1	1	1	1	1	1	1	1	1	1	1	1	1
Jejubacter calystegiae KSNA2	2836662228	Proteobacteria	Gammaproteobacteria	Enterobacterales	Enterobacteriaceae	Jejubacter	Jejubacter calystegiae	KSNA2	B	1	1	1	2	1	1	1	1	1	1	1	1	1	1	1	1	1	1	1	1	1	1	1	1	1	3	1	1	1	1	1	1	1	1	1	1	1	1	1	1
Jeongeupia sp. HS-3	2910216306	Proteobacteria	Betaproteobacteria	Neisseriales	Chromobacteriaceae	Jeongeupia	Jeongeupia sp. HS-3	HS-3	B	1	1	1	1	1	1	1	1	1	1	1	1	1	1	1	1	1	1	1	1	1	1	1	1	1	1	1	1	1	1	1	1	1	1	1	1	1	1	1	1
Jeotgalibaca arthritidis CECT 9157	2883942875	Firmicutes	Bacilli	Lactobacillales	Carnobacteriaceae	Jeotgalibaca	Jeotgalibaca arthritidis	CECT 9157	B	1	1	1	1	1	1	1	1	1	1	1	1	1	1	1	1	1	1	1	1	1	1	1	1	1	1	1	1	1	1	1	1	1	1	1	1	1	1	1	1
Jeotgalibaca ciconiae H21T32	2836929268	Firmicutes	Bacilli	Lactobacillales	Carnobacteriaceae	Jeotgalibaca	Jeotgalibaca ciconiae	H21T32	B	1	1	1	1	1	1	1	1	1	1	1	1	1	1	1	1	1	1	1	1	1	1	1	1	1	1	1	1	1	1	1	1	1	1	1	1	1	1	1	1
Jeotgalibaca porci CCUG 69148	2883945316	Firmicutes	Bacilli	Lactobacillales	Carnobacteriaceae	Jeotgalibaca	Jeotgalibaca porci	CCUG 69148	B	1	1	1	2	1	1	1	2	1	1	1	1	1	1	1	1	1	1	1	1	1	1	1	1	1	1	1	1	1	1	1	2	1	1	1	1	1	1	1	1
Jeotgalicoccus saudimassiliensis 13MG44_air	2751185717	Firmicutes	Bacilli	Bacillales	Staphylococcaceae	Jeotgalicoccus	Jeotgalicoccus saudimassiliensis	13MG44_air	B	1	1	1	1	1	1	1	1	1	1	1	1	1	1	1	1	1	1	1	1	1	1	1	1	1	1	1	1	1	1	1	1	1	1	1	1	1	1	1	1
Jinshanibacter zhutongyuii CF-458	2836850911	Proteobacteria	Gammaproteobacteria	Enterobacterales	Budviciaceae	Jinshanibacter	Jinshanibacter zhutongyuii	CF-458	B	1	1	1	1	1	1	1	1	1	1	1	1	1	1	1	1	1	1	1	1	1	1	1	1	1	1	1	1	1	1	1	1	1	1	1	1	1	1	1	1
Jonesia denitrificans 55134, DSM 20603	644736376	Actinobacteria	Actinomycetia	Micrococcales	Jonesiaceae	Jonesia	Jonesia denitrificans	55134, DSM 20603	B	1	1	1	1	1	1	1	1	1	1	1	1	1	1	1	1	1	1	1	1	1	1	1	1	1	1	1	1	1	1	1	1	1	1	1	1	1	1	1	1
Kaistella daneshvariae H3001	2847620547	Bacteroidota	Flavobacteriia	Flavobacteriales	Weeksellaceae	Kaistella	Kaistella daneshvariae	H3001	B	1	1	1	1	1	1	1	1	1	1	1	1	1	1	1	1	1	1	1	1	1	1	1	1	1	1	1	1	1	1	1	1	1	1	1	1	1	1	1	1
Kaistella flava	2912011899	Bacteroidota	Flavobacteriia	Flavobacteriales	Weeksellaceae	Kaistella	Kaistella flava (ex Peng et al. 2021)	7-3A	B	1	1	1	1	1	1	2	1	1	1	1	1	1	1	1	1	1	1	2	2	1	1	1	1	1	1	1	1	1	1	1	1	1	1	1	1	1	2	1	1
Kalamiella piersonii YU22	2870892799	Proteobacteria	Gammaproteobacteria	Enterobacterales	Erwiniaceae	Kalamiella	Kalamiella piersonii	YU22	B	1	1	1	1	1	1	1	1	1	1	1	1	1	1	1	1	1	1	1	1	1	1	1	1	1	1	1	1	1	1	1	1	1	1	1	1	1	1	1	1
Kangiella geojedonensis KCTC 23420	2630968673	Proteobacteria	Gammaproteobacteria	Kangiellales	Kangiellaceae	Kangiella	Kangiella geojedonensis	KCTC 23420	B	1	1	1	1	1	1	1	1	1	1	1	1	1	1	1	1	1	1	1	1	1	1	1	1	1	1	1	1	1	1	1	1	1	1	1	1	1	1	1	1
Kangiella koreensis SW-125, DSM 16069	644736377	Proteobacteria	Gammaproteobacteria	Kangiellales	Kangiellaceae	Kangiella	Kangiella koreensis	SW-125, DSM 16069	B	1	1	1	1	1	1	1	1	1	1	1	1	1	1	1	1	1	1	1	1	1	1	1	1	1	1	1	1	1	1	1	1	1	1	1	1	1	1	1	1
Kangiella profundi FT102	2775506865	Proteobacteria	Gammaproteobacteria	Kangiellales	Kangiellaceae	Kangiella	Kangiella profundi	FT102	B	1	1	1	1	1	1	1	1	1	1	1	1	1	1	1	1	1	1	1	1	1	1	1	1	1	1	1	1	1	1	1	1	1	1	1	1	1	1	1	1
Kangiella sediminilitoris KCTC 23892	2751185718	Proteobacteria	Gammaproteobacteria	Kangiellales	Kangiellaceae	Kangiella	Kangiella sediminilitoris	KCTC 23892	B	1	1	1	1	1	1	1	1	1	1	1	1	1	1	1	1	1	1	1	1	1	1	1	1	1	1	1	1	1	1	1	1	1	1	1	1	1	1	1	1
Kerstersia gyiorum SWMUKG01	2836977321	Proteobacteria	Betaproteobacteria	Burkholderiales	Alcaligenaceae	Kerstersia	Kerstersia gyiorum	SWMUKG01	B	1	1	1	1	1	1	1	1	1	1	1	1	1	1	1	1	1	1	1	1	1	1	1	1	1	1	1	1	1	1	1	1	1	1	1	1	1	1	1	1
Ketobacter alkanivorans GI5	2833902402	Proteobacteria	Gammaproteobacteria	Oceanospirillales	Alcanivoracaceae	Ketobacter	Ketobacter alkanivorans	GI5	B	1	1	1	1	1	1	1	1	1	1	1	1	1	1	1	1	1	1	1	1	1	1	1	1	1	1	1	1	1	1	1	1	1	1	1	1	1	1	1	1
Ketogulonicigenium robustum SPU_B003	2751185723	Proteobacteria	Alphaproteobacteria	Rhodobacterales	Roseobacteraceae	Ketogulonicigenium	Ketogulonicigenium robustum	SPU_B003	B	1	1	1	1	1	1	1	1	1	1	1	1	1	1	1	1	1	1	1	1	1	1	1	1	1	1	1	1	1	1	1	1	1	1	1	1	1	1	1	1
Ketogulonicigenium vulgare Hbe602	2675903356	Proteobacteria	Alphaproteobacteria	Rhodobacterales	Roseobacteraceae	Ketogulonicigenium	Ketogulonicigenium vulgare	Hbe602	B	1	1	1	1	1	1	1	1	1	1	1	1	1	1	1	1	1	1	1	1	1	1	1	1	1	1	1	1	1	1	1	1	1	1	1	1	1	1	1	1
Kibdelosporangium phytohabitans KLBMP1111	2654587679	Actinobacteria	Actinomycetia	Pseudonocardiales	Pseudonocardiaceae	Kibdelosporangium	Kibdelosporangium phytohabitans	KLBMP1111	B	1	1	1	1	1	1	1	1	2	1	1	1	1	1	1	1	1	1	1	1	1	1	1	1	1	1	1	1	1	1	1	1	1	1	1	1	1	2	1	1
Kineococcus radiotolerans SRS30216	640753031	Actinobacteria	Actinomycetia	Kineosporiales	Kineosporiaceae	Kineococcus	Kineococcus radiotolerans	SRS30216	B	1	1	1	1	1	1	1	1	1	1	1	1	1	1	1	1	1	1	1	1	1	1	1	1	1	1	1	1	1	1	1	1	1	1	1	1	1	1	1	1
Kingella kingae KWG1	2671180948	Proteobacteria	Betaproteobacteria	Neisseriales	Neisseriaceae	Kingella	Kingella kingae	KWG1	B	1	1	1	1	1	1	1	1	1	1	1	1	1	1	1	1	1	1	1	1	1	1	1	1	1	1	1	1	1	1	1	1	1	1	1	1	1	1	1	1
Kitasatospora albolonga YIM 101047	2767802133	Actinobacteria	Actinomycetia	Streptomycetales	Streptomycetaceae	Kitasatospora	Kitasatospora albolonga	YIM 101047	B	1	2	1	1	1	1	1	1	1	1	1	1	1	1	1	1	1	1	1	1	1	1	1	1	1	1	1	1	1	1	1	1	1	1	1	1	1	2	1	1
Kitasatospora aureofaciens DM-1	2767802135	Actinobacteria	Actinomycetia	Streptomycetales	Streptomycetaceae	Kitasatospora	Kitasatospora aureofaciens	DM-1	B	1	1	1	1	1	1	1	1	1	1	1	1	1	1	1	1	1	1	1	1	1	1	1	1	1	1	1	1	1	1	1	1	1	1	1	1	1	2	1	1
Kitasatospora setae KM-6054, NBRC 14216	2511231086	Actinobacteria	Actinomycetia	Streptomycetales	Streptomycetaceae	Kitasatospora	Kitasatospora setae	KM-6054, NBRC 14216, DSM 43861	B	1	1	1	3	1	1	1	1	1	1	1	1	1	1	1	1	1	1	1	1	1	1	1	1	1	1	1	1	1	1	1	1	1	1	1	1	1	1	1	1
Kitasatospora sp. MMS16-BH015	2788500557	Actinobacteria	Actinomycetia	Streptomycetales	Streptomycetaceae	Kitasatospora	Kitasatospora sp. MMS16-BH015	MMS16-BH015	B	1	1	1	3	1	1	1	1	1	1	1	1	1	1	1	1	1	1	1	1	1	1	0	1	1	1	1	1	1	1	1	1	1	1	1	1	1	2	1	1
Klebsiella aerogenes AR_0007	2907837509	Proteobacteria	Gammaproteobacteria	Enterobacterales	Enterobacteriaceae	Klebsiella	Klebsiella aerogenes	AR_0007	B	1	1	1	1	1	1	1	1	1	1	1	1	1	1	1	1	1	1	1	1	1	1	1	1	1	3	1	1	1	1	1	1	1	1	1	1	1	1	1	1
Klebsiella michiganensis AACKY	2980422684	Proteobacteria	Gammaproteobacteria	Enterobacterales	Enterobacteriaceae	Klebsiella	Klebsiella michiganensis	AACKY	B	1	1	1	1	1	1	1	1	1	1	1	1	1	1	1	1	1	1	1	1	1	1	1	1	1	1	1	1	1	1	1	1	1	1	1	1	1	1	1	1
Klebsiella oxytoca AR380	2907831671	Proteobacteria	Gammaproteobacteria	Enterobacterales	Enterobacteriaceae	Klebsiella	Klebsiella oxytoca	AR380	B	1	1	1	1	1	1	1	1	1	1	1	1	1	1	1	1	1	1	1	1	1	1	1	1	1	1	1	1	1	1	1	1	1	1	1	1	1	1	1	1
Klebsiella oxytoca E718	2561511178	Proteobacteria	Gammaproteobacteria	Enterobacterales	Enterobacteriaceae	Klebsiella	Klebsiella michiganensis	E718	B	1	1	1	1	1	1	1	1	1	1	1	1	1	1	1	1	1	1	1	1	1	1	1	1	1	1	1	1	0	1	1	1	1	1	1	1	1	1	1	1
Klebsiella oxytoca FDAARGOS_335	2925486002	Proteobacteria	Gammaproteobacteria	Enterobacterales	Enterobacteriaceae	Klebsiella	Klebsiella oxytoca	FDAARGOS_335	B	1	1	1	1	1	1	1	1	1	1	1	1	1	1	1	1	1	1	1	1	1	1	1	1	1	1	1	1	1	1	1	1	1	1	1	1	1	1	1	1
Klebsiella oxytoca HKOPL1	2579778588	Proteobacteria	Gammaproteobacteria	Enterobacterales	Enterobacteriaceae	Klebsiella	Klebsiella michiganensis	HKOPL1	B	1	1	1	1	1	1	1	1	1	1	1	1	1	1	1	1	1	1	1	1	1	1	1	1	1	1	1	1	1	1	1	1	1	1	1	1	1	1	1	1
Klebsiella oxytoca JKo3	2687453105	Proteobacteria	Gammaproteobacteria	Enterobacterales	Enterobacteriaceae	Klebsiella	Klebsiella oxytoca	JKo3	B	1	1	1	1	1	1	1	1	1	1	1	1	1	1	1	1	1	1	1	1	1	1	0	1	1	1	1	1	1	1	1	1	1	1	1	1	1	1	1	1
Klebsiella oxytoca KCTC 1686	2511231124	Proteobacteria	Gammaproteobacteria	Enterobacterales	Enterobacteriaceae	Klebsiella	Klebsiella michiganensis	KCTC 1686	B	1	1	1	1	1	1	1	1	1	1	1	1	1	1	1	1	1	1	1	1	1	1	1	1	1	1	1	1	1	1	1	1	1	1	1	1	1	1	1	1
Klebsiella oxytoca KONIH1	2585427624	Proteobacteria	Gammaproteobacteria	Enterobacterales	Enterobacteriaceae	Klebsiella	Klebsiella oxytoca	KONIH1	B	1	1	1	1	1	1	1	1	1	1	1	1	1	1	1	1	1	1	1	1	1	1	1	1	1	1	1	1	1	1	1	1	1	1	1	1	1	1	1	1
Klebsiella pneumoniae 08EU827	2938772992	Proteobacteria	Gammaproteobacteria	Enterobacterales	Enterobacteriaceae	Klebsiella	Klebsiella pneumoniae	08EU827	B	1	1	1	1	1	1	1	1	1	1	1	1	1	1	1	1	1	1	1	1	1	1	1	1	1	1	1	1	1	1	1	1	1	1	1	1	1	1	1	1
Klebsiella quasivariicola KPN1705	2980373365	Proteobacteria	Gammaproteobacteria	Enterobacterales	Enterobacteriaceae	Klebsiella	Klebsiella quasivariicola	KPN1705	B	1	1	1	1	1	1	1	1	1	1	1	1	1	1	1	1	1	1	1	1	1	1	1	1	1	1	1	1	1	2	1	1	4	1	1	1	1	1	1	1
Klebsiella sp. LTGPAF-6F	2718218255	Proteobacteria	Gammaproteobacteria	Enterobacterales	Enterobacteriaceae	Klebsiella	Klebsiella sp. LTGPAF-6F	LTGPAF-6F	B	1	1	1	1	1	1	1	1	1	1	1	1	1	1	1	1	1	1	1	1	1	1	1	1	1	1	1	1	1	1	1	1	1	1	1	1	1	1	1	1
Klebsiella variicola 03-311-0071	2907859159	Proteobacteria	Gammaproteobacteria	Enterobacterales	Enterobacteriaceae	Klebsiella	Klebsiella variicola	03-311-0071	B	1	1	1	1	1	1	1	1	1	1	1	1	1	1	1	1	1	1	1	1	1	1	1	1	1	1	1	1	1	1	1	1	1	1	1	1	1	1	1	1
Kluyvera sp. PO2S7	2884086401	Proteobacteria	Gammaproteobacteria	Enterobacterales	Enterobacteriaceae	Kluyvera	Kluyvera genomosp. 3	PO2S7	B	1	1	1	1	1	1	1	1	1	1	1	1	1	1	1	1	1	1	1	1	1	1	1	1	1	1	1	1	1	1	1	1	1	1	1	1	1	1	1	1
Kocuria flava HO-9041	2721755800	Actinobacteria	Actinomycetia	Micrococcales	Micrococcaceae	Kocuria	Kocuria flava	HO-9041	B	1	1	1	1	1	1	1	1	1	1	1	1	1	1	1	1	1	1	1	1	1	1	1	1	1	1	1	1	1	1	1	1	1	1	1	1	1	1	1	1
Kocuria indica CE7	2840704760	Actinobacteria	Actinomycetia	Micrococcales	Micrococcaceae	Kocuria	Kocuria indica	CE7	B	1	1	1	1	1	1	1	1	1	1	1	1	1	1	1	1	1	1	1	1	1	1	2	1	1	1	1	1	1	1	1	1	1	1	1	1	1	1	1	1
Kocuria palustris MU14/1	2687453437	Actinobacteria	Actinomycetia	Micrococcales	Micrococcaceae	Kocuria	Kocuria palustris	MU14/1	B	1	1	1	1	1	1	1	1	1	1	1	1	1	1	1	1	1	1	1	1	1	1	1	1	1	1	1	1	1	1	1	1	1	1	1	1	1	1	1	1
Kocuria rhizophila DC2201	642555133	Actinobacteria	Actinomycetia	Micrococcales	Micrococcaceae	Kocuria	Kocuria rhizophila	DC2201	B	1	1	1	1	1	1	1	1	1	1	1	1	1	1	1	1	1	1	1	1	1	1	1	1	1	1	1	1	1	1	1	1	1	1	1	1	1	1	1	1
Kocuria sp. BT304	2840702307	Actinobacteria	Actinomycetia	Micrococcales	Micrococcaceae	Kocuria	Kocuria sp. BT304	BT304	B	1	1	1	1	1	1	1	1	1	1	1	1	1	1	1	1	1	1	1	1	1	1	1	1	1	1	1	1	1	1	1	1	1	1	1	1	1	1	1	1
Kocuria turfanensis HO-9042	2687453620	Actinobacteria	Actinomycetia	Micrococcales	Micrococcaceae	Kocuria	Kocuria turfanensis	HO-9042	B	1	1	1	1	1	1	1	1	1	1	1	1	1	1	1	1	1	1	1	1	1	1	1	1	1	1	1	1	1	1	1	1	1	1	1	1	1	1	1	1
[truncated: 2,021 more rows]
[truncated: 97 more columns]

## Sheet: Gammaproteobacteria
Operator:	Gerrit Wienhausen
[truncated: 746 more rows]
[truncated: 97 more columns]

[truncated: 3 more sheets: Vibrionales, Function_information, Genome_information]
