# Supplementary material for: Effects of vitamin B12 supply on cellular processes of the facultative vitamin B12 consumer Vibrio campbellii
Source: Appl Environ Microbiol. 2025 Jan 22;91(2):e01422-24. doi: 10.1128/aem.01422-24 (PMC11837498; doi:10.1128/aem.01422-24)
Supplement: Data S2 — Transcriptional gene regulation of V. campbellii culture when supplemented with and without the addition of B12 (1 nM). [file aem.01422-24-s0002.xlsx]

## Sheet: Downregulated (B12free culture)
Operator:	Luna Groon, Leon Dlugosch & Gerrit Wienhausen
Date:	2023-08-01
Experiment:	Vibrio campbellii culture with and without B12 additions
Data origin:	RNA sequencing - Dseq2
GeneID	gene length	product	COG	pfam	tigrfam	KNr	A	B	C	Gene	Function	l2fc	padj
Ga0226122_01_2156244_2157218	975	hypothetical protein	NA	PF08908	NA	NA	NA	NA	NA	NA	NA	7.46818	0
Ga0226122_01_2155185_2156213	1029	5-methyltetrahydropteroyltriglutamate--homocysteine methyltransferase	COG0620	PF01717	NA	K00549	Metabolism	general Metabolism	general Metabolism	metE	5-methyltetrahydropteroyltriglutamate--homocysteine methyltransferase [EC:2.1.1.14]	7.30627	2.51e-279
Ga0226122_01_3198002_3199876	1875	vitamin B12 transporter	COG4206	PF00593,PF07715	TIGR01779	K16092	Brite Hierarchies	Protein families: signaling and cellular processes	Transporters [BR:ko02000]	btuB	vitamin B12 transporter	4.56299	2.06e-20
Ga0226122_01_3009537_3010439	903	methylenetetrahydrofolate reductase (NADPH)	COG0685	PF02219	TIGR00676	K00297	Metabolism	general Metabolism	general Metabolism	metF, MTHFR	methylenetetrahydrofolate reductase (NADH) [EC:1.5.1.54]	4.5205	6.72e-14
Ga0226122_02_965922_967184	1263	amino acid efflux transporter	COG0531	PF13520	NA	K16263	Brite Hierarchies	Protein families: signaling and cellular processes	Transporters [BR:ko02000]	yjeH	amino acid efflux transporter	3.86525	1.73e-12
Ga0226122_01_2122392_2123303	912	LysR family transcriptional regulator for metE and metH	COG0583	PF00126,PF03466	NA	K03576	Brite Hierarchies	Protein families: genetic information processing	Transcription factors [BR:ko03000]	metR	LysR family transcriptional regulator, regulator for metE and metH	3.8612	0.00495247
Ga0226122_01_2154212_2154754	543	nicotinamidase-related amidase	COG1335	PF00857	NA	NA	NA	NA	NA	NA	NA	3.78144	1.14e-49
Ga0226122_01_2153695_2154171	477	RimJ/RimL family protein N-acetyltransferase	COG1670	PF13673	NA	NA	NA	NA	NA	NA	NA	3.69236	1.28e-36
Ga0226122_02_1223454_1224647	1194	glycine C-acetyltransferase	COG0156	PF00155	TIGR01822	K00639	multiple functions	multiple functions	multiple functions	kbl, GCAT	glycine C-acetyltransferase [EC:2.3.1.29]	3.37394	2.97e-05
Ga0226122_02_1222218_1223249	1032	threonine 3-dehydrogenase	COG1063	PF00107,PF08240	TIGR00692	K00060	Metabolism	Amino acid metabolism	Glycine, serine and threonine metabolism [PATH:ko00260]	tdh	threonine 3-dehydrogenase [EC:1.1.1.103]	3.26077	1.04e-05
Ga0226122_02_1223275_1223403	129	hypothetical protein	NA	NA	NA	NA	NA	NA	NA	NA	NA	3.09225	0.0154674
Ga0226122_01_800896_801573	678	D-methionine transport system permease protein	COG2011	PF00528	NA	K02072	multiple functions	multiple functions	multiple functions	metI	D-methionine transport system permease protein	2.78916	0.0285391
Ga0226122_01_1918377_1919318	942	homoserine O-succinyltransferase	COG1897	PF04204	TIGR01001	K00651	Metabolism	general Metabolism	general Metabolism	metA	homoserine O-succinyltransferase/O-acetyltransferase [EC:2.3.1.46 2.3.1.31]	2.54412	0.00243342
Ga0226122_01_3197802_3197918	117	tRNA U34 2-thiouridine synthase MnmA/TrmU	COG0482	NA	NA	NA	NA	NA	NA	NA	NA	2.49086	9.36e-10
Ga0226122_01_3013136_3014296	1161	cystathionine gamma-synthase	COG0626	PF01053	TIGR02080	K01739	Metabolism	general Metabolism	general Metabolism	metB	cystathionine gamma-synthase [EC:2.5.1.48]	2.43804	0.00150913
Ga0226122_01_1562435_1563406	972	hypothetical protein	NA	NA	NA	NA	NA	NA	NA	NA	NA	2.34653	0.0405954
Ga0226122_01_3197247_3197765	519	diphthamide synthase (EF-2-diphthine--ammonia ligase)	COG2102	PF01902	NA	NA	NA	NA	NA	NA	NA	2.31466	1.27e-07
Ga0226122_02_1231581_1231880	300	DNA-binding response OmpR family regulator	COG0745	PF00486	NA	NA	NA	NA	NA	NA	NA	2.27782	3.41e-13
Ga0226122_01_3010711_3013119	2409	aspartokinase/homoserine dehydrogenase 2	COG0460,COG0527	PF00696,PF00742,PF03447	TIGR00657	K12525	Metabolism	general Metabolism	general Metabolism	metL	bifunctional aspartokinase / homoserine dehydrogenase 2 [EC:2.7.2.4 1.1.1.3]	2.1618	0.0090409
Ga0226122_01_801563_802597	1035	D-methionine transport system ATP-binding protein	COG1135	PF00005,PF09383	TIGR02314	K02071	multiple functions	multiple functions	multiple functions	metN	D-methionine transport system ATP-binding protein	2.14085	0.00348645
Ga0226122_02_1230911_1231507	597	hypothetical protein	NA	NA	NA	NA	NA	NA	NA	NA	NA	2.09407	4.84e-10
Ga0226122_02_131505_132413	909	cation diffusion facilitator family transporter	COG1230	PF01545	TIGR01297	NA	NA	NA	NA	NA	NA	2.05402	NA
Ga0226122_02_1230135_1230917	783	K+-sensing histidine kinase KdpD	COG2205	PF00512	NA	NA	NA	NA	NA	NA	NA	2.03934	9.73e-08
Ga0226122_01_1730336_1731001	666	hypothetical protein	NA	NA	NA	NA	NA	NA	NA	NA	NA	2.01555	5e-08
Ga0226122_02_1231889_1232311	423	DNA-binding response OmpR family regulator	COG0745	PF00072	NA	NA	NA	NA	NA	NA	NA	1.99905	9.64e-08
Ga0226122_01_800054_800863	810	D-methionine transport system substrate-binding protein	COG1464	PF03180	TIGR00363	K02073	multiple functions	multiple functions	multiple functions	metQ	D-methionine transport system substrate-binding protein	1.98141	0.00201297
Ga0226122_02_1684142_1684273	132	hypothetical protein	NA	NA	NA	NA	NA	NA	NA	NA	NA	1.93357	0.585454
Ga0226122_01_2061369_2061908	540	TRAP-type mannitol/chloroaromatic compound transport system permease small subunit	COG4665	PF04290	NA	NA	NA	NA	NA	NA	NA	1.83644	0.00434822
Ga0226122_02_1393241_1393561	321	hypothetical protein	NA	NA	NA	NA	NA	NA	NA	NA	NA	1.79506	0.0223378
Ga0226122_01_393624_394532	909	sulfate adenylyltransferase subunit 2	COG0175	PF01507	TIGR02039	K00957	Metabolism	general Metabolism	general Metabolism	cysD	sulfate adenylyltransferase subunit 2 [EC:2.7.7.4]	1.76054	0.40695
Ga0226122_03_41861_42268	408	DNA polymerase V	COG1974	PF00717	NA	K03503	Brite Hierarchies	general Brite Hierarchies	general Brite Hierarchies	umuD	DNA polymerase V [EC:3.4.21.-]	1.73717	5.29e-07
Ga0226122_02_1395016_1395645	630	hypothetical protein	COG3295	PF16357	NA	K09939	Not Included in Pathway or Brite	Poorly characterized	Function unknown	K09939	uncharacterized protein	1.64917	0.0914062
Ga0226122_01_1901556_1901663	108	hypothetical protein	NA	NA	NA	NA	NA	NA	NA	NA	NA	1.62665	0.468764
Ga0226122_01_2060070_2061356	1287	tripartite ATP-independent transporter DctM subunit	COG4664	PF06808	TIGR00786	NA	NA	NA	NA	NA	NA	1.62659	0.00380295
Ga0226122_02_783280_783906	627	hypothetical protein	NA	NA	NA	NA	NA	NA	NA	NA	NA	1.61354	0.0337135
Ga0226122_02_1166987_1167139	153	hypothetical protein	NA	NA	NA	NA	NA	NA	NA	NA	NA	1.58001	0.0202842
Ga0226122_01_2062038_2063132	1095	TRAP-type mannitol/chloroaromatic compound transport system substrate-binding protein	COG4663	PF03480	NA	NA	NA	NA	NA	NA	NA	1.56021	0.00110829
Ga0226122_01_1914124_1914261	138	hypothetical protein	NA	NA	NA	NA	NA	NA	NA	NA	NA	1.55652	0.0445077
Ga0226122_02_1304529_1305929	1401	putative aminophosphonate oxidoreductase	COG0665	PF01266	TIGR03329	NA	NA	NA	NA	NA	NA	1.54374	1.75e-09
Ga0226122_02_529967_531292	1326	uncharacterized protein (DUF1501 family)	COG4102	PF07394	TIGR01409	NA	NA	NA	NA	NA	NA	1.51754	0.0012845
Classification of the adjusted P-value
0.05 < adj p-value < 0.01	*
0.01 < adj p-value < 0.001	**
0.001 < adj p-value	***

## Sheet: Upregulated (+ B12 culture)
Operator:	Luna Groon, Leon Dlugosch & Gerrit Wienhausen
Date:	2023-08-01
Experiment:	Vibrio campbellii culture with and without B12 additions
Data origin:	RNA sequencing - Dseq2
GeneID	gene length	product	COG	pfam	tigrfam	KNr	A	B	C	Gene	Function	l2fc	padj
Ga0226122_02_1674434_1674967	534	major type 1 subunit fimbrin (pilin)	COG3539	PF00419	NA	K07345	multiple functions	multiple functions	multiple functions	fimA	major type 1 subunit fimbrin (pilin)	-5.0169	1.95e-17
Ga0226122_02_844394_844693	300	plasmid maintenance system killer protein	COG3549	NA	NA	NA	NA	NA	NA	NA	NA	-3.31624	1.63e-06
Ga0226122_02_1677519_1678274	756	fimbrial chaperone protein	COG3121	PF00345,PF02753	NA	K07346	Brite Hierarchies	general Brite Hierarchies	general Brite Hierarchies	fimC	fimbrial chaperone protein	-2.80045	9.99e-12
Ga0226122_02_1181247_1182260	1014	hypothetical protein	NA	NA	NA	NA	NA	NA	NA	NA	NA	-2.51335	0.000305479
Ga0226122_02_430592_433276	2685	type VI secretion system protein VasG	COG0542	PF00004,PF07724,PF10431	TIGR03345	K11907	multiple functions	multiple functions	multiple functions	vasG, clpV	type VI secretion system protein VasG	-2.51073	0.000543948
Ga0226122_01_2174637_2176217	1581	RTX toxin RtxA	COG2931	PF16671	NA	K10953	multiple functions	multiple functions	multiple functions	rtxA	RTX toxin RtxA	-2.44566	3.14e-06
Ga0226122_02_39898_42156	2259	type VI secretion system secreted protein VgrG	COG3501	PF05954	TIGR03361	K11904	multiple functions	multiple functions	multiple functions	vgrG	type VI secretion system secreted protein VgrG	-2.42622	6.62e-08
Ga0226122_02_42138_42731	594	hypothetical protein	NA	PF13503	NA	NA	NA	NA	NA	NA	NA	-2.40114	1.51e-06
Ga0226122_02_428977_430605	1629	transcriptional regulator with GAF, ATPase, and Fis domain	COG3604	PF00158,PF02954,PF13185	NA	NA	NA	NA	NA	NA	NA	-2.34824	1.19e-08
Ga0226122_02_42731_45205	2475	hypothetical protein	NA	PF01476	NA	NA	NA	NA	NA	NA	NA	-2.20112	1.2e-08
Ga0226122_02_446816_448564	1749	type VI secretion system protein ImpG	COG3519	PF05947	TIGR03359	K11896	Brite Hierarchies	Protein families: signaling and cellular processes	Secretion system [BR:ko02044]	impG, vasA	type VI secretion system protein ImpG	-2.15724	2.13e-06
Ga0226122_02_444858_446333	1476	type VI secretion system protein ImpC	COG3517	PF05943	TIGR03355	K11900	multiple functions	multiple functions	multiple functions	impC	type VI secretion system protein ImpC	-2.13459	0.00245769
Ga0226122_02_1673538_1674101	564	hypothetical protein	NA	NA	NA	NA	NA	NA	NA	NA	NA	-2.09567	0.000364402
Ga0226122_01_2485394_2487838	2445	acyl-CoA dehydrogenase	COG1960	PF00441,PF02771,PF09317	NA	K06445	Metabolism	Lipid metabolism	Fatty acid degradation [PATH:ko00071]	fadE	acyl-CoA dehydrogenase [EC:1.3.99.-]	-2.05493	NA
Ga0226122_02_458116_459441	1326	type VI secretion system protein ImpJ	COG3522	PF05936	TIGR03353	K11893	multiple functions	multiple functions	multiple functions	impJ, vasE	type VI secretion system protein ImpJ	-2.05251	0.000151142
Ga0226122_02_446395_446805	411	type VI secretion system protein	COG3518	PF04965	TIGR03357	K11905	Brite Hierarchies	Protein families: signaling and cellular processes	Secretion system [BR:ko02044]	K11905	type VI secretion system protein	-2.03262	9.36e-10
Ga0226122_01_1465485_1465772	288	hypothetical protein	NA	NA	NA	NA	NA	NA	NA	NA	NA	-1.99835	0.00177713
Ga0226122_02_440712_442715	2004	serine/threonine protein kinase	COG0515	PF00069	NA	NA	NA	NA	NA	NA	NA	-1.97081	0.0004557
Ga0226122_02_433726_434244	519	type VI secretion system secreted protein Hcp	COG3157	PF05638	TIGR03344	K11903	multiple functions	multiple functions	multiple functions	hcp	type VI secretion system secreted protein Hcp	-1.965	0.024574
Ga0226122_02_442715_444316	1602	type VI secretion system protein VasJ	NA	PF06812,PF16989	TIGR03362	K11910	Brite Hierarchies	Protein families: signaling and cellular processes	Secretion system [BR:ko02044]	vasJ	type VI secretion system protein VasJ	-1.96013	0.00171575
Ga0226122_02_444343_444849	507	type VI secretion system protein ImpB	COG3516	PF05591	TIGR03358	K11901	multiple functions	multiple functions	multiple functions	impB	type VI secretion system protein ImpB	-1.94801	0.00106418
Ga0226122_01_2150686_2152041	1356	hypothetical protein	NA	PF01476	NA	NA	NA	NA	NA	NA	NA	-1.92845	1.46e-06
Ga0226122_02_459438_460229	792	type VI secretion system protein ImpK	COG3455	PF09850	TIGR03349	K11892	multiple functions	multiple functions	multiple functions	impK, ompA, vasF, dotU	type VI secretion system protein ImpK	-1.9267	1.27e-07
Ga0226122_01_631041_632114	1074	3-deoxy-7-phosphoheptulonate synthase	COG0722	PF00793	TIGR00034	K01626	multiple functions	multiple functions	multiple functions	E2.5.1.54, aroF, aroG, aroH	3-deoxy-7-phosphoheptulonate synthase [EC:2.5.1.54]	-1.91324	9.37e-06
Ga0226122_02_448561_449559	999	type VI secretion system protein ImpH	COG3520	PF06996	TIGR03347	K11895	multiple functions	multiple functions	multiple functions	impH, vasB	type VI secretion system protein ImpH	-1.87253	1.3e-11
Ga0226122_02_1513635_1514099	465	hypothetical protein	NA	PF05932	NA	NA	NA	NA	NA	NA	NA	-1.86837	0.00251899
Ga0226122_01_1260590_1261708	1119	hypothetical protein	NA	NA	NA	NA	NA	NA	NA	NA	NA	-1.8526	1.23e-07
Ga0226122_02_408588_409574	987	murein DD-endopeptidase	NA	PF01551	NA	K19304	Brite Hierarchies	Protein families: metabolism	general Protein families: metabolism	mepM	murein DD-endopeptidase [EC:3.4.24.-]	-1.83954	5.29e-07
Ga0226122_02_456097_457611	1515	type VI secretion system protein ImpI	COG3456	PF00498	TIGR03354	K11894	Brite Hierarchies	Protein families: signaling and cellular processes	Secretion system [BR:ko02044]	impI, vasC	type VI secretion system protein ImpI	-1.83505	0.00579934
Ga0226122_01_2105063_2105773	711	Ca2+-binding RTX toxin-like protein	COG2931	PF00353	NA	NA	NA	NA	NA	NA	NA	-1.81208	0.000408128
Ga0226122_02_457604_458104	501	type VI secretion system protein VasD	COG3521	PF12790	TIGR03352	K11906	multiple functions	multiple functions	multiple functions	vasD, lip	type VI secretion system protein VasD	-1.79007	0.00376769
Ga0226122_01_1256831_1260523	3693	YD repeat-containing protein	COG3209	PF05593	TIGR01643	NA	NA	NA	NA	NA	NA	-1.72887	1.23e-07
Ga0226122_02_1679325_1680320	996	OOP family OmpA-OmpF porin	COG2885	PF00691	NA	K03286	Brite Hierarchies	Protein families: signaling and cellular processes	Transporters [BR:ko02000]	TC.OOP	OmpA-OmpF porin, OOP family	-1.71406	6.85e-05
Ga0226122_02_25141_25740	600	hypothetical protein	NA	NA	NA	NA	NA	NA	NA	NA	NA	-1.7111	0.00243342
Ga0226122_01_1416999_1417625	627	AcrR family transcriptional regulator	COG1309	PF00440	NA	NA	NA	NA	NA	NA	NA	-1.68162	NA
Ga0226122_02_436395_436880	486	hypothetical protein	NA	NA	NA	NA	NA	NA	NA	NA	NA	-1.6573	2.71e-05
Ga0226122_01_1255711_1256841	1131	RHS repeat-associated protein	NA	NA	TIGR03696	NA	NA	NA	NA	NA	NA	-1.64954	2.13e-07
Ga0226122_01_1074737_1076452	1716	hypothetical protein	NA	NA	NA	NA	NA	NA	NA	NA	NA	-1.64676	3.76e-07
Ga0226122_02_455488_456087	600	hypothetical protein	NA	NA	NA	NA	NA	NA	NA	NA	NA	-1.64058	0.0117275
Ga0226122_01_1073655_1074734	1080	hypothetical protein	NA	NA	NA	NA	NA	NA	NA	NA	NA	-1.59579	8.75e-07
Ga0226122_02_1153826_1154773	948	outer membrane protein OmpU	COG3203	PF13609	NA	K08720	multiple functions	multiple functions	multiple functions	ompU	outer membrane protein OmpU	-1.57489	0.00545034
Ga0226122_02_438282_439274	993	hypothetical protein	COG5351	PF09937	NA	NA	NA	NA	NA	NA	NA	-1.55947	0.000131832
Ga0226122_02_460379_461836	1458	hypothetical protein	NA	PF13665	NA	NA	NA	NA	NA	NA	NA	-1.54946	0.00280246
Ga0226122_02_409866_420479	10614	hypothetical protein	NA	NA	NA	NA	NA	NA	NA	NA	NA	-1.54775	1.49e-09
Ga0226122_02_439267_440211	945	hypothetical protein	NA	NA	NA	NA	NA	NA	NA	NA	NA	-1.51424	0.000614397
Classification of the adjusted P-value
0.05 < adj p-value < 0.01	*
0.01 < adj p-value < 0.001	**
0.001 < adj p-value	***

## Sheet: transcriptome_dseq2 (V.c.) 
Operator:	Luna Groon, Leon Dlugosch & Gerrit Wienhausen
Date:	2023-08-01
Experiment:	Vibrio campbellii culture with and without B12 additions
Data origin:	RNA sequencing - Dseq2
GeneID	length	product	COG	pfam	tigrfam	KNr	A	B	C	Gene	Function	l2fc	padj
Ga0226122_01_2156244_2157218	975	hypothetical protein	NA	PF08908	NA	NA	NA	NA	NA	NA	NA	7.46818	0
Ga0226122_01_2155185_2156213	1029	5-methyltetrahydropteroyltriglutamate--homocysteine methyltransferase	COG0620	PF01717	NA	K00549	Metabolism	general Metabolism	general Metabolism	metE	5-methyltetrahydropteroyltriglutamate--homocysteine methyltransferase [EC:2.1.1.14]	7.30627	2.51e-279
Ga0226122_01_3198002_3199876	1875	vitamin B12 transporter	COG4206	PF00593,PF07715	TIGR01779	K16092	Brite Hierarchies	Protein families: signaling and cellular processes	Transporters [BR:ko02000]	btuB	vitamin B12 transporter	4.56299	2.06e-20
Ga0226122_01_3009537_3010439	903	methylenetetrahydrofolate reductase (NADPH)	COG0685	PF02219	TIGR00676	K00297	Metabolism	general Metabolism	general Metabolism	metF, MTHFR	methylenetetrahydrofolate reductase (NADH) [EC:1.5.1.54]	4.5205	6.72e-14
Ga0226122_02_965922_967184	1263	amino acid efflux transporter	COG0531	PF13520	NA	K16263	Brite Hierarchies	Protein families: signaling and cellular processes	Transporters [BR:ko02000]	yjeH	amino acid efflux transporter	3.86525	1.73e-12
Ga0226122_01_2122392_2123303	912	LysR family transcriptional regulator for metE and metH	COG0583	PF00126,PF03466	NA	K03576	Brite Hierarchies	Protein families: genetic information processing	Transcription factors [BR:ko03000]	metR	LysR family transcriptional regulator, regulator for metE and metH	3.8612	0.00495247
Ga0226122_01_2154212_2154754	543	nicotinamidase-related amidase	COG1335	PF00857	NA	NA	NA	NA	NA	NA	NA	3.78144	1.14e-49
Ga0226122_01_2153695_2154171	477	RimJ/RimL family protein N-acetyltransferase	COG1670	PF13673	NA	NA	NA	NA	NA	NA	NA	3.69236	1.28e-36
Ga0226122_02_1223454_1224647	1194	glycine C-acetyltransferase	COG0156	PF00155	TIGR01822	K00639	multiple functions	multiple functions	multiple functions	kbl, GCAT	glycine C-acetyltransferase [EC:2.3.1.29]	3.37394	2.97e-05
Ga0226122_02_1222218_1223249	1032	threonine 3-dehydrogenase	COG1063	PF00107,PF08240	TIGR00692	K00060	Metabolism	Amino acid metabolism	Glycine, serine and threonine metabolism [PATH:ko00260]	tdh	threonine 3-dehydrogenase [EC:1.1.1.103]	3.26077	1.04e-05
Ga0226122_02_1223275_1223403	129	hypothetical protein	NA	NA	NA	NA	NA	NA	NA	NA	NA	3.09225	0.0154674
Ga0226122_01_800896_801573	678	D-methionine transport system permease protein	COG2011	PF00528	NA	K02072	multiple functions	multiple functions	multiple functions	metI	D-methionine transport system permease protein	2.78916	0.0285391
Ga0226122_01_1918377_1919318	942	homoserine O-succinyltransferase	COG1897	PF04204	TIGR01001	K00651	Metabolism	general Metabolism	general Metabolism	metA	homoserine O-succinyltransferase/O-acetyltransferase [EC:2.3.1.46 2.3.1.31]	2.54412	0.00243342
Ga0226122_01_3197802_3197918	117	tRNA U34 2-thiouridine synthase MnmA/TrmU	COG0482	NA	NA	NA	NA	NA	NA	NA	NA	2.49086	9.36e-10
Ga0226122_01_3013136_3014296	1161	cystathionine gamma-synthase	COG0626	PF01053	TIGR02080	K01739	Metabolism	general Metabolism	general Metabolism	metB	cystathionine gamma-synthase [EC:2.5.1.48]	2.43804	0.00150913
Ga0226122_01_1562435_1563406	972	hypothetical protein	NA	NA	NA	NA	NA	NA	NA	NA	NA	2.34653	0.0405954
Ga0226122_01_3197247_3197765	519	diphthamide synthase (EF-2-diphthine--ammonia ligase)	COG2102	PF01902	NA	NA	NA	NA	NA	NA	NA	2.31466	1.27e-07
Ga0226122_02_1231581_1231880	300	DNA-binding response OmpR family regulator	COG0745	PF00486	NA	NA	NA	NA	NA	NA	NA	2.27782	3.41e-13
Ga0226122_01_3010711_3013119	2409	aspartokinase/homoserine dehydrogenase 2	COG0460,COG0527	PF00696,PF00742,PF03447	TIGR00657	K12525	Metabolism	general Metabolism	general Metabolism	metL	bifunctional aspartokinase / homoserine dehydrogenase 2 [EC:2.7.2.4 1.1.1.3]	2.1618	0.0090409
Ga0226122_01_801563_802597	1035	D-methionine transport system ATP-binding protein	COG1135	PF00005,PF09383	TIGR02314	K02071	multiple functions	multiple functions	multiple functions	metN	D-methionine transport system ATP-binding protein	2.14085	0.00348645
Ga0226122_02_1230911_1231507	597	hypothetical protein	NA	NA	NA	NA	NA	NA	NA	NA	NA	2.09407	4.84e-10
Ga0226122_02_131505_132413	909	cation diffusion facilitator family transporter	COG1230	PF01545	TIGR01297	NA	NA	NA	NA	NA	NA	2.05402	NA
Ga0226122_02_1230135_1230917	783	K+-sensing histidine kinase KdpD	COG2205	PF00512	NA	NA	NA	NA	NA	NA	NA	2.03934	9.73e-08
Ga0226122_01_1730336_1731001	666	hypothetical protein	NA	NA	NA	NA	NA	NA	NA	NA	NA	2.01555	5e-08
Ga0226122_02_1231889_1232311	423	DNA-binding response OmpR family regulator	COG0745	PF00072	NA	NA	NA	NA	NA	NA	NA	1.99905	9.64e-08
Ga0226122_01_800054_800863	810	D-methionine transport system substrate-binding protein	COG1464	PF03180	TIGR00363	K02073	multiple functions	multiple functions	multiple functions	metQ	D-methionine transport system substrate-binding protein	1.98141	0.00201297
Ga0226122_02_1684142_1684273	132	hypothetical protein	NA	NA	NA	NA	NA	NA	NA	NA	NA	1.93357	0.585454
Ga0226122_01_2061369_2061908	540	TRAP-type mannitol/chloroaromatic compound transport system permease small subunit	COG4665	PF04290	NA	NA	NA	NA	NA	NA	NA	1.83644	0.00434822
Ga0226122_02_1393241_1393561	321	hypothetical protein	NA	NA	NA	NA	NA	NA	NA	NA	NA	1.79506	0.0223378
Ga0226122_01_393624_394532	909	sulfate adenylyltransferase subunit 2	COG0175	PF01507	TIGR02039	K00957	Metabolism	general Metabolism	general Metabolism	cysD	sulfate adenylyltransferase subunit 2 [EC:2.7.7.4]	1.76054	0.40695
Ga0226122_03_41861_42268	408	DNA polymerase V	COG1974	PF00717	NA	K03503	Brite Hierarchies	general Brite Hierarchies	general Brite Hierarchies	umuD	DNA polymerase V [EC:3.4.21.-]	1.73717	5.29e-07
Ga0226122_02_1395016_1395645	630	hypothetical protein	COG3295	PF16357	NA	K09939	Not Included in Pathway or Brite	Poorly characterized	Function unknown	K09939	uncharacterized protein	1.64917	0.0914062
Ga0226122_01_1901556_1901663	108	hypothetical protein	NA	NA	NA	NA	NA	NA	NA	NA	NA	1.62665	0.468764
Ga0226122_01_2060070_2061356	1287	tripartite ATP-independent transporter DctM subunit	COG4664	PF06808	TIGR00786	NA	NA	NA	NA	NA	NA	1.62659	0.00380295
Ga0226122_02_783280_783906	627	hypothetical protein	NA	NA	NA	NA	NA	NA	NA	NA	NA	1.61354	0.0337135
Ga0226122_02_1166987_1167139	153	hypothetical protein	NA	NA	NA	NA	NA	NA	NA	NA	NA	1.58001	0.0202842
Ga0226122_01_2062038_2063132	1095	TRAP-type mannitol/chloroaromatic compound transport system substrate-binding protein	COG4663	PF03480	NA	NA	NA	NA	NA	NA	NA	1.56021	0.00110829
Ga0226122_01_1914124_1914261	138	hypothetical protein	NA	NA	NA	NA	NA	NA	NA	NA	NA	1.55652	0.0445077
Ga0226122_02_1304529_1305929	1401	putative aminophosphonate oxidoreductase	COG0665	PF01266	TIGR03329	NA	NA	NA	NA	NA	NA	1.54374	1.75e-09
Ga0226122_02_529967_531292	1326	uncharacterized protein (DUF1501 family)	COG4102	PF07394	TIGR01409	NA	NA	NA	NA	NA	NA	1.51754	0.0012845
Ga0226122_02_1815390_1816382	993	glycine betaine/proline transport system substrate-binding protein	COG2113	PF04069	NA	K02002	multiple functions	multiple functions	multiple functions	proX	glycine betaine/proline transport system substrate-binding protein	1.49985	0.00239702
Ga0226122_02_1129555_1129668	114	hypothetical protein	NA	NA	NA	NA	NA	NA	NA	NA	NA	1.49211	0.555238
Ga0226122_01_2157666_2157833	168	tellurite resistance-related uncharacterized protein	COG3615	PF09313	NA	NA	NA	NA	NA	NA	NA	1.49144	3.12e-08
Ga0226122_02_1001098_1001250	153	hypothetical protein	NA	NA	NA	NA	NA	NA	NA	NA	NA	1.46646	0.141169
Ga0226122_02_1006482_1006775	294	hypothetical protein	NA	NA	NA	NA	NA	NA	NA	NA	NA	1.45964	0.00185856
Ga0226122_03_40605_41861	1257	DNA polymerase V	COG0389	PF00817,PF11799,PF13438	NA	K03502	Brite Hierarchies	Protein families: genetic information processing	DNA repair and recombination proteins [BR:ko03400]	umuC	DNA polymerase V	1.45689	0.000367702
Ga0226122_01_392690_393565	876	uroporphyrin-III C-methyltransferase	COG0007	PF00590	TIGR01469	K02303	Metabolism	Metabolism of cofactors and vitamins	Porphyrin metabolism [PATH:ko00860]	cobA	uroporphyrin-III C-methyltransferase [EC:2.1.1.107]	1.45197	0.548223
Ga0226122_01_1591779_1592447	669	maleylacetoacetate isomerase	COG0625	PF13417	TIGR01262	K01800	Metabolism	general Metabolism	general Metabolism	maiA, GSTZ1	maleylacetoacetate isomerase [EC:5.2.1.2]	1.44232	0.113819
Ga0226122_02_531302_532864	1563	uncharacterized protein (DUF1800 family)	COG5267	PF08811	NA	NA	NA	NA	NA	NA	NA	1.4295	0.0364104
Ga0226122_01_394551_395981	1431	sulfate adenylyltransferase subunit 1	COG2895	PF00009	TIGR02034	K00956	Metabolism	general Metabolism	general Metabolism	cysN	sulfate adenylyltransferase subunit 1 [EC:2.7.7.4]	1.42448	0.424663
Ga0226122_01_603753_604064	312	hypothetical protein	NA	NA	NA	NA	NA	NA	NA	NA	NA	1.41416	0.0445077
Ga0226122_01_2947830_2951510	3681	5-methyltetrahydrofolate--homocysteine methyltransferase	COG0646,COG1410	PF00809,PF02310,PF02574,PF02607,PF02965	TIGR02082	K00548	Metabolism	general Metabolism	general Metabolism	metH, MTR	5-methyltetrahydrofolate--homocysteine methyltransferase [EC:2.1.1.13]	1.40539	0.0497987
Ga0226122_01_2823886_2825040	1155	S-adenosylmethionine synthetase	COG0192	PF00438,PF02772,PF02773	TIGR01034	K00789	Metabolism	general Metabolism	general Metabolism	metK, MAT	S-adenosylmethionine synthetase [EC:2.5.1.6]	1.39624	0.139825
Ga0226122_02_469356_469547	192	uncharacterized protein YeeX (DUF496 family)	COG2926	NA	NA	NA	NA	NA	NA	NA	NA	1.39026	0.00485985
Ga0226122_01_89695_90900	1206	Bcr/CflA subfamily drug resistance transporter	COG0477	PF07690	TIGR00710	NA	NA	NA	NA	NA	NA	1.38862	0.0165357
Ga0226122_01_23898_24656	759	hypothetical protein	NA	PF09836	NA	NA	NA	NA	NA	NA	NA	1.37565	3.82e-07
Ga0226122_02_1590776_1590991	216	hypothetical protein	NA	NA	NA	NA	NA	NA	NA	NA	NA	1.34609	0.00516504
Ga0226122_01_466391_468343	1953	PTS system mannitol-specific IIC component	COG2213,COG4668	PF00359,PF02302,PF02378	TIGR00851	K02800	multiple functions	multiple functions	multiple functions	mtlA, cmtA	mannitol PTS system EIICBA or EIICB component [EC:2.7.1.197]	1.34409	0.0059175
Ga0226122_02_1082517_1083356	840	drug/metabolite transporter (DMT)-like permease	COG0697	PF00892	NA	NA	NA	NA	NA	NA	NA	1.33527	0.740545
Ga0226122_01_11759_12433	675	uncharacterized integral membrane protein (TIGR00697 family)	COG1738	PF02592	TIGR00697	K09125	Brite Hierarchies	Protein families: signaling and cellular processes	Transporters [BR:ko02000]	yhhQ	queuosine precursor transporter	1.33388	0.00670989
Ga0226122_02_1776274_1777614	1341	inner membrane protein	COG4452	PF06123	NA	K06143	Not Included in Pathway or Brite	Unclassified: signaling and cellular processes	Structural proteins	creD	inner membrane protein	1.32989	0.0710429
Ga0226122_02_1810155_1811063	909	drug/metabolite transporter (DMT)-like permease	COG0697	PF00892	NA	NA	NA	NA	NA	NA	NA	1.32913	1.68e-06
Ga0226122_01_1391133_1391354	222	hypothetical protein	NA	NA	NA	NA	NA	NA	NA	NA	NA	1.32819	0.000231871
Ga0226122_01_2965844_2967580	1737	sulfite reductase (NADPH) hemoprotein beta-component	COG0155	PF01077,PF03460	TIGR02041	K00381	Metabolism	Energy metabolism	Sulfur metabolism [PATH:ko00920]	cysI	sulfite reductase (NADPH) hemoprotein beta-component [EC:1.8.1.2]	1.32769	0.197823
Ga0226122_02_1376430_1377443	1014	L-ascorbate metabolism protein UlaG (beta-lactamase superfamily)	COG2220	PF12706	NA	NA	NA	NA	NA	NA	NA	1.32292	0.551006
Ga0226122_02_124338_124478	141	hypothetical protein	NA	NA	NA	NA	NA	NA	NA	NA	NA	1.31761	0.0103851
Ga0226122_02_122825_123832	1008	adenosine deaminase	COG1816	PF00962	TIGR01430	K01488	multiple functions	multiple functions	multiple functions	add, ADA	adenosine deaminase [EC:3.5.4.4]	1.31438	3.73e-06
Ga0226122_01_2358153_2359880	1728	putative transport protein	COG2985	PF06826	TIGR01625	K07085	Not Included in Pathway or Brite	Unclassified: signaling and cellular processes	Transport	K07085	putative transport protein	1.3082	0.0441973
Ga0226122_01_1589581_1590711	1131	homogentisate 1,2-dioxygenase	COG3508	PF04209	TIGR01015	K00451	Metabolism	general Metabolism	general Metabolism	HGD, hmgA	homogentisate 1,2-dioxygenase [EC:1.13.11.5]	1.30311	0.115935
Ga0226122_01_1887103_1887192	90	hypothetical protein	NA	NA	NA	NA	NA	NA	NA	NA	NA	1.30122	0.71756
Ga0226122_01_1608892_1609326	435	uncharacterized membrane protein YGL010W	COG4539	PF06127	NA	NA	NA	NA	NA	NA	NA	1.28091	0.0139431
Ga0226122_01_2967580_2969454	1875	sulfite reductase (NADPH) flavoprotein alpha-component	COG0369	PF00175,PF00258,PF00667	TIGR01931	K00380	Metabolism	Energy metabolism	Sulfur metabolism [PATH:ko00920]	cysJ	sulfite reductase (NADPH) flavoprotein alpha-component [EC:1.8.1.2]	1.2699	0.551665
Ga0226122_01_727090_728457	1368	Na+/H+ antiporter NhaC	COG1757	PF03553	NA	NA	NA	NA	NA	NA	NA	1.26268	0.106498
Ga0226122_01_2359961_2360212	252	uncharacterized membrane protein YeaQ/YmgE (transglycosylase-associated protein family)	COG2261	PF04226	NA	NA	NA	NA	NA	NA	NA	1.26066	0.00107556
Ga0226122_02_1517662_1517865	204	hypothetical protein	NA	NA	NA	NA	NA	NA	NA	NA	NA	1.24466	0.00574044
Ga0226122_01_2758116_2758757	642	LuxR family transcriptional regulator of csgAB operon	COG2771	PF00196	NA	K04333	multiple functions	multiple functions	multiple functions	csgD	LuxR family transcriptional regulator, csgAB operon transcriptional regulatory protein	1.21984	0.0284057
Ga0226122_01_2290289_2290516	228	hypothetical protein	NA	NA	NA	NA	NA	NA	NA	NA	NA	1.21377	0.747444
Ga0226122_01_1622247_1622537	291	hypothetical protein	NA	NA	NA	NA	NA	NA	NA	NA	NA	1.21125	0.00334594
Ga0226122_02_772724_773170	447	hypothetical protein	NA	NA	NA	NA	NA	NA	NA	NA	NA	1.20921	0.00243342
Ga0226122_02_1129658_1129831	174	hypothetical protein	NA	NA	NA	NA	NA	NA	NA	NA	NA	1.1975	0.770163
Ga0226122_02_960281_960496	216	CheY-like chemotaxis protein	COG0784	PF00072	NA	NA	NA	NA	NA	NA	NA	1.19106	0.134247
Ga0226122_01_1043523_1044617	1095	cysteine synthase A	COG0031	PF00291	NA	K01738	Metabolism	general Metabolism	general Metabolism	cysK	cysteine synthase [EC:2.5.1.47]	1.19005	0.0257242
Ga0226122_01_3126891_3128843	1953	acetyl-CoA synthetase	COG0365	PF00501,PF13193,PF16177	TIGR02188	K01895	multiple functions	multiple functions	multiple functions	ACSS1_2, acs	acetyl-CoA synthetase [EC:6.2.1.1]	1.18409	0.000207781
Ga0226122_02_1394453_1394992	540	hypothetical protein	COG3656	PF10029	NA	NA	NA	NA	NA	NA	NA	1.17622	0.320348
Ga0226122_01_1800217_1800711	495	putative tricarboxylic transport membrane protein	NA	PF07331	NA	K07794	multiple functions	multiple functions	multiple functions	tctB	putative tricarboxylic transport membrane protein	1.15898	0.00250368
Ga0226122_02_853405_854943	1539	diguanylate cyclase (GGDEF)-like protein	COG5001	PF00563,PF00990	TIGR00254	NA	NA	NA	NA	NA	NA	1.15729	0.0908253
Ga0226122_02_678281_678391	111	hypothetical protein	NA	NA	NA	NA	NA	NA	NA	NA	NA	1.15627	0.762796
Ga0226122_02_770933_772711	1779	subtilisin family serine protease	COG1404	PF00082,PF01483	NA	NA	NA	NA	NA	NA	NA	1.15336	0.00579934
Ga0226122_01_1609401_1609580	180	hypothetical protein	NA	NA	NA	NA	NA	NA	NA	NA	NA	1.15076	0.189613
Ga0226122_01_67630_68391	762	putative amino-acid transport system substrate-binding protein	COG0834	PF00497	NA	K16961	multiple functions	multiple functions	multiple functions	yxeM	putative S-methylcysteine transport system substrate-binding protein	1.14986	0.249245
Ga0226122_02_1434934_1435851	918	drug/metabolite transporter (DMT)-like permease	COG0697	PF00892	NA	NA	NA	NA	NA	NA	NA	1.14732	0.000151142
Ga0226122_01_2825322_2826119	798	uncharacterized membrane protein	COG5473	PF09955	NA	NA	NA	NA	NA	NA	NA	1.14339	0.0351152
Ga0226122_01_24667_25122	456	putative oxidoreductase	COG2259	PF07681	NA	K15977	Not Included in Pathway or Brite	Unclassified: metabolism	Others	K15977	putative oxidoreductase	1.14059	0.000305479
Ga0226122_02_1694310_1694492	183	hypothetical protein	NA	NA	NA	NA	NA	NA	NA	NA	NA	1.1365	0.226303
Ga0226122_01_1809951_1810088	138	hypothetical protein	NA	NA	NA	NA	NA	NA	NA	NA	NA	1.13215	0.238632
Ga0226122_01_23029_23901	873	uncharacterized protein (UPF0276 family)	COG3220	PF05114	NA	K09930	Not Included in Pathway or Brite	Poorly characterized	Function unknown	K09930	uncharacterized protein	1.12999	0.00283986
Ga0226122_02_1797075_1797458	384	putative alpha-1,2-mannosidase	COG3537	NA	NA	NA	NA	NA	NA	NA	NA	1.12956	0.0136708
Ga0226122_02_1359417_1361540	2124	TRAP transporter 4TM/12TM fusion protein	COG4666	PF06808	TIGR02123	NA	NA	NA	NA	NA	NA	1.12176	0.0883393
Ga0226122_01_3124013_3126004	1992	CBS domain-containing protein	COG2905	PF00027,PF03445,PF10335	NA	K07182	Not Included in Pathway or Brite	Unclassified: signaling and cellular processes	Signaling proteins	K07182	CBS domain-containing protein	1.11983	0.00260514
Ga0226122_01_1683078_1683686	609	formate dehydrogenase iron-sulfur subunit	COG0437	PF13247	NA	K00124	Metabolism	general Metabolism	general Metabolism	fdoH, fdsB	formate dehydrogenase iron-sulfur subunit	1.11945	0.000554109
Ga0226122_01_1754422_1754694	273	acylphosphatase	COG1254	PF00708	NA	K01512	Metabolism	general Metabolism	general Metabolism	acyP	acylphosphatase [EC:3.6.1.7]	1.11882	0.0708447
Ga0226122_02_3756_3911	156	hypothetical protein	NA	NA	NA	NA	NA	NA	NA	NA	NA	1.11234	0.0191634
Ga0226122_02_194046_196034	1989	iron complex transport system permease protein	COG0609	PF01032	NA	K02015	Brite Hierarchies	Protein families: signaling and cellular processes	Transporters [BR:ko02000]	ABC.FEV.P	iron complex transport system permease protein	1.11182	0.00142103
Ga0226122_01_1683700_1684752	1053	formate dehydrogenase subunit gamma	COG2864	PF01292	TIGR01583	K00127	Metabolism	general Metabolism	general Metabolism	fdoI, fdsG	formate dehydrogenase subunit gamma	1.11039	0.00574044
Ga0226122_02_308188_308967	780	regulator of protease activity HflC (stomatin/prohibitin superfamily)	COG0330	PF01145	NA	NA	NA	NA	NA	NA	NA	1.10876	0.0363806
Ga0226122_01_1451447_1452793	1347	diguanylate cyclase (GGDEF)-like protein	COG2199	PF00990,PF08547	TIGR00254	NA	NA	NA	NA	NA	NA	1.10679	0.0422068
Ga0226122_03_28900_29067	168	hypothetical protein	NA	NA	NA	NA	NA	NA	NA	NA	NA	1.09738	0.452693
Ga0226122_01_1800732_1802258	1527	putative tricarboxylic transport membrane protein	COG3333	PF01970	NA	K07793	multiple functions	multiple functions	multiple functions	tctA	putative tricarboxylic transport membrane protein	1.09692	0.0391993
Ga0226122_01_1031702_1032634	933	uncharacterized integral membrane protein (TIGR00698 family)	COG2855	PF03601	TIGR00698	NA	NA	NA	NA	NA	NA	1.08906	0.301401
Ga0226122_02_3204_3743	540	disulfide bond formation protein DsbB	COG1495	PF02600	NA	NA	NA	NA	NA	NA	NA	1.08864	0.0212108
Ga0226122_01_2356684_2358078	1395	glutamate decarboxylase	COG0076	PF00282	TIGR01788	K01580	multiple functions	multiple functions	multiple functions	E4.1.1.15, gadB, gadA, GAD	glutamate decarboxylase [EC:4.1.1.15]	1.08611	0.0130468
Ga0226122_02_520447_520695	249	hypothetical protein	NA	NA	NA	NA	NA	NA	NA	NA	NA	1.08187	0.0767754
Ga0226122_02_1694496_1695932	1437	glycosidase	COG0366	PF00128	NA	NA	NA	NA	NA	NA	NA	1.08133	0.000163017
Ga0226122_02_1778428_1778628	201	pyruvate-formate lyase	COG1882	NA	NA	NA	NA	NA	NA	NA	NA	1.08066	0.293522
Ga0226122_03_29159_29623	465	hypothetical protein	NA	NA	NA	NA	NA	NA	NA	NA	NA	1.07991	0.158305
Ga0226122_01_1680211_1683066	2856	formate dehydrogenase major subunit	COG0243	PF00384,PF01568,PF04879	TIGR01409	K00123	Metabolism	general Metabolism	general Metabolism	fdoG, fdhF, fdwA	formate dehydrogenase major subunit [EC:1.17.1.9]	1.0625	0.00074905
Ga0226122_01_1610945_1612273	1329	PAS domain S-box-containing protein	COG2202	PF13426	TIGR00229	NA	NA	NA	NA	NA	NA	1.06009	0.0789321
Ga0226122_02_120559_120966	408	septal ring-binding cell division protein DamX	COG3266	PF05036	NA	NA	NA	NA	NA	NA	NA	1.05279	0.00131974
Ga0226122_02_1847734_1848093	360	beta-galactosidase/beta-glucuronidase	COG3250	PF00703	NA	NA	NA	NA	NA	NA	NA	1.05252	0.00713251
Ga0226122_01_1973321_1973494	174	hypothetical protein	NA	NA	NA	NA	NA	NA	NA	NA	NA	1.04793	0.0193308
Ga0226122_01_255813_256277	465	hypothetical protein	NA	NA	NA	NA	NA	NA	NA	NA	NA	1.03883	0.0211612
Ga0226122_02_1591849_1591962	114	hypothetical protein	NA	NA	NA	NA	NA	NA	NA	NA	NA	1.03477	0.212704
Ga0226122_02_1068769_1069800	1032	NADPH-dependent curcumin reductase CurA	COG2130	PF00107,PF16884	NA	K07119	Not Included in Pathway or Brite	Unclassified: metabolism	Enzymes with EC numbers	PTGR3, ZADH2	prostaglandin reductase 3 [EC:1.3.1.48]	1.03375	0.00694506
Ga0226122_01_890064_891032	969	cysteine synthase A	COG0031	PF00291	TIGR01139	K01738	Metabolism	general Metabolism	general Metabolism	cysK	cysteine synthase [EC:2.5.1.47]	1.03324	0.28485
Ga0226122_01_2158044_2158220	177	hypothetical protein	NA	NA	NA	NA	NA	NA	NA	NA	NA	1.02993	0.192696
Ga0226122_02_1069815_1070432	618	glutathione S-transferase	COG0625	PF02798,PF14497	NA	NA	NA	NA	NA	NA	NA	1.02733	0.00260316
Ga0226122_02_1735037_1735411	375	uncharacterized membrane protein YkvA (DUF1232 family)	COG3339	PF06803	NA	NA	NA	NA	NA	NA	NA	1.02199	0.401778
Ga0226122_02_142295_143866	1572	ATPase subunit of ABC transporter with duplicated ATPase domains	COG0488	PF00005	NA	NA	NA	NA	NA	NA	NA	1.01324	0.0215575
Ga0226122_02_232552_233250	699	threonine/homoserine/homoserine lactone efflux protein	COG1280	PF01810	NA	NA	NA	NA	NA	NA	NA	1.00741	0.0391993
Ga0226122_01_3016444_3016920	477	bacterioferritin	COG2193	PF00210	TIGR00754	K03594	Metabolism	Metabolism of cofactors and vitamins	Porphyrin metabolism [PATH:ko00860]	bfr	bacterioferritin [EC:1.16.3.1]	1.00689	0.00495247
Ga0226122_02_929042_929215	174	hypothetical protein	NA	NA	NA	NA	NA	NA	NA	NA	NA	1.00512	0.0271959
Ga0226122_02_1813168_1814409	1242	glycine betaine/proline transport system ATP-binding protein	COG4175	PF00005	TIGR01186	K02000	multiple functions	multiple functions	multiple functions	proV	glycine betaine/proline transport system ATP-binding protein [EC:7.6.2.9]	1.00501	0.0493642
Ga0226122_02_1837951_1838217	267	predicted phage gp36 major capsid-like protein	COG4653	NA	NA	NA	NA	NA	NA	NA	NA	1.00468	0.645059
Ga0226122_02_519998_520090	93	hypothetical protein	NA	NA	NA	NA	NA	NA	NA	NA	NA	1.00308	0.286472
Ga0226122_02_673198_676257	3060	multidrug efflux pump subunit AcrB	COG0841	PF00873	NA	NA	NA	NA	NA	NA	NA	1.00253	0.0103816
Ga0226122_02_1816838_1816933	96	hypothetical protein	NA	NA	NA	NA	NA	NA	NA	NA	NA	1.00239	0.548223
Ga0226122_01_396192_397916	1725	di/tricarboxylate transporter	COG0471	PF02080,PF03600	NA	NA	NA	NA	NA	NA	NA	1.00226	0.235522
Ga0226122_01_1613900_1614214	315	galactoside O-acetyltransferase	COG0110	PF14602	NA	K00633	Not Included in Pathway or Brite	Unclassified: metabolism	Enzymes with EC numbers	lacA	galactoside O-acetyltransferase [EC:2.3.1.18]	0.999709	0.0601609
Ga0226122_02_1484451_1484822	372	uncharacterized membrane protein YhaH (DUF805 family)	COG3152	PF05656	NA	NA	NA	NA	NA	NA	NA	0.998571	8.85e-06
Ga0226122_01_1575984_1576799	816	bacteriorhodopsin	COG5524	PF01036	NA	NA	NA	NA	NA	NA	NA	0.996834	0.0803348
Ga0226122_02_1103029_1104945	1917	methyl-accepting chemotaxis protein	COG0840	PF00015,PF00672	NA	K03406	multiple functions	multiple functions	multiple functions	mcp	methyl-accepting chemotaxis protein	0.996272	0.0267685
Ga0226122_01_2121669_2122073	405	5-methyltetrahydropteroyltriglutamate--homocysteine methyltransferase	COG0620	PF01717	NA	K00549	Metabolism	general Metabolism	general Metabolism	metE	5-methyltetrahydropteroyltriglutamate--homocysteine methyltransferase [EC:2.1.1.14]	0.995126	0.00543516
Ga0226122_01_1610413_1610742	330	uncharacterized BrkB/YihY/UPF0761 family membrane protein	COG1295	NA	NA	NA	NA	NA	NA	NA	NA	0.994273	0.0679075
Ga0226122_01_1872695_1873834	1140	flagellar biosynthesis protein FliQ	COG1987	PF11840	NA	NA	NA	NA	NA	NA	NA	0.994088	0.00579934
Ga0226122_02_164165_164602	438	hypothetical protein	NA	NA	NA	NA	NA	NA	NA	NA	NA	0.986899	0.00385313
Ga0226122_01_175883_176152	270	predicted P-loop ATPase/GTPase	COG4028	NA	NA	NA	NA	NA	NA	NA	NA	0.986787	0.108362
Ga0226122_02_49592_51988	2397	hypothetical protein	NA	NA	NA	NA	NA	NA	NA	NA	NA	0.985068	0.00296686
Ga0226122_01_2969572_2969802	231	hypothetical protein	NA	NA	NA	NA	NA	NA	NA	NA	NA	0.983795	0.0605646
Ga0226122_02_1503761_1504042	282	hypothetical protein	NA	NA	NA	NA	NA	NA	NA	NA	NA	0.982643	0.0205299
Ga0226122_02_235870_237033	1164	cytochrome c oxidase subunit 2	COG1622	PF00116,PF02790,PF13442	TIGR02866	K02275	Metabolism	Energy metabolism	Oxidative phosphorylation [PATH:ko00190]	coxB, ctaC	cytochrome c oxidase subunit II [EC:7.1.1.9]	0.98211	0.00368523
Ga0226122_01_2331663_2331962	300	hypothetical protein	NA	NA	NA	NA	NA	NA	NA	NA	NA	0.979288	0.193989
Ga0226122_02_1560768_1561433	666	hypothetical protein	NA	NA	NA	NA	NA	NA	NA	NA	NA	0.977917	0.126198
Ga0226122_01_2600460_2601644	1185	uncharacterized protein involved in response to NO	COG3213	PF05940	NA	K07234	Not Included in Pathway or Brite	Unclassified: signaling and cellular processes	Others	K07234	uncharacterized protein involved in response to NO	0.976123	0.0445077
Ga0226122_01_2597517_2598023	507	membrane-bound lytic murein transglycosylase C	COG0741	PF01464	NA	K08306	Brite Hierarchies	Protein families: metabolism	Peptidoglycan biosynthesis and degradation proteins [BR:ko01011]	mltC	membrane-bound lytic murein transglycosylase C [EC:4.2.2.-]	0.974378	0.301401
Ga0226122_02_549488_549859	372	uncharacterized protein (TIGR00156 family)	COG3111	PF04076	TIGR00156	NA	NA	NA	NA	NA	NA	0.973076	0.772622
Ga0226122_01_176401_177309	909	hypothetical protein	NA	PF03050	NA	NA	NA	NA	NA	NA	NA	0.972056	0.0382281
Ga0226122_01_1464623_1465015	393	cell division inhibitor SulA	COG5404	PF03846	NA	K13053	Brite Hierarchies	Protein families: genetic information processing	Chromosome and associated proteins [BR:ko03036]	sulA	cell division inhibitor SulA	0.970014	0.165226
Ga0226122_02_860885_861712	828	phosphate transport system substrate-binding protein	COG0226	PF12727	TIGR02136	K02040	multiple functions	multiple functions	multiple functions	pstS	phosphate transport system substrate-binding protein	0.964847	0.688727
Ga0226122_01_1192140_1192442	303	cyd operon protein YbgE	COG3790	PF09600	TIGR02112	NA	NA	NA	NA	NA	NA	0.964837	0.00594463
Ga0226122_02_124542_124751	210	hypothetical protein	NA	NA	NA	NA	NA	NA	NA	NA	NA	0.963283	0.395595
Ga0226122_02_280423_280602	180	hypothetical protein	NA	NA	NA	NA	NA	NA	NA	NA	NA	0.963241	0.209816
Ga0226122_01_1757902_1768557	10656	mRNA-degrading endonuclease toxin of MazEF toxin-antitoxin module/uncharacterized protein YegL	COG2337,COG4245	PF03160,PF13519	NA	NA	NA	NA	NA	NA	NA	0.957436	0.18211
Ga0226122_01_2673640_2673759	120	hypothetical protein	NA	NA	NA	NA	NA	NA	NA	NA	NA	0.955903	0.105642
Ga0226122_02_849526_851682	2157	cbb3-type cytochrome c oxidase subunit III	COG2010	PF00034,PF13442,PF14715	TIGR00782	NA	NA	NA	NA	NA	NA	0.949862	0.00495247
Ga0226122_01_2774345_2775283	939	RNA polymerase nonessential primary-like sigma factor	COG0568	PF00140,PF04539,PF04542,PF04545	TIGR02394	K03087	multiple functions	multiple functions	multiple functions	rpoS	RNA polymerase nonessential primary-like sigma factor	0.944393	0.0462225
Ga0226122_02_1089118_1089423	306	hypothetical protein	NA	NA	NA	NA	NA	NA	NA	NA	NA	0.941158	0.0904343
Ga0226122_02_1427442_1427912	471	trimethylamine-N-oxide reductase (cytochrome c)	COG0243	PF00384	NA	K07812	multiple functions	multiple functions	multiple functions	torZ	trimethylamine-N-oxide reductase (cytochrome c) [EC:1.7.2.3]	0.9389	0.0405954
Ga0226122_01_1275370_1276698	1329	endonuclease/exonuclease/phosphatase family metal-dependent hydrolase	COG3568	PF03372	NA	NA	NA	NA	NA	NA	NA	0.938646	0.094498
Ga0226122_02_1002683_1003114	432	uncharacterized membrane protein YccF (DUF307 family)	COG3304	PF03733	NA	NA	NA	NA	NA	NA	NA	0.937923	0.720783
Ga0226122_02_1808868_1809959	1092	polar amino acid transport system substrate-binding protein	COG0834	PF00060,PF00497	NA	K02030	Brite Hierarchies	Protein families: signaling and cellular processes	Transporters [BR:ko02000]	ABC.PA.S	polar amino acid transport system substrate-binding protein	0.937898	0.102455
Ga0226122_02_1758391_1758633	243	glutaredoxin 3	COG0695	PF00462	NA	K03676	Brite Hierarchies	Protein families: genetic information processing	Chaperones and folding catalysts [BR:ko03110]	grxC, GLRX, GLRX2	glutaredoxin 3	0.933697	0.438779
Ga0226122_02_383496_383894	399	F0F1-type ATP synthase assembly protein I	COG3312	PF03899	NA	NA	NA	NA	NA	NA	NA	0.932753	0.0441973
Ga0226122_02_482923_484560	1638	methyl-accepting chemotaxis protein	COG0840	PF00015,PF00672,PF17200	NA	K03406	multiple functions	multiple functions	multiple functions	mcp	methyl-accepting chemotaxis protein	0.930065	0.00566935
Ga0226122_02_132907_133035	129	hypothetical protein	NA	NA	NA	NA	NA	NA	NA	NA	NA	0.923732	0.357809
Ga0226122_02_538754_539116	363	uncharacterized membrane protein YedE/YeeE	COG2391	PF04143	NA	K07112	Not Included in Pathway or Brite	Poorly characterized	Function unknown	K07112	uncharacterized protein	0.917489	0.627073
Ga0226122_02_239293_240177	885	cytochrome c oxidase subunit 3	COG1845	PF00510	NA	K02276	Metabolism	Energy metabolism	Oxidative phosphorylation [PATH:ko00190]	coxC, ctaE	cytochrome c oxidase subunit III [EC:7.1.1.9]	0.914313	0.0774055
Ga0226122_01_2333975_2334181	207	hypothetical protein	NA	NA	NA	NA	NA	NA	NA	NA	NA	0.912839	0.112899
Ga0226122_02_1301718_1302683	966	OOP family OmpA-OmpF porin	COG2885	PF00691,PF13505	NA	K03286	Brite Hierarchies	Protein families: signaling and cellular processes	Transporters [BR:ko02000]	TC.OOP	OmpA-OmpF porin, OOP family	0.912107	0.37671
Ga0226122_01_397941_398558	618	adenylylsulfate kinase	COG0529	PF01583	TIGR00455	K00860	Metabolism	general Metabolism	general Metabolism	cysC	adenylylsulfate kinase [EC:2.7.1.25]	0.910975	0.338363
Ga0226122_02_621350_621559	210	major membrane immunogen (membrane-anchored lipoprotein)	COG4939	PF06004	NA	NA	NA	NA	NA	NA	NA	0.910347	0.182671
Ga0226122_02_1027484_1027966	483	hypothetical protein	NA	NA	NA	NA	NA	NA	NA	NA	NA	0.90982	0.00135859
Ga0226122_02_1135225_1136175	951	uncharacterized protein YbgA (DUF1722 family)/uncharacterized protein YbbK (DUF523 family)	COG1683,COG3272	PF04463,PF08349	NA	NA	NA	NA	NA	NA	NA	0.902672	0.0185293
Ga0226122_02_1038487_1039377	891	maltose/maltodextrin transport system permease protein	COG3833	PF00528	NA	K10110	multiple functions	multiple functions	multiple functions	malG	maltose/maltodextrin transport system permease protein	0.901442	0.0285391
Ga0226122_01_465129_466277	1149	mannitol-1-phosphate 5-dehydrogenase	COG0246	PF01232,PF08125	NA	K00009	Metabolism	Carbohydrate metabolism	Fructose and mannose metabolism [PATH:ko00051]	mtlD	mannitol-1-phosphate 5-dehydrogenase [EC:1.1.1.17]	0.900659	0.112464
Ga0226122_02_1549078_1550313	1236	ESS family glutamate:Na+ symporter	COG0786	PF03616	TIGR00210	K03312	Brite Hierarchies	Protein families: signaling and cellular processes	Transporters [BR:ko02000]	gltS	glutamate:Na+ symporter, ESS family	0.900128	0.0271959
Ga0226122_02_1760998_1762164	1167	D-alanyl-D-alanine carboxypeptidase (penicillin-binding protein 5/6)	COG1686	PF00768,PF07943	NA	K07258	multiple functions	multiple functions	multiple functions	dacC, dacA, dacD	serine-type D-Ala-D-Ala carboxypeptidase (penicillin-binding protein 5/6) [EC:3.4.16.4]	0.89391	0.0405954
Ga0226122_01_1627906_1629333	1428	polysaccharide chain length determinant protein (PEP-CTERM system associated)	COG3206	PF02706	TIGR03007	NA	NA	NA	NA	NA	NA	0.890011	0.113653
Ga0226122_01_1588515_1589588	1074	4-hydroxyphenylpyruvate dioxygenase	COG3185	PF00903,PF14696	TIGR01263	K00457	multiple functions	multiple functions	multiple functions	HPD, hppD	4-hydroxyphenylpyruvate dioxygenase [EC:1.13.11.27]	0.887565	0.28485
Ga0226122_02_227020_227988	969	predicted porin	COG3203	PF13609	NA	NA	NA	NA	NA	NA	NA	0.887225	0.0883393
Ga0226122_02_520802_520963	162	uroporphyrin-III C-methyltransferase	COG0007	NA	NA	K02303	Metabolism	Metabolism of cofactors and vitamins	Porphyrin metabolism [PATH:ko00860]	cobA	uroporphyrin-III C-methyltransferase [EC:2.1.1.107]	0.881509	0.181329
Ga0226122_02_277726_278736	1011	hypothetical protein	COG5361	PF06742,PF06863	NA	NA	NA	NA	NA	NA	NA	0.879073	0.0441973
Ga0226122_02_767872_767970	99	hypothetical protein	NA	NA	NA	NA	NA	NA	NA	NA	NA	0.877347	0.195961
Ga0226122_02_765715_766149	435	ribosomal protein S18 acetylase RimI-like enzyme	COG0456	PF00583	NA	NA	NA	NA	NA	NA	NA	0.87596	0.00661727
Ga0226122_01_2542384_2543457	1074	DNA polymerase-4	COG0389	PF00817,PF11798,PF11799	NA	K02346	Brite Hierarchies	Protein families: genetic information processing	DNA repair and recombination proteins [BR:ko03400]	dinB	DNA polymerase IV [EC:2.7.7.7]	0.87552	0.0175803
Ga0226122_02_1375986_1376336	351	hypothetical protein	NA	NA	NA	NA	NA	NA	NA	NA	NA	0.874807	0.37671
Ga0226122_02_517771_518016	246	3-hydroxyacyl-CoA dehydrogenase	COG1250	NA	NA	NA	NA	NA	NA	NA	NA	0.874363	0.148794
Ga0226122_02_805733_807964	2232	hypothetical protein	NA	NA	NA	NA	NA	NA	NA	NA	NA	0.871368	0.16085
Ga0226122_02_848918_849529	612	cytochrome c oxidase cbb3-type subunit 2	COG2993	PF02433	TIGR00781	K00405	multiple functions	multiple functions	multiple functions	ccoO	cytochrome c oxidase cbb3-type subunit II	0.871004	0.0266948
Ga0226122_02_241179_241715	537	hypothetical protein	NA	NA	NA	NA	NA	NA	NA	NA	NA	0.869835	0.052903
Ga0226122_02_242740_243654	915	protoheme IX farnesyltransferase	COG0109	PF01040	TIGR01473	K02301	Brite Hierarchies	Protein families: metabolism	Prenyltransferases [BR:ko01006]	cyoE	protoheme IX farnesyltransferase [EC:2.5.1.-]	0.869647	0.0601644
Ga0226122_02_1427206_1427496	291	trimethylamine-N-oxide reductase (cytochrome c)	COG0243	PF01568	NA	K07812	multiple functions	multiple functions	multiple functions	torZ	trimethylamine-N-oxide reductase (cytochrome c) [EC:1.7.2.3]	0.869043	0.185242
Ga0226122_01_2762064_2763059	996	hypothetical protein	NA	PF13557	NA	NA	NA	NA	NA	NA	NA	0.866177	0.189125
Ga0226122_02_728477_729346	870	acetyl-CoA carboxylase carboxyl transferase subunit beta	COG0777	PF01039	TIGR00515	K01963	Metabolism	general Metabolism	general Metabolism	accD	acetyl-CoA carboxylase carboxyl transferase subunit beta [EC:6.4.1.2 2.1.3.15]	0.865933	0.0864883
Ga0226122_02_1845541_1846917	1377	choline-glycine betaine transporter	COG1292	PF02028	NA	NA	NA	NA	NA	NA	NA	0.865383	0.0601609
Ga0226122_02_387586_388446	861	F-type H+-transporting ATPase subunit gamma	COG0224	PF00231	TIGR01146	K02115	multiple functions	multiple functions	multiple functions	ATPF1G, atpG	F-type H+-transporting ATPase subunit gamma	0.859577	0.0126853
Ga0226122_02_1203411_1205192	1782	uncharacterized protein YjcR	COG5484	PF03237,PF06056	NA	NA	NA	NA	NA	NA	NA	0.858514	0.0918121
Ga0226122_01_1274414_1275373	960	hypothetical protein	NA	NA	NA	NA	NA	NA	NA	NA	NA	0.858286	0.227582
Ga0226122_01_2214637_2214972	336	hypothetical protein	NA	NA	NA	NA	NA	NA	NA	NA	NA	0.858137	0.479295
Ga0226122_02_764123_765040	918	carboxymethylenebutenolidase	COG0412	PF01738	NA	K01061	Metabolism	Xenobiotics biodegradation and metabolism	general Xenobiotics biodegradation and metabolism	E3.1.1.45	carboxymethylenebutenolidase [EC:3.1.1.45]	0.857182	0.320332
Ga0226122_01_3114533_3114796	264	putative solute:sodium symporter small subunit	COG4327	PF13937	TIGR03647	NA	NA	NA	NA	NA	NA	0.856557	0.292259
Ga0226122_02_1384175_1385380	1206	DHA1 family 2-module integral membrane pump EmrD-like MFS transporter	COG2814	PF07690	TIGR00710	K08154	Brite Hierarchies	Protein families: signaling and cellular processes	Transporters [BR:ko02000]	emrD	MFS transporter, DHA1 family, 2-module integral membrane pump EmrD	0.854537	0.709038
Ga0226122_02_1143547_1144677	1131	multidrug resistance efflux pump	COG1566	PF13533	NA	NA	NA	NA	NA	NA	NA	0.85302	0.0918121
Ga0226122_02_1680687_1681022	336	hypothetical protein	NA	NA	NA	NA	NA	NA	NA	NA	NA	0.851879	0.0734023
Ga0226122_02_282517_282870	354	hypothetical protein	NA	NA	NA	NA	NA	NA	NA	NA	NA	0.848777	0.4349
Ga0226122_02_308977_310344	1368	membrane-bound serine protease (ClpP class)	COG1030	PF01957	NA	K07403	Not Included in Pathway or Brite	Unclassified: genetic information processing	Protein processing	nfeD	membrane-bound serine protease (ClpP class)	0.845845	0.193508
Ga0226122_02_847507_848916	1410	cytochrome c oxidase cbb3-type subunit 1	COG3278	PF00115	TIGR00780	K00404	multiple functions	multiple functions	multiple functions	ccoN	cytochrome c oxidase cbb3-type subunit I [EC:7.1.1.9]	0.845407	0.118535
Ga0226122_01_2970718_2970933	216	phage shock protein G	COG1585	PF09583	TIGR02975	NA	NA	NA	NA	NA	NA	0.845115	0.37671
Ga0226122_01_2717803_2718732	930	KDO2-lipid IV(A) lauroyltransferase	COG1560	PF03279	TIGR02207	K02517	multiple functions	multiple functions	multiple functions	lpxL, htrB	Kdo2-lipid IVA lauroyltransferase/acyltransferase [EC:2.3.1.241 2.3.1.-]	0.845086	0.0493739
Ga0226122_01_162618_162833	216	glutathione S-transferase	NA	NA	NA	K00799	multiple functions	multiple functions	multiple functions	GST, gst	glutathione S-transferase [EC:2.5.1.18]	0.842721	0.37528
Ga0226122_02_878174_878458	285	hypothetical protein	NA	NA	NA	NA	NA	NA	NA	NA	NA	0.841534	0.0601594
Ga0226122_02_223102_224292	1191	Bcr/CflA subfamily drug resistance transporter	COG0477	PF07690	TIGR00710	NA	NA	NA	NA	NA	NA	0.840901	0.0684514
Ga0226122_01_2462778_2463917	1140	flagellin	COG1344	PF00669,PF00700,PF07196	NA	K02406	multiple functions	multiple functions	multiple functions	fliC, hag	flagellin	0.839651	0.0445077
Ga0226122_02_629157_629348	192	hypothetical protein	NA	NA	NA	NA	NA	NA	NA	NA	NA	0.839214	0.106355
Ga0226122_01_1590721_1591758	1038	fumarylacetoacetate (FAA) hydrolase	COG0179	PF01557	NA	K16171	Metabolism	general Metabolism	general Metabolism	faaH	fumarylacetoacetate (FAA) hydrolase [EC:3.7.1.2]	0.837598	0.462083
Ga0226122_02_1625269_1625778	510	ElaA protein	COG2153	PF13673	NA	K02348	Not Included in Pathway or Brite	Poorly characterized	General function prediction only	elaA	ElaA protein	0.835544	0.148794
Ga0226122_02_1390086_1390961	876	zinc transport system permease protein	COG1108	PF00950	NA	K09816	multiple functions	multiple functions	multiple functions	znuB	zinc transport system permease protein	0.829001	0.089711
Ga0226122_01_2613666_2616056	2391	outer membrane usher protein	COG3188	PF00577	NA	K07347	multiple functions	multiple functions	multiple functions	fimD, fimC, mrkC, htrE, cssD	outer membrane usher protein	0.828994	0.207713
Ga0226122_02_1540638_1541735	1098	monoamine oxidase	COG1231	PF01593,PF13450	NA	K00274	multiple functions	multiple functions	multiple functions	MAO, aofH	monoamine oxidase [EC:1.4.3.4]	0.822575	0.00145533
Ga0226122_01_1449326_1449964	639	hypothetical protein	COG4340	PF10014	NA	NA	NA	NA	NA	NA	NA	0.822315	0.0532423
Ga0226122_02_125045_125257	213	CspA family cold shock protein	COG1278	PF00313	NA	K03704	Not Included in Pathway or Brite	Unclassified: genetic information processing	Transcription	cspA	cold shock protein	0.822249	0.468046
Ga0226122_01_2261915_2262850	936	putative ABC transport system permease protein	COG4120	PF02653	NA	K05832	Brite Hierarchies	Protein families: signaling and cellular processes	Transporters [BR:ko02000]	K05832	putative tryptophan/tyrosine transport system permease protein	0.822154	0.104082
Ga0226122_01_1629330_1630457	1128	glycosyltransferase involved in cell wall biosynthesis	COG0438	PF13692	NA	NA	NA	NA	NA	NA	NA	0.821393	0.0383649
Ga0226122_02_1731703_1734804	3102	multidrug efflux pump	COG0841	PF00873	TIGR00915	K18138	multiple functions	multiple functions	multiple functions	acrB, mexB, adeJ, smeE, mtrD, cmeB	multidrug efflux pump	0.821353	0.120773
Ga0226122_02_240180_240416	237	hypothetical protein	NA	PF11137	NA	NA	NA	NA	NA	NA	NA	0.820885	0.217492
Ga0226122_02_1778269_1778412	144	fructose-6-phosphate aldolase 1	NA	NA	NA	K08313	Not Included in Pathway or Brite	Unclassified: metabolism	Enzymes with EC numbers	fsaA, mipB	fructose-6-phosphate aldolase 1 [EC:4.1.2.-]	0.818267	0.542534
Ga0226122_02_237030_238670	1641	cytochrome c oxidase subunit 1	COG0843	PF00115	TIGR02891	K02274	Metabolism	Energy metabolism	Oxidative phosphorylation [PATH:ko00190]	coxA, ctaD	cytochrome c oxidase subunit I [EC:7.1.1.9]	0.817999	0.0937705
Ga0226122_02_1357051_1357458	408	hypothetical protein	NA	NA	NA	NA	NA	NA	NA	NA	NA	0.817626	0.177156
Ga0226122_02_1755122_1757380	2259	ribonucleoside-diphosphate reductase alpha subunit	COG0209	PF00317,PF02867,PF03477	TIGR02506	NA	NA	NA	NA	NA	NA	0.816636	0.473298
Ga0226122_01_2775407_2776330	924	lipoprotein NlpD	COG0739	PF01476,PF01551	NA	K06194	Not Included in Pathway or Brite	Unclassified: signaling and cellular processes	Structural proteins	nlpD	lipoprotein NlpD	0.816545	0.137383
Ga0226122_02_1102770_1102970	201	restriction endonuclease S subunit	COG0732	NA	NA	NA	NA	NA	NA	NA	NA	0.811553	0.122028
Ga0226122_02_605884_607794	1911	diguanylate cyclase (GGDEF)-like protein	COG2200	PF00563,PF00990	TIGR00254	NA	NA	NA	NA	NA	NA	0.811153	0.241169
Ga0226122_01_1979948_1980331	384	uncharacterized membrane protein YkgB	COG3059	PF04224	NA	NA	NA	NA	NA	NA	NA	0.808634	0.0601644
Ga0226122_02_1748676_1749020	345	multiple antibiotic resistance protein	COG2095	PF01914	TIGR00427	K05595	Brite Hierarchies	Protein families: signaling and cellular processes	Transporters [BR:ko02000]	marC	multiple antibiotic resistance protein	0.808	0.198595
Ga0226122_02_1757433_1758365	933	ribonucleoside-diphosphate reductase beta chain	COG0208	PF00268	NA	K00526	multiple functions	multiple functions	multiple functions	E1.17.4.1B, nrdB, nrdF	ribonucleoside-diphosphate reductase beta chain [EC:1.17.4.1]	0.807775	0.527967
Ga0226122_01_656884_657192	309	hypothetical protein	NA	NA	NA	NA	NA	NA	NA	NA	NA	0.807581	0.170579
Ga0226122_02_777691_778620	930	predicted transcriptional regulator YdeE	COG3708	PF06445,PF10604	NA	NA	NA	NA	NA	NA	NA	0.805191	0.0141802
Ga0226122_01_468935_470698	1764	putative hemolysin	COG3176	PF13444	NA	NA	NA	NA	NA	NA	NA	0.804887	0.0444915
Ga0226122_02_469912_470451	540	membrane-associated phospholipid phosphatase	COG0671	PF01569	NA	NA	NA	NA	NA	NA	NA	0.803831	0.237242
Ga0226122_02_398900_399448	549	GNAT superfamily N-acetyltransferase	COG0454	PF00583	NA	NA	NA	NA	NA	NA	NA	0.801393	0.0767754
Ga0226122_02_1518215_1518658	444	putative oxidoreductase	COG2259	PF07681	NA	K15977	Not Included in Pathway or Brite	Unclassified: metabolism	Others	K15977	putative oxidoreductase	0.800826	0.032614
Ga0226122_01_1396771_1398066	1296	membrane protein DedA with SNARE-associated domain	COG0586	PF09335,PF14067	NA	NA	NA	NA	NA	NA	NA	0.798987	0.828666
Ga0226122_01_2616060_2616911	852	hypothetical protein	NA	NA	NA	NA	NA	NA	NA	NA	NA	0.796136	0.167921
Ga0226122_01_2869981_2870433	453	DNA polymerase-3 subunit chi	COG2927	PF04364	NA	K02339	multiple functions	multiple functions	multiple functions	holC	DNA polymerase III subunit chi [EC:2.7.7.7]	0.792816	0.279707
Ga0226122_01_735109_735591	483	GNAT superfamily N-acetyltransferase	COG0454	PF00583	NA	NA	NA	NA	NA	NA	NA	0.79103	0.0767754
Ga0226122_02_383895_384662	768	F-type H+-transporting ATPase subunit a	COG0356	PF00119	TIGR01131	K02108	multiple functions	multiple functions	multiple functions	ATPF0A, atpB	F-type H+-transporting ATPase subunit a	0.789115	0.159447
Ga0226122_02_1514340_1514597	258	uncharacterized membrane-anchored protein YitT (DUF2179 family)	COG1284	PF02588	NA	NA	NA	NA	NA	NA	NA	0.787748	0.311186
Ga0226122_02_278860_279024	165	hypothetical protein	NA	NA	NA	NA	NA	NA	NA	NA	NA	0.7862	0.238632
Ga0226122_01_1817962_1818189	228	hypothetical protein	NA	NA	NA	NA	NA	NA	NA	NA	NA	0.782355	0.102286
Ga0226122_02_1766276_1766542	267	hypothetical protein	NA	NA	NA	NA	NA	NA	NA	NA	NA	0.782241	0.132197
Ga0226122_02_525609_525797	189	phage repressor protein C with HTH and peptisase S24 domain	COG2932	PF11661	NA	NA	NA	NA	NA	NA	NA	0.782232	0.182443
Ga0226122_02_1037195_1037680	486	acyl-CoA hydrolase	COG1607	PF03061	NA	NA	NA	NA	NA	NA	NA	0.781891	0.1526
Ga0226122_02_165100_166026	927	endonuclease/exonuclease/phosphatase (EEP) superfamily protein YafD	COG3021	PF03372	NA	NA	NA	NA	NA	NA	NA	0.780639	0.0601594
Ga0226122_02_467562_468284	723	uncharacterized membrane protein YfcA	COG0730	PF01925	NA	K07090	Not Included in Pathway or Brite	Poorly characterized	Function unknown	K07090	uncharacterized protein	0.779703	0.0441973
Ga0226122_01_1473203_1473664	462	protein-S-isoprenylcysteine O-methyltransferase Ste14	COG2020	PF04191	NA	NA	NA	NA	NA	NA	NA	0.778841	0.0054627
Ga0226122_02_23176_24078	903	predicted metalloprotease	COG2321	PF04228	NA	K07054	Not Included in Pathway or Brite	Poorly characterized	Function unknown	K07054	uncharacterized protein	0.777988	0.161706
Ga0226122_02_963288_963902	615	threonine/homoserine/homoserine lactone efflux protein	COG1280	PF01810	NA	NA	NA	NA	NA	NA	NA	0.777292	0.192306
Ga0226122_02_1582862_1583515	654	chloramphenicol O-acetyltransferase type B	COG0110	PF00132	NA	K00638	Brite Hierarchies	Protein families: signaling and cellular processes	Antimicrobial resistance genes [BR:ko01504]	catB	chloramphenicol O-acetyltransferase type B [EC:2.3.1.28]	0.777141	0.243632
Ga0226122_02_1131784_1132032	249	murein lipoprotein	COG4238	PF04728	NA	K06078	Brite Hierarchies	Protein families: metabolism	Peptidoglycan biosynthesis and degradation proteins [BR:ko01011]	lpp	murein lipoprotein	0.777061	0.142925
Ga0226122_01_60203_60640	438	molecular chaperone IbpA	COG0071	PF00011	NA	K04080	Brite Hierarchies	Protein families: genetic information processing	Chaperones and folding catalysts [BR:ko03110]	ibpA	molecular chaperone IbpA	0.776511	0.360418
Ga0226122_01_642115_643572	1458	membrane-bound lytic murein transglycosylase MltF	COG4623	PF00497,PF01464	NA	NA	NA	NA	NA	NA	NA	0.776098	0.198253
Ga0226122_01_1134008_1134748	741	arginine/ornithine transport system permease protein	COG4215	PF00528	TIGR01726	K10024	multiple functions	multiple functions	multiple functions	aotQ	arginine/ornithine transport system permease protein	0.774311	0.0672616
Ga0226122_02_1393606_1394436	831	uncharacterized GH25 family protein	COG5266	PF10670	NA	NA	NA	NA	NA	NA	NA	0.771786	0.447624
Ga0226122_01_1895517_1897454	1938	phosphoglycerol transferase MdoB-like AlkP superfamily enzyme	COG1368	PF00884	NA	NA	NA	NA	NA	NA	NA	0.769962	0.0918121
Ga0226122_02_1531722_1532816	1095	ESS family glutamate:Na+ symporter	COG0786	PF03616	TIGR00210	K03312	Brite Hierarchies	Protein families: signaling and cellular processes	Transporters [BR:ko02000]	gltS	glutamate:Na+ symporter, ESS family	0.768305	0.0605646
Ga0226122_02_739121_740269	1149	DHA1 family bicyclomycin/chloramphenicol resistance-like MFS transporter	COG0477	PF07690	TIGR00710	K07552	Brite Hierarchies	Protein families: signaling and cellular processes	Transporters [BR:ko02000]	bcr, tcaB	MFS transporter, DHA1 family, multidrug resistance protein	0.764695	0.00929838
Ga0226122_01_735613_737277	1665	DNA repair protein RecN (Recombination protein N)	COG0497	PF02463	TIGR00634	K03631	Brite Hierarchies	Protein families: genetic information processing	DNA repair and recombination proteins [BR:ko03400]	recN	DNA repair protein RecN (Recombination protein N)	0.764582	0.00218646
Ga0226122_02_1336583_1337725	1143	peptide methionine sulfoxide reductase msrA/msrB	COG0225,COG0229	PF01625,PF01641	TIGR00357,TIGR00401	K12267	Not Included in Pathway or Brite	Unclassified: metabolism	Enzymes with EC numbers	msrAB	peptide methionine sulfoxide reductase msrA/msrB [EC:1.8.4.11 1.8.4.12]	0.762433	0.0640563
Ga0226122_02_256841_258946	2106	LruC domain-containing protein	NA	PF16130	TIGR04456	NA	NA	NA	NA	NA	NA	0.761909	0.0819721
Ga0226122_01_1823556_1823954	399	predicted RNase H-like nuclease (RuvC/YqgF family)	COG2433	PF06476	NA	NA	NA	NA	NA	NA	NA	0.760937	0.258104
Ga0226122_01_1802414_1803184	771	uncharacterized membrane protein YfcA	COG0730	PF01925	NA	K07090	Not Included in Pathway or Brite	Poorly characterized	Function unknown	K07090	uncharacterized protein	0.759066	0.105642
Ga0226122_02_1080084_1081316	1233	mannose-6-phosphate isomerase	COG1482	PF01238	TIGR00218	K01809	Metabolism	general Metabolism	general Metabolism	manA, MPI	mannose-6-phosphate isomerase [EC:5.3.1.8]	0.757898	0.323338
Ga0226122_01_1304210_1304377	168	hypothetical protein	NA	NA	NA	NA	NA	NA	NA	NA	NA	0.756266	0.37671
Ga0226122_01_1304737_1305606	870	heat shock protein HtpX	COG0501	PF01435	NA	K03799	Brite Hierarchies	Protein families: metabolism	Peptidases and inhibitors [BR:ko01002]	htpX	heat shock protein HtpX [EC:3.4.24.-]	0.755519	0.27193
Ga0226122_02_779138_780178	1041	hypothetical protein	NA	NA	NA	NA	NA	NA	NA	NA	NA	0.755458	0.215233
Ga0226122_02_375870_376061	192	hypothetical protein	NA	NA	NA	NA	NA	NA	NA	NA	NA	0.754575	0.491513
Ga0226122_01_1953832_1954026	195	hypothetical protein	NA	NA	NA	NA	NA	NA	NA	NA	NA	0.752739	0.203629
Ga0226122_01_1298625_1298891	267	phage/conjugal plasmid C-4 type zinc finger TraR family protein	COG1734	PF01258	TIGR02419	NA	NA	NA	NA	NA	NA	0.750892	0.332176
Ga0226122_02_835310_836521	1212	acetyl-CoA C-acetyltransferase	COG0183	PF00108,PF02803	TIGR01930	K00626	multiple functions	multiple functions	multiple functions	ACAT, atoB	acetyl-CoA C-acetyltransferase [EC:2.3.1.9]	0.750464	0.0437587
Ga0226122_02_1391695_1392630	936	zinc transport system substrate-binding protein	COG0803	PF01297	NA	K09815	multiple functions	multiple functions	multiple functions	znuA	zinc transport system substrate-binding protein	0.749119	0.262634
Ga0226122_02_1343750_1345306	1557	transcriptional regulator with XRE-family HTH domain/Zn-dependent peptidase ImmA (M78 family)	COG1396,COG2856	PF01381,PF06114,PF12268	NA	NA	NA	NA	NA	NA	NA	0.748734	0.297077
Ga0226122_02_1693815_1694222	408	hypothetical protein	NA	NA	NA	NA	NA	NA	NA	NA	NA	0.748712	0.436467
Ga0226122_01_1145981_1146199	219	CspA family cold shock protein	COG1278	PF00313	TIGR02381	K03704	Not Included in Pathway or Brite	Unclassified: genetic information processing	Transcription	cspA	cold shock protein	0.748712	0.0471903
Ga0226122_01_2530370_2530630	261	large subunit ribosomal protein L31	COG0254	PF01197	TIGR00105	K02909	multiple functions	multiple functions	multiple functions	RP-L31, rpmE	large subunit ribosomal protein L31	0.748378	0.458407
Ga0226122_03_15815_16867	1053	hypothetical protein	NA	NA	NA	NA	NA	NA	NA	NA	NA	0.746519	0.199672
Ga0226122_01_3126040_3126672	633	DNA polymerase-3 subunit epsilon	COG0847	PF00929	NA	K02342	multiple functions	multiple functions	multiple functions	dnaQ	DNA polymerase III subunit epsilon [EC:2.7.7.7]	0.74397	0.243632
Ga0226122_02_1812151_1812660	510	uncharacterized lipoprotein NlpE involved in copper resistance	COG3015	PF04170	NA	NA	NA	NA	NA	NA	NA	0.743218	0.404961
Ga0226122_01_1986549_1986731	200	hypothetical protein	NA	NA	NA	NA	NA	NA	NA	NA	NA	0.74184	0.542934
Ga0226122_02_847102_847491	390	cytochrome c553	COG2863	PF00034	NA	NA	NA	NA	NA	NA	NA	0.740901	0.0231169
Ga0226122_01_1861748_1861879	132	glutathione S-transferase	NA	NA	NA	K00799	multiple functions	multiple functions	multiple functions	GST, gst	glutathione S-transferase [EC:2.5.1.18]	0.740661	0.27332
Ga0226122_02_982959_983126	168	hypothetical protein	NA	NA	NA	NA	NA	NA	NA	NA	NA	0.740609	0.468272
Ga0226122_02_797827_799881	2055	frataxin-like iron-binding protein CyaY	COG1965	PF11308	NA	NA	NA	NA	NA	NA	NA	0.739416	0.161706
Ga0226122_01_1192040_1192147	108	cyd operon protein YbgT	COG4890	PF08173	TIGR02106	NA	NA	NA	NA	NA	NA	0.739179	0.0687634
Ga0226122_02_64935_66419	1485	uncharacterized protein (DUF1800 family)	COG5267	PF08811	NA	NA	NA	NA	NA	NA	NA	0.736602	0.224633
Ga0226122_01_387738_388190	453	ElaA protein	COG2153	PF13673	NA	K02348	Not Included in Pathway or Brite	Poorly characterized	General function prediction only	elaA	ElaA protein	0.736456	0.0918121
Ga0226122_02_1039390_1040964	1575	maltose/maltodextrin transport system permease protein	COG1175	PF00528,PF14785	NA	K10109	multiple functions	multiple functions	multiple functions	malF	maltose/maltodextrin transport system permease protein	0.735901	0.24224
Ga0226122_02_845045_845923	879	drug/metabolite transporter (DMT)-like permease	COG0697	PF00892	NA	NA	NA	NA	NA	NA	NA	0.733721	0.0918121
Ga0226122_02_345821_346057	237	hypothetical protein	NA	PF10688	NA	NA	NA	NA	NA	NA	NA	0.732692	0.184302
Ga0226122_02_1767551_1767838	288	predicted PurR-regulated permease PerM	COG0628	PF01594	NA	NA	NA	NA	NA	NA	NA	0.732582	0.440481
Ga0226122_02_240409_241182	774	cytochrome oxidase assembly protein ShyY1	COG3346	PF02104	NA	NA	NA	NA	NA	NA	NA	0.732302	0.165988
Ga0226122_02_384992_385462	471	F-type H+-transporting ATPase subunit b	COG0711	PF00430	TIGR01144	K02109	multiple functions	multiple functions	multiple functions	ATPF0B, atpF	F-type H+-transporting ATPase subunit b	0.731705	0.0601644
Ga0226122_02_324574_325098	525	hypothetical protein	NA	PF13590	NA	NA	NA	NA	NA	NA	NA	0.73093	0.157754
Ga0226122_01_1357612_1357845	234	phage shock protein B	NA	PF06667	TIGR02976	K03970	Brite Hierarchies	Protein families: signaling and cellular processes	Prokaryotic defense system [BR:ko02048]	pspB	phage shock protein B	0.730802	0.185825
Ga0226122_01_2142911_2143315	405	putative flippase GtrA	COG2246	PF04138	NA	NA	NA	NA	NA	NA	NA	0.729713	0.486071
Ga0226122_02_742013_742408	396	hypothetical protein	NA	NA	NA	NA	NA	NA	NA	NA	NA	0.727333	0.247339
Ga0226122_01_1047365_1048108	744	hypothetical protein	NA	NA	NA	NA	NA	NA	NA	NA	NA	0.726193	0.280056
Ga0226122_03_3562_4029	468	hypothetical protein	NA	NA	NA	NA	NA	NA	NA	NA	NA	0.725641	0.475608
Ga0226122_02_1648305_1648727	423	Ohr subfamily peroxiredoxin	COG1764	PF02566	TIGR03561	NA	NA	NA	NA	NA	NA	0.724979	0.0743373
Ga0226122_01_1605984_1606403	420	quercetin dioxygenase-like cupin family protein	COG1917	PF07883	NA	NA	NA	NA	NA	NA	NA	0.72407	0.224814
Ga0226122_03_54296_54742	447	transcriptional antiterminator RfaH	COG0250	PF02357	NA	K05785	Brite Hierarchies	Protein families: genetic information processing	Transcription factors [BR:ko03000]	rfaH	transcriptional antiterminator RfaH	0.723491	0.780243
Ga0226122_02_1551736_1553397	1662	methyl-accepting chemotaxis protein	COG0840	PF00015,PF00672,PF17200	NA	K03406	multiple functions	multiple functions	multiple functions	mcp	methyl-accepting chemotaxis protein	0.722843	0.0749103
Ga0226122_02_936749_937183	435	putative transposase	COG1943	PF01797	NA	K07491	Not Included in Pathway or Brite	Unclassified: genetic information processing	Replication and repair	rayT	REP-associated tyrosine transposase	0.721829	0.256154
Ga0226122_01_1677623_1679284	1662	ferredoxin	COG1145	PF00037,PF12838	NA	NA	NA	NA	NA	NA	NA	0.721517	0.182443
Ga0226122_02_1834511_1837669	3159	multidrug efflux pump subunit AcrB	COG0841	PF00873	NA	NA	NA	NA	NA	NA	NA	0.718016	0.189125
Ga0226122_02_1221069_1222106	1038	integrase	COG0582	PF00589	NA	NA	NA	NA	NA	NA	NA	0.717947	0.0601644
Ga0226122_02_969367_970689	1323	signal transduction histidine kinase	COG0642	PF00512,PF02518	NA	NA	NA	NA	NA	NA	NA	0.717862	0.240271
Ga0226122_01_1270218_1271666	1449	membrane-bound lytic murein transglycosylase MltF	COG4623	PF00497,PF01464	NA	NA	NA	NA	NA	NA	NA	0.71762	0.0554164
Ga0226122_02_738573_738677	105	threonine/homoserine/homoserine lactone efflux protein	COG1280	NA	NA	NA	NA	NA	NA	NA	NA	0.717161	0.450491
Ga0226122_02_1588543_1588812	270	hypothetical protein	NA	NA	NA	NA	NA	NA	NA	NA	NA	0.714595	0.777737
Ga0226122_01_1400197_1400616	420	uncharacterized membrane protein YkoI	COG3212	NA	NA	NA	NA	NA	NA	NA	NA	0.714342	0.793681
Ga0226122_02_1749044_1749316	273	multiple antibiotic resistance protein	COG2095	PF01914	NA	K05595	Brite Hierarchies	Protein families: signaling and cellular processes	Transporters [BR:ko02000]	marC	multiple antibiotic resistance protein	0.712802	0.0576721
Ga0226122_03_38198_39268	1071	ParB family chromosome partitioning protein	COG1475	PF08775	TIGR00180	K03497	Brite Hierarchies	general Brite Hierarchies	general Brite Hierarchies	parB, spo0J	ParB family transcriptional regulator, chromosome partitioning protein	0.712455	0.400633
Ga0226122_02_1814402_1815301	900	glycine betaine/proline transport system permease protein	COG4176	PF00528	NA	K02001	multiple functions	multiple functions	multiple functions	proW	glycine betaine/proline transport system permease protein	0.710858	0.219761
Ga0226122_02_1089699_1090133	435	putative transposase	COG1943	PF01797	NA	K07491	Not Included in Pathway or Brite	Unclassified: genetic information processing	Replication and repair	rayT	REP-associated tyrosine transposase	0.710832	0.219275
Ga0226122_02_1316347_1317726	1380	4-aminobutyrate aminotransferase	COG0160	PF00202	NA	K00823	multiple functions	multiple functions	multiple functions	puuE	4-aminobutyrate aminotransferase [EC:2.6.1.19]	0.709896	0.120094
Ga0226122_01_2365339_2366037	699	aquaporin Z	COG0580	PF00230	TIGR00861	K06188	Brite Hierarchies	Protein families: signaling and cellular processes	Transporters [BR:ko02000]	aqpZ	aquaporin Z	0.709879	0.0803014
Ga0226122_01_1161316_1162005	690	uncharacterized membrane protein YdjX (TVP38/TMEM64 family)	COG0398	PF09335	NA	NA	NA	NA	NA	NA	NA	0.709818	0.10569
Ga0226122_02_548239_548673	435	putative transposase	COG1943	PF01797	NA	K07491	Not Included in Pathway or Brite	Unclassified: genetic information processing	Replication and repair	rayT	REP-associated tyrosine transposase	0.707198	0.367843
Ga0226122_01_1356926_1357597	672	phage shock protein A	COG1842	PF04012	TIGR02977	K03969	Not Included in Pathway or Brite	Unclassified: genetic information processing	Others	pspA	phage shock protein A	0.706896	0.436133
Ga0226122_02_1167272_1168411	1140	L-lactate dehydrogenase (cytochrome)	COG1304	PF01070	NA	K00101	Metabolism	Carbohydrate metabolism	Pyruvate metabolism [PATH:ko00620]	lldD	L-lactate dehydrogenase (cytochrome) [EC:1.1.2.3]	0.706169	0.0166772
Ga0226122_02_496448_496828	381	hypothetical protein	NA	PF00031	NA	NA	NA	NA	NA	NA	NA	0.706087	0.583717
Ga0226122_02_854994_856913	1920	ATP-dependent RNA helicase DeaD	COG0513	PF00270,PF00271,PF03880	NA	K05592	multiple functions	multiple functions	multiple functions	deaD, cshA	ATP-dependent RNA helicase DeaD [EC:3.6.4.13]	0.705996	0.113819
Ga0226122_01_1375013_1376056	1044	NADH oxidoreductase Hcr	COG1018	PF00111,PF00175,PF00970	NA	K11933	Not Included in Pathway or Brite	Unclassified: metabolism	Enzymes with EC numbers	hcr	NADH oxidoreductase Hcr [EC:1.-.-.-]	0.704706	0.250373
Ga0226122_01_2612972_2613655	684	P pilus assembly chaperone PapD	COG3121	PF00345	NA	NA	NA	NA	NA	NA	NA	0.704614	0.361233
Ga0226122_02_509053_510507	1455	uncharacterized protein with von Willebrand factor type A (vWA) domain	COG2425	PF05762	NA	NA	NA	NA	NA	NA	NA	0.703881	0.0784434
Ga0226122_02_1829534_1829971	438	MerR family redox-sensitive transcriptional activator SoxR	COG0789	PF00376,PF09278	TIGR01950	K13639	Brite Hierarchies	Protein families: genetic information processing	Transcription factors [BR:ko03000]	soxR	MerR family transcriptional regulator, redox-sensitive transcriptional activator SoxR	0.701806	0.148794
Ga0226122_02_742426_743427	1002	inner membrane protein	COG1988	PF04307	NA	K07038	Not Included in Pathway or Brite	Poorly characterized	General function prediction only	K07038	inner membrane protein	0.700128	0.151703
Ga0226122_02_389871_390308	438	F-type H+-transporting ATPase subunit epsilon	COG0355	PF00401,PF02823	TIGR01216	K02114	multiple functions	multiple functions	multiple functions	ATPF1E, atpC	F-type H+-transporting ATPase subunit epsilon	0.698488	0.0733475
Ga0226122_01_780199_781143	945	chemotaxis protein MotB	COG1360	PF00691,PF13677	NA	K02557	multiple functions	multiple functions	multiple functions	motB	chemotaxis protein MotB	0.696597	0.0708447
Ga0226122_01_2667320_2670454	3135	multidrug efflux pump	COG0841	PF00873	NA	K18989	Brite Hierarchies	Protein families: signaling and cellular processes	Transporters [BR:ko02000]	vexF	multidrug efflux pump	0.696208	0.0876059
Ga0226122_01_1727497_1730103	2607	aminopeptidase N	COG0308	PF01433,PF11940	TIGR02414	K01256	multiple functions	multiple functions	multiple functions	pepN	aminopeptidase N [EC:3.4.11.2]	0.693819	0.0999445
Ga0226122_01_1579334_1580254	921	phytoene synthase	COG1562	PF00494	NA	K02291	multiple functions	multiple functions	multiple functions	crtB	15-cis-phytoene synthase [EC:2.5.1.32]	0.692511	0.109922
Ga0226122_01_2025160_2026536	1377	predicted YcjX-like family ATPase	COG3106	PF04317	NA	K06918	Not Included in Pathway or Brite	Poorly characterized	Function unknown	K06918	uncharacterized protein	0.692013	0.567568
Ga0226122_02_1001353_1002477	1125	predicted MFS family arabinose efflux permease	COG2814	PF07690	NA	NA	NA	NA	NA	NA	NA	0.691758	0.288295
Ga0226122_02_55399_56427	1029	hypothetical protein	NA	NA	NA	NA	NA	NA	NA	NA	NA	0.687813	0.23066
Ga0226122_02_653910_657071	3162	chitinase	COG3325,COG3979	PF00704,PF02839,PF06483,PF14600	NA	K01183	Metabolism	Carbohydrate metabolism	Amino sugar and nucleotide sugar metabolism [PATH:ko00520]	E3.2.1.14	chitinase [EC:3.2.1.14]	0.6875	0.230934
Ga0226122_02_1086151_1087458	1308	Na+/H+-dicarboxylate symporter	COG1301	PF00375	NA	NA	NA	NA	NA	NA	NA	0.687159	0.0763128
Ga0226122_02_1828217_1829440	1224	MFS family permease	COG0477	PF07690	NA	NA	NA	NA	NA	NA	NA	0.685969	0.0574819
Ga0226122_02_176642_178162	1521	SSS family solute:Na+ symporter	COG0591	PF00474	NA	K03307	Not Included in Pathway or Brite	Unclassified: signaling and cellular processes	Transport	TC.SSS	solute:Na+ symporter, SSS family	0.685427	0.0686248
Ga0226122_01_1670549_1672894	2346	hypothetical protein	NA	NA	NA	NA	NA	NA	NA	NA	NA	0.685296	0.197338
Ga0226122_02_1790107_1790991	885	putative glutathione S-transferase	COG0435	PF13409,PF13410	NA	K07393	Not Included in Pathway or Brite	Unclassified: metabolism	Enzymes with EC numbers	ECM4, yqjG	glutathionyl-hydroquinone reductase [EC:1.8.5.7]	0.683581	0.0497987
Ga0226122_01_191542_191712	171	predicted flavoprotein YhiN	COG2081	PF03486	NA	K07007	Metabolism	Lipid metabolism	Secondary bile acid biosynthesis [PATH:ko00121]	baiN	3-dehydro-bile acid Delta4,6-reductase [EC:1.3.1.114]	0.681667	0.481845
Ga0226122_02_863649_864797	1149	molybdate transport system ATP-binding protein	COG1119	PF00005	NA	K05776	multiple functions	multiple functions	multiple functions	modF	molybdate transport system ATP-binding protein	0.681438	0.178062
Ga0226122_01_1548878_1549684	807	adenosylcobinamide-GDP ribazoletransferase	COG0368	PF02654	TIGR00317	K02233	Metabolism	Metabolism of cofactors and vitamins	Porphyrin metabolism [PATH:ko00860]	E2.7.8.26, cobS, cobV	adenosylcobinamide-GDP ribazoletransferase [EC:2.7.8.26]	0.681073	0.201831
Ga0226122_01_2379628_2380734	1107	CheY-like chemotaxis protein	COG0784	PF00072	NA	NA	NA	NA	NA	NA	NA	0.680151	0.0569329
Ga0226122_02_200694_201041	348	transcriptional regulator with XRE-family HTH domain	COG1396	PF13560	NA	NA	NA	NA	NA	NA	NA	0.679547	0.393906
Ga0226122_01_2607841_2609025	1185	chromate transporter	COG2059	PF02417	TIGR00937	K07240	Brite Hierarchies	Protein families: signaling and cellular processes	Transporters [BR:ko02000]	chrA	chromate transporter	0.679099	0.0533896
Ga0226122_02_785057_786151	1095	pyruvate dehydrogenase E1 component alpha subunit	COG1071	PF00676	TIGR03181	K00161	multiple functions	multiple functions	multiple functions	PDHA, pdhA	pyruvate dehydrogenase E1 component alpha subunit [EC:1.2.4.1]	0.678248	0.238632
Ga0226122_01_1606469_1607371	903	drug/metabolite transporter (DMT)-like permease	COG0697	PF00892	NA	NA	NA	NA	NA	NA	NA	0.677731	0.21607
Ga0226122_02_937356_939131	1776	polyhydroxyalkanoate synthase	COG3243	PF07167	TIGR01838	K03821	Metabolism	Carbohydrate metabolism	Butanoate metabolism [PATH:ko00650]	phaC, phbC	poly[(R)-3-hydroxyalkanoate] polymerase subunit PhaC [EC:2.3.1.304]	0.676683	0.243632
Ga0226122_01_1160999_1161316	318	DNA-directed RNA polymerase subunit RPC12/RpoP	COG1996	PF09413	NA	NA	NA	NA	NA	NA	NA	0.676201	0.0271068
Ga0226122_01_3243762_3243971	210	adenylate cyclase	COG3072	PF01295	NA	NA	NA	NA	NA	NA	NA	0.675123	0.023711
Ga0226122_01_25527_26720	1194	DHA1 family bicyclomycin/chloramphenicol resistance-like MFS transporter	COG0477	PF07690	TIGR00710	K07552	Brite Hierarchies	Protein families: signaling and cellular processes	Transporters [BR:ko02000]	bcr, tcaB	MFS transporter, DHA1 family, multidrug resistance protein	0.672932	0.804213
Ga0226122_02_71112_71624	513	predicted small integral membrane protein	COG5472	PF09933	NA	NA	NA	NA	NA	NA	NA	0.671199	0.094498
Ga0226122_02_385471_386013	543	F-type H+-transporting ATPase subunit delta	COG0712	PF00213	TIGR01145	K02113	multiple functions	multiple functions	multiple functions	ATPF1D, atpH	F-type H+-transporting ATPase subunit delta	0.671173	0.105642
Ga0226122_01_1685344_1686075	732	NAD-dependent deacetylase	COG0846	PF02146	NA	K12410	Metabolism	Metabolism of cofactors and vitamins	Nicotinate and nicotinamide metabolism [PATH:ko00760]	npdA	NAD-dependent deacetylase [EC:2.3.1.286]	0.668808	0.162108
Ga0226122_02_766508_767764	1257	serine transporter	COG0814	PF03222	TIGR00814	K03837	Brite Hierarchies	Protein families: signaling and cellular processes	Transporters [BR:ko02000]	sdaC	serine transporter	0.666364	0.0285391
Ga0226122_02_66858_67577	720	3-oxoacyl-[acyl-carrier protein] reductase	COG1028	PF13561	NA	K00059	multiple functions	multiple functions	multiple functions	fabG, OAR1	3-oxoacyl-[acyl-carrier protein] reductase [EC:1.1.1.100]	0.664213	0.142039
Ga0226122_02_962902_963129	228	UPF0716 family protein affecting phage T7 exclusion	COG3030	NA	NA	NA	NA	NA	NA	NA	NA	0.663806	0.599503
Ga0226122_01_1615418_1616521	1104	opacity protein-like surface antigen	COG3637	PF13609	NA	NA	NA	NA	NA	NA	NA	0.663791	0.254954
Ga0226122_02_1797580_1798881	1302	fructose-specific PTS system IIC-like component	COG1299,COG1445	PF02302	TIGR00829,TIGR01427	K11203	Brite Hierarchies	Protein families: signaling and cellular processes	Transporters [BR:ko02000]	fryC, frvB	fructose-like PTS system EIIC or EIIBC or EIIABC component	0.663778	0.235522
Ga0226122_01_3242282_3242941	660	adenylate cyclase	COG3072	PF01295	NA	NA	NA	NA	NA	NA	NA	0.663258	0.0405954
Ga0226122_01_1097458_1098048	591	uncharacterized protein (TIGR02722 family)	COG3417	PF13036	TIGR02722	K07337	Not Included in Pathway or Brite	Unclassified: signaling and cellular processes	Cell motility	K07337	penicillin-binding protein activator	0.661916	0.159502
Ga0226122_02_970693_971385	693	DNA-binding response OmpR family regulator	COG0745	PF00072,PF00486	NA	NA	NA	NA	NA	NA	NA	0.660979	0.192696
Ga0226122_02_802953_803642	690	arginine transport system permease protein	COG4215	PF00528	TIGR01726	K09999	multiple functions	multiple functions	multiple functions	artQ	arginine transport system permease protein	0.659344	0.258805
Ga0226122_01_3243923_3244651	729	adenylate cyclase	COG3072	PF01295,PF12633	NA	NA	NA	NA	NA	NA	NA	0.657805	0.0672616
Ga0226122_01_3114809_3116536	1728	cation/acetate symporter	COG4147	PF00474	TIGR03648	K14393	Brite Hierarchies	Protein families: signaling and cellular processes	Transporters [BR:ko02000]	actP	cation/acetate symporter	0.657042	0.492273
Ga0226122_02_192369_193136	768	iron complex transport system ATP-binding protein	COG1120	PF00005	NA	K02013	Brite Hierarchies	Protein families: signaling and cellular processes	Transporters [BR:ko02000]	ABC.FEV.A	iron complex transport system ATP-binding protein [EC:7.2.2.-]	0.65666	0.149331
Ga0226122_02_277501_277623	123	hypothetical protein	NA	NA	NA	NA	NA	NA	NA	NA	NA	0.656107	0.595901
Ga0226122_02_520985_521425	441	hypothetical protein	NA	PF13778	NA	NA	NA	NA	NA	NA	NA	0.655975	0.274964
Ga0226122_01_1669668_1670546	879	small-conductance mechanosensitive channel	COG0668	PF00924	NA	NA	NA	NA	NA	NA	NA	0.655472	0.301401
Ga0226122_02_983685_983870	186	hypothetical protein	NA	NA	NA	NA	NA	NA	NA	NA	NA	0.653858	0.449643
Ga0226122_01_2075193_2075459	267	cytochrome c-type biogenesis protein CcmF	COG1138	PF16327	NA	K02198	Brite Hierarchies	Protein families: signaling and cellular processes	Transporters [BR:ko02000]	ccmF	cytochrome c-type biogenesis protein CcmF	0.649967	0.301401
Ga0226122_01_1398157_1399506	1350	signal transduction histidine kinase	COG0642	PF02518	NA	NA	NA	NA	NA	NA	NA	0.649903	0.638885
Ga0226122_02_1291990_1292667	678	hypothetical protein	NA	NA	NA	NA	NA	NA	NA	NA	NA	0.648883	0.580221
Ga0226122_01_2805975_2806181	207	hypothetical protein	NA	PF06526	NA	NA	NA	NA	NA	NA	NA	0.648756	0.296177
Ga0226122_01_1573536_1575344	1809	hypothetical protein	NA	NA	NA	NA	NA	NA	NA	NA	NA	0.648087	0.199919
Ga0226122_01_1657775_1658593	819	sterol desaturase/sphingolipid hydroxylase (fatty acid hydroxylase superfamily)	COG3000	PF04116	NA	NA	NA	NA	NA	NA	NA	0.647855	0.0772364
Ga0226122_01_655704_656546	843	penicillin-insensitive murein endopeptidase	COG3770	PF03411	NA	K07261	Brite Hierarchies	Protein families: metabolism	general Protein families: metabolism	mepA	penicillin-insensitive murein DD-endopeptidase [EC:3.4.24.-]	0.646708	0.266301
Ga0226122_01_3051998_3052423	426	Rrf2 family nitric oxide-sensitive transcriptional repressor	COG1959	PF02082	TIGR00738	K13771	Brite Hierarchies	Protein families: genetic information processing	Transcription factors [BR:ko03000]	nsrR	Rrf2 family transcriptional regulator, nitric oxide-sensitive transcriptional repressor	0.646047	0.201211
Ga0226122_02_1041045_1042223	1179	maltose/maltodextrin transport system substrate-binding protein	COG2182	PF13416	NA	K10108	multiple functions	multiple functions	multiple functions	malE	maltose/maltodextrin transport system substrate-binding protein	0.645878	0.0763128
Ga0226122_01_1031516_1031716	201	hypothetical protein	NA	NA	NA	NA	NA	NA	NA	NA	NA	0.64571	0.610022
Ga0226122_02_1848110_1849030	921	beta-galactosidase/beta-glucuronidase	COG3250	NA	NA	NA	NA	NA	NA	NA	NA	0.645005	0.169619
Ga0226122_02_1619119_1619295	177	hypothetical protein	NA	NA	NA	NA	NA	NA	NA	NA	NA	0.644274	0.463188
Ga0226122_01_1805159_1806130	972	TRAP transporter TAXI family solute receptor	COG2358	PF16868	TIGR02122	K07080	Not Included in Pathway or Brite	Poorly characterized	Function unknown	K07080	uncharacterized protein	0.643044	0.142925
Ga0226122_02_2997_3152	156	hypothetical protein	NA	NA	NA	NA	NA	NA	NA	NA	NA	0.640322	0.449643
Ga0226122_01_1612388_1613428	1041	CheY-like chemotaxis protein	COG0784	PF00072,PF02518	NA	NA	NA	NA	NA	NA	NA	0.639878	0.468446
Ga0226122_02_1560060_1560758	699	putative ABC transport system ATP-binding protein	COG1136	PF00005	NA	K02003	Brite Hierarchies	Protein families: signaling and cellular processes	Transporters [BR:ko02000]	ABC.CD.A	putative ABC transport system ATP-binding protein	0.6388	0.28404
Ga0226122_02_219921_221915	1995	iron complex transport system permease protein	COG0609	PF01032	NA	K02015	Brite Hierarchies	Protein families: signaling and cellular processes	Transporters [BR:ko02000]	ABC.FEV.P	iron complex transport system permease protein	0.638778	0.262634
Ga0226122_01_2965072_2965851	780	phosphoadenosine phosphosulfate reductase	COG0175	PF01507	TIGR02057	K00390	Metabolism	Energy metabolism	Sulfur metabolism [PATH:ko00920]	cysH	phosphoadenosine phosphosulfate reductase [EC:1.8.4.8 1.8.4.10]	0.638703	0.57801
Ga0226122_02_631019_631114	96	hypothetical protein	NA	NA	NA	NA	NA	NA	NA	NA	NA	0.638283	0.192696
Ga0226122_01_3242913_3243470	558	adenylate cyclase	COG3072	PF01295	NA	NA	NA	NA	NA	NA	NA	0.637774	0.0380723
Ga0226122_02_386026_387564	1539	F-type H+-transporting ATPase subunit alpha	COG0056	PF00006,PF00306,PF02874	TIGR00962	K02111	multiple functions	multiple functions	multiple functions	ATPF1A, atpA	F-type H+/Na+-transporting ATPase subunit alpha [EC:7.1.2.2 7.2.2.1]	0.637655	0.0547364
Ga0226122_02_191003_192217	1215	MFS family permease	COG0477	PF07690	NA	NA	NA	NA	NA	NA	NA	0.637265	0.165988
Ga0226122_03_55473_56528	1056	hypothetical protein	NA	PF03090,PF08708	NA	NA	NA	NA	NA	NA	NA	0.635943	0.233751
Ga0226122_02_1296967_1298238	1272	manganese transport protein	COG1914	PF01566	TIGR01197	K03322	Brite Hierarchies	Protein families: signaling and cellular processes	Transporters [BR:ko02000]	mntH	manganese transport protein	0.635466	0.495754
Ga0226122_01_3090473_3091156	684	nitroreductase	COG0778	PF00881	NA	NA	NA	NA	NA	NA	NA	0.634097	0.348503
Ga0226122_01_3243449_3243778	330	adenylate cyclase	COG3072	PF01295	NA	NA	NA	NA	NA	NA	NA	0.63385	0.0288537
Ga0226122_01_2534228_2534434	207	uncharacterized protein (UPF0147 family)	COG1698	PF06786	NA	NA	NA	NA	NA	NA	NA	0.633848	0.522359
Ga0226122_01_1791642_1792538	897	methylisocitrate lyase	COG2513	PF13714	TIGR02317	K03417	Metabolism	Carbohydrate metabolism	Propanoate metabolism [PATH:ko00640]	prpB	methylisocitrate lyase [EC:4.1.3.30]	0.633802	0.243632
Ga0226122_01_1679997_1680200	204	nitrous oxide reductase	COG4263	PF10518	TIGR02811	NA	NA	NA	NA	NA	NA	0.632524	0.41393
Ga0226122_01_2262906_2263871	966	putative ABC transport system substrate-binding protein	COG2984	PF04392	NA	K01989	Brite Hierarchies	Protein families: signaling and cellular processes	Transporters [BR:ko02000]	K01989	putative tryptophan/tyrosine transport system substrate-binding protein	0.631364	0.118895
Ga0226122_01_911203_912687	1485	POT family proton-dependent oligopeptide transporter	COG3104	PF00854	TIGR00924	K03305	Not Included in Pathway or Brite	Unclassified: signaling and cellular processes	Transport	TC.POT	proton-dependent oligopeptide transporter, POT family	0.629555	0.00713251
Ga0226122_02_1209459_1209710	252	hypothetical protein	NA	PF04606	NA	NA	NA	NA	NA	NA	NA	0.627519	0.165226
Ga0226122_02_1328895_1333016	4122	hypothetical protein	NA	PF10462	NA	NA	NA	NA	NA	NA	NA	0.626594	0.246689
Ga0226122_01_864348_864854	507	hypothetical protein	NA	NA	NA	NA	NA	NA	NA	NA	NA	0.626134	0.298436
Ga0226122_02_313608_314549	942	two-component system sensor histidine kinase EvgS	COG0784	PF00072,PF01627	NA	K07679	multiple functions	multiple functions	multiple functions	evgS, bvgS	two-component system, NarL family, sensor histidine kinase EvgS [EC:2.7.13.3]	0.625855	0.140697
Ga0226122_02_1427049_1427243	195	hypothetical protein	NA	NA	NA	NA	NA	NA	NA	NA	NA	0.625659	0.673159
Ga0226122_01_1580232_1581392	1161	lycopene beta-cyclase	NA	PF05834	NA	K06443	Metabolism	Metabolism of terpenoids and polyketides	Carotenoid biosynthesis [PATH:ko00906]	lcyB, crtL1, crtY	lycopene beta-cyclase [EC:5.5.1.19]	0.624659	0.201211
Ga0226122_01_1679294_1679926	633	TorA maturation chaperone TorD	COG3381	PF02613	NA	NA	NA	NA	NA	NA	NA	0.624056	0.0774055
Ga0226122_01_1583794_1585662	1869	FkbH-like protein	COG4996	PF13419	TIGR01686	NA	NA	NA	NA	NA	NA	0.624015	0.214039
Ga0226122_02_1081748_1082452	705	ADP-ribosylglycohydrolase	COG1397	PF03747	NA	NA	NA	NA	NA	NA	NA	0.623277	0.676099
Ga0226122_01_177650_178036	387	insertion element IS1 protein InsB	COG1662	PF03400	NA	K07480	Not Included in Pathway or Brite	Unclassified: genetic information processing	Replication and repair	insB	insertion element IS1 protein InsB	0.62235	0.350634
Ga0226122_02_1531591_1531899	309	sodium--glutamate symport carrier gltS	COG0786	PF03616	TIGR00210	NA	NA	NA	NA	NA	NA	0.622324	0.462083
Ga0226122_02_1053826_1055181	1356	EAL domain-containing protein (putative c-di-GMP-specific phosphodiesterase class I)	COG2200	PF00563,PF12792	NA	NA	NA	NA	NA	NA	NA	0.621725	0.317703
Ga0226122_02_511230_511997	768	hypothetical protein	NA	NA	NA	NA	NA	NA	NA	NA	NA	0.621434	0.239052
Ga0226122_01_1799018_1799992	975	putative tricarboxylic transport membrane protein	COG3181	PF03401	NA	K07795	multiple functions	multiple functions	multiple functions	tctC	putative tricarboxylic transport membrane protein	0.619167	0.112694
Ga0226122_01_3206957_3207577	621	repressor LexA	COG1974	PF00717,PF01726	TIGR00498	K01356	Brite Hierarchies	general Brite Hierarchies	general Brite Hierarchies	lexA	repressor LexA [EC:3.4.21.88]	0.619072	0.0861533
Ga0226122_01_680585_680806	222	hypothetical protein	NA	NA	NA	NA	NA	NA	NA	NA	NA	0.618317	0.5361
Ga0226122_02_1333919_1334026	108	hypothetical protein	NA	NA	NA	NA	NA	NA	NA	NA	NA	0.609126	0.516329
Ga0226122_02_761656_761916	261	hypothetical protein	NA	NA	NA	NA	NA	NA	NA	NA	NA	0.608559	0.147432
Ga0226122_02_947745_948287	543	hypothetical protein	NA	NA	NA	NA	NA	NA	NA	NA	NA	0.60795	0.447624
Ga0226122_02_241728_242747	1020	cytochrome c oxidase assembly protein subunit 15	COG1612	PF02628	NA	K02259	multiple functions	multiple functions	multiple functions	COX15, ctaA	heme a synthase [EC:1.17.99.9]	0.607349	0.255323
Ga0226122_01_1691808_1692605	798	hypothetical protein	NA	NA	NA	NA	NA	NA	NA	NA	NA	0.60695	0.462083
Ga0226122_02_157740_160313	2574	Cu(I)/Ag(I) efflux system membrane protein CusA/SilA	COG3696	PF00873	TIGR00914	K07787	multiple functions	multiple functions	multiple functions	cusA, silA	copper/silver efflux system protein	0.606594	0.233617
Ga0226122_01_177272_177610	356	transposase-like protein	COG3677	PF12759	NA	NA	NA	NA	NA	NA	NA	0.605896	0.499753
Ga0226122_01_1301478_1302629	1152	8-amino-7-oxononanoate synthase	COG0156	PF00155	TIGR00858	K00652	multiple functions	multiple functions	multiple functions	bioF	8-amino-7-oxononanoate synthase [EC:2.3.1.47]	0.60547	0.361233
Ga0226122_01_1120032_1121966	1935	serine protein kinase	COG2766	PF06798,PF08298	NA	K07180	Not Included in Pathway or Brite	Unclassified: signaling and cellular processes	Signaling proteins	prkA	serine protein kinase	0.602591	0.320348
Ga0226122_02_1463684_1465171	1488	DHA2 family multidrug resistance protein	COG0477	PF07690	TIGR00711	K03446	Brite Hierarchies	Protein families: signaling and cellular processes	Transporters [BR:ko02000]	emrB	MFS transporter, DHA2 family, multidrug resistance protein	0.602492	0.0919123
Ga0226122_02_708403_709503	1101	trimethylamine-N-oxide reductase cytochrome c-type subunit TorC/trimethylamine-N-oxide reductase (cytochrome c) cytochrome c-type subunit TorY	COG3005	PF03264	NA	K03532,KO:K07821	NA	NA	NA	NA	NA	0.600855	0.447624
Ga0226122_02_538395_538688	294	DNA-binding transcriptional ArsR family regulator	COG0640	PF01022	NA	NA	NA	NA	NA	NA	NA	0.600449	0.810624
Ga0226122_02_1370061_1372097	2037	secreted PhoX family phosphatase	COG3211	PF05787	NA	K07093	Not Included in Pathway or Brite	Poorly characterized	Function unknown	K07093	uncharacterized protein	0.599477	0.0767754
Ga0226122_02_677318_678265	948	RND family efflux transporter MFP subunit	COG0845	PF16576	TIGR01730	NA	NA	NA	NA	NA	NA	0.599442	0.68408
Ga0226122_02_130292_131296	1005	G3E family GTPase	COG0523	PF02492	NA	NA	NA	NA	NA	NA	NA	0.599354	0.441776
Ga0226122_01_3146811_3148946	2136	lysine decarboxylase	COG1982	PF01276,PF03709,PF03711	NA	K01582	Metabolism	general Metabolism	general Metabolism	E4.1.1.18, ldcC, cadA	lysine decarboxylase [EC:4.1.1.18]	0.599305	0.225405
Ga0226122_02_1094523_1094690	168	NAD(P)-dependent dehydrogenase (short-subunit alcohol dehydrogenase family)	COG1028	PF00106	NA	NA	NA	NA	NA	NA	NA	0.59721	0.249507
Ga0226122_01_944643_945524	882	zinc transport system substrate-binding protein	COG4531	PF01297	NA	K09815	multiple functions	multiple functions	multiple functions	znuA	zinc transport system substrate-binding protein	0.597097	0.473298
Ga0226122_01_1128570_1130117	1548	hypothetical protein	NA	PF11840	NA	NA	NA	NA	NA	NA	NA	0.59682	0.374869
Ga0226122_02_1474953_1476122	1170	D-alanine-D-alanine ligase-like ATP-grasp enzyme	COG1181	PF13535	NA	NA	NA	NA	NA	NA	NA	0.595945	0.382496
Ga0226122_01_587576_588352	777	cytoplasmic iron level regulating protein YaaA (DUF328/UPF0246 family)	COG3022	PF03883	NA	K09861	Not Included in Pathway or Brite	Poorly characterized	Function unknown	K09861	uncharacterized protein	0.595738	0.424184
Ga0226122_02_37752_38129	378	predicted DNA-binding protein (MmcQ/YjbR family)	COG2315	PF04237	NA	NA	NA	NA	NA	NA	NA	0.594823	0.217351
Ga0226122_01_1641853_1642707	855	outer membrane protein OmpA-like peptidoglycan-associated protein	COG2885	PF00691	NA	NA	NA	NA	NA	NA	NA	0.594774	0.306284
Ga0226122_02_892160_892954	795	phenylalanine-4-hydroxylase	COG3186	PF00351	TIGR01267	K00500	Metabolism	general Metabolism	general Metabolism	phhA, PAH	phenylalanine-4-hydroxylase [EC:1.14.16.1]	0.591256	0.500207
Ga0226122_02_713493_715601	2109	LruC domain-containing protein	NA	PF14339,PF16130	TIGR04456	NA	NA	NA	NA	NA	NA	0.589466	0.28404
Ga0226122_02_325694_326371	678	membrane protein DedA with SNARE-associated domain	COG0586	PF09335	NA	NA	NA	NA	NA	NA	NA	0.589425	0.22821
Ga0226122_01_1117144_1118703	1560	spore cortex formation protein SpoVR/YcgB (stage V sporulation)	COG2719	PF04293	NA	NA	NA	NA	NA	NA	NA	0.588898	0.28404
Ga0226122_02_1191689_1192291	603	hypothetical protein	NA	PF09684	NA	NA	NA	NA	NA	NA	NA	0.588667	0.509963
Ga0226122_02_543631_544587	957	Na+-driven multidrug efflux pump	COG0534	PF01554	NA	NA	NA	NA	NA	NA	NA	0.588355	0.423761
Ga0226122_01_2783848_2784645	798	ATP diphosphatase	COG3956	PF03819	TIGR00444	K04765	Metabolism	general Metabolism	general Metabolism	mazG	nucleoside triphosphate diphosphatase [EC:3.6.1.9]	0.586796	0.301401
Ga0226122_01_179353_180000	648	thymidylate kinase	COG0125	PF02223	NA	NA	NA	NA	NA	NA	NA	0.585333	0.526634
Ga0226122_01_2999045_3000919	1875	argininosuccinate lyase/amino-acid N-acetyltransferase	COG0165,COG1246	PF00206,PF00583,PF14698	TIGR00838	K14681	Metabolism	Amino acid metabolism	general Amino acid metabolism	argHA	argininosuccinate lyase / amino-acid N-acetyltransferase [EC:4.3.2.1 2.3.1.1]	0.584981	0.4349
Ga0226122_01_2336346_2336894	549	nitroreductase	COG0778	PF00881	NA	NA	NA	NA	NA	NA	NA	0.584266	0.438026
Ga0226122_01_12668_12973	306	hypothetical protein	NA	PF12305	NA	NA	NA	NA	NA	NA	NA	0.584135	0.419519
Ga0226122_02_715614_716081	468	hypothetical protein	NA	NA	NA	NA	NA	NA	NA	NA	NA	0.583595	0.259879
Ga0226122_02_1328647_1328829	183	hypothetical protein	NA	NA	NA	NA	NA	NA	NA	NA	NA	0.583362	0.317703
Ga0226122_02_1691350_1692627	1278	maltoporin	COG4580	PF02264	NA	K02024	Brite Hierarchies	Protein families: signaling and cellular processes	Transporters [BR:ko02000]	lamB	maltoporin	0.582341	0.310142
Ga0226122_02_736245_736517	273	DNA-binding FrmR family transcriptional regulator	COG1937	PF02583	NA	NA	NA	NA	NA	NA	NA	0.581232	0.320332
Ga0226122_02_1455123_1455914	792	hypothetical protein	NA	NA	NA	NA	NA	NA	NA	NA	NA	0.58109	0.184159
Ga0226122_02_1751124_1751624	501	uncharacterized surface protein with fasciclin (FAS1) repeats	COG2335	PF02469	NA	NA	NA	NA	NA	NA	NA	0.579446	0.320332
Ga0226122_02_631176_632912	1737	5'-nucleotidase	COG0737	PF00149,PF02872	NA	K01081	Metabolism	general Metabolism	general Metabolism	E3.1.3.5	5'-nucleotidase [EC:3.1.3.5]	0.579409	0.298436
Ga0226122_01_2379013_2379447	435	putative transposase	COG1943	PF01797	NA	K07491	Not Included in Pathway or Brite	Unclassified: genetic information processing	Replication and repair	rayT	REP-associated tyrosine transposase	0.57889	0.529869
Ga0226122_02_1680432_1680617	186	RNA-binding protein YhbY	COG1534	NA	NA	NA	NA	NA	NA	NA	NA	0.578457	0.622273
Ga0226122_01_1300439_1301491	1053	biotin synthase	COG0502	PF04055,PF06968	TIGR00433	K01012	Metabolism	Metabolism of cofactors and vitamins	Biotin metabolism [PATH:ko00780]	bioB	biotin synthase [EC:2.8.1.6]	0.578173	0.417726
Ga0226122_01_69165_69902	738	putative amino-acid transport system ATP-binding protein	COG1126	PF00005	NA	K16963	multiple functions	multiple functions	multiple functions	yxeO	putative S-methylcysteine transport system ATP-binding protein	0.57796	0.585491
Ga0226122_02_1643312_1643731	420	catechol-2,3-dioxygenase	COG2514	PF13669	NA	NA	NA	NA	NA	NA	NA	0.577932	0.436891
Ga0226122_01_682422_683558	1137	queuine tRNA-ribosyltransferase	COG0343	PF01702	TIGR00430	K00773	Brite Hierarchies	Protein families: genetic information processing	Transfer RNA biogenesis [BR:ko03016]	tgt	queuine tRNA-ribosyltransferase [EC:2.4.2.29]	0.577094	0.110828
Ga0226122_02_1342997_1343575	579	malate synthase	COG2225	NA	NA	K01638	Metabolism	Carbohydrate metabolism	general Carbohydrate metabolism	aceB, glcB	malate synthase [EC:2.3.3.9]	0.575995	0.43344
Ga0226122_02_384712_384948	237	F-type H+-transporting ATPase subunit c	COG0636	PF00137	TIGR01260	K02110	multiple functions	multiple functions	multiple functions	ATPF0C, atpE	F-type H+-transporting ATPase subunit c	0.575932	0.437029
Ga0226122_02_199902_200312	411	hypothetical protein	NA	NA	NA	NA	NA	NA	NA	NA	NA	0.57556	0.306384
Ga0226122_01_190591_191481	891	restriction system protein	COG4127	PF04471	NA	K07448	Brite Hierarchies	Protein families: signaling and cellular processes	Prokaryotic defense system [BR:ko02048]	mrr	restriction system protein	0.574505	0.0382281
Ga0226122_02_1786106_1787686	1581	ATPase subunit of ABC transporter with duplicated ATPase domains	COG0488	PF00005,PF12848	NA	NA	NA	NA	NA	NA	NA	0.573546	0.27632
Ga0226122_01_1617014_1620178	3165	CheY-like chemotaxis protein/signal transduction histidine kinase	COG0642,COG0784	PF00072,PF00512,PF02518	NA	NA	NA	NA	NA	NA	NA	0.572227	0.332176
Ga0226122_01_1594516_1594854	339	hypothetical protein	NA	NA	NA	NA	NA	NA	NA	NA	NA	0.572195	0.553512
Ga0226122_02_1774753_1776198	1446	two-component system sensor histidine kinase CreC	COG0642	PF00512,PF02518	NA	K07641	multiple functions	multiple functions	multiple functions	creC	two-component system, OmpR family, sensor histidine kinase CreC [EC:2.7.13.3]	0.57192	0.121546
Ga0226122_01_2123327_2123527	201	hypothetical protein	NA	PF14056	NA	NA	NA	NA	NA	NA	NA	0.571139	0.473298
Ga0226122_02_1707772_1708848	1077	ribosome biogenesis GTPase	COG1162	PF03193	TIGR00157	K06949	multiple functions	multiple functions	multiple functions	rsgA, engC	ribosome biogenesis GTPase / thiamine phosphate phosphatase [EC:3.6.1.- 3.1.3.100]	0.56936	0.154121
Ga0226122_02_1588799_1589428	630	hypothetical protein	NA	NA	NA	NA	NA	NA	NA	NA	NA	0.568072	0.538588
Ga0226122_02_137948_139255	1308	sn-glycerol 3-phosphate transport system substrate-binding protein	COG1653	PF13416	NA	K05813	multiple functions	multiple functions	multiple functions	ugpB	sn-glycerol 3-phosphate transport system substrate-binding protein	0.567729	0.152303
Ga0226122_02_1565970_1567895	1926	signal transduction histidine kinase/CheY-like chemotaxis protein	COG0642,COG0784	PF00072,PF00512,PF02518,PF17149	NA	NA	NA	NA	NA	NA	NA	0.566237	0.389862
Ga0226122_01_1636917_1638458	1542	DNA-binding NtrC family response regulator	COG2204	PF00072,PF00158,PF02954	NA	NA	NA	NA	NA	NA	NA	0.566095	0.325134
Ga0226122_02_863350_863652	303	molybdate transport system ATP-binding protein	COG1127	NA	NA	K05776	multiple functions	multiple functions	multiple functions	modF	molybdate transport system ATP-binding protein	0.565586	0.408171
Ga0226122_02_841984_842601	618	opacity protein-like surface antigen	COG3637	PF13505	NA	NA	NA	NA	NA	NA	NA	0.565407	0.509883
Ga0226122_02_1686317_1687501	1185	Bcr/CflA subfamily drug resistance transporter	COG0477	PF07690	TIGR00710	NA	NA	NA	NA	NA	NA	0.565346	0.189628
Ga0226122_02_1306189_1306548	360	hypothetical protein	NA	PF11777	NA	NA	NA	NA	NA	NA	NA	0.564882	0.553512
Ga0226122_02_1558804_1560072	1269	putative ABC transport system permease protein	COG4591	PF02687,PF12704	NA	K02004	Brite Hierarchies	Protein families: signaling and cellular processes	Transporters [BR:ko02000]	ABC.CD.P	putative ABC transport system permease protein	0.564346	0.226042
Ga0226122_01_1581389_1582258	870	Brp/Blh family beta-carotene 15,15'-monooxygenase	NA	PF15461	TIGR03753	NA	NA	NA	NA	NA	NA	0.563741	0.447624
Ga0226122_01_1844601_1845572	972	hypothetical protein	NA	NA	NA	NA	NA	NA	NA	NA	NA	0.563598	0.28485
Ga0226122_02_132413_132829	417	DNA-binding MarR family transcriptional regulator	COG1846	PF01047	NA	NA	NA	NA	NA	NA	NA	0.563361	0.622273
Ga0226122_02_272496_274031	1536	NAD(P)H-hydrate epimerase	COG0062,COG0063	PF01256,PF03853	TIGR00196,TIGR00197	K17759	Not Included in Pathway or Brite	Unclassified: metabolism	Enzymes with EC numbers	NAXE, nnrE	NAD(P)H-hydrate epimerase [EC:5.1.99.6]	0.562932	0.36284
Ga0226122_02_468367_469272	906	RarD protein	COG2962	PF00892	TIGR00688	NA	NA	NA	NA	NA	NA	0.561724	0.10289
Ga0226122_02_472228_472395	168	quaternary ammonium compound-resistance protein SugE	COG2076	PF00893	NA	K11741	Brite Hierarchies	Protein families: signaling and cellular processes	Transporters [BR:ko02000]	sugE	quaternary ammonium compound-resistance protein SugE	0.561174	0.548223
Ga0226122_01_1657554_1657778	225	hypothetical protein	NA	NA	NA	NA	NA	NA	NA	NA	NA	0.560457	0.449643
Ga0226122_01_2769209_2769676	468	regulatory protein	COG2137	PF02631	NA	K03565	Brite Hierarchies	Protein families: genetic information processing	DNA repair and recombination proteins [BR:ko03400]	recX	regulatory protein	0.559816	0.189125
Ga0226122_01_1707284_1707733	450	hypothetical protein	NA	PF13518	NA	NA	NA	NA	NA	NA	NA	0.559147	0.328836
Ga0226122_02_609638_610258	621	hypothetical protein	NA	PF00226,PF12339	NA	NA	NA	NA	NA	NA	NA	0.558945	0.152891
Ga0226122_01_1886920_1887081	162	cytochrome c peroxidase	COG1858	NA	NA	K00428	Not Included in Pathway or Brite	Unclassified: metabolism	Enzymes with EC numbers	E1.11.1.5	cytochrome c peroxidase [EC:1.11.1.5]	0.558942	0.768761
Ga0226122_01_1002008_1002679	672	C4-dicarboxylate transporter DctQ subunit	COG3090	PF04290	NA	K11689	multiple functions	multiple functions	multiple functions	dctQ	C4-dicarboxylate transporter, DctQ subunit	0.557402	0.317703
Ga0226122_02_186759_187814	1056	ACR3 family arsenite transporter	COG0798	PF01758	TIGR00832	K03325	Brite Hierarchies	Protein families: signaling and cellular processes	Transporters [BR:ko02000]	ACR3, arsB	arsenite transporter	0.556977	0.0999445
Ga0226122_02_1562019_1563248	1230	hypothetical protein	NA	PF13540	NA	NA	NA	NA	NA	NA	NA	0.55644	0.462083
Ga0226122_01_2897921_2898445	525	ribosome-associated protein	COG3028	PF04751	NA	K09889	Brite Hierarchies	Protein families: genetic information processing	Ribosome biogenesis [BR:ko03009]	yjgA	ribosome-associated protein	0.556107	0.332176
Ga0226122_01_1958242_1959981	1740	ATP-binding cassette subfamily B protein/ATP-binding cassette subfamily B multidrug efflux pump	COG1132	PF00005,PF00664	NA	K06147,KO:K18889	NA	NA	NA	NA	NA	0.554471	0.165226
Ga0226122_02_1824649_1824843	195	hypothetical protein	NA	NA	NA	NA	NA	NA	NA	NA	NA	0.553917	0.348503
Ga0226122_02_1209705_1209923	219	hypothetical protein	NA	NA	NA	NA	NA	NA	NA	NA	NA	0.55325	0.681204
Ga0226122_01_1792551_1793270	720	DNA-binding GntR family transcriptional regulator	COG1802	PF00392,PF07729	NA	NA	NA	NA	NA	NA	NA	0.553025	0.193989
Ga0226122_01_2642734_2643147	414	DNA-binding MarR family transcriptional regulator	COG1846	PF12802	NA	NA	NA	NA	NA	NA	NA	0.551856	0.0682542
Ga0226122_02_636935_638386	1452	formate transporter FocA	COG0517,COG2116	PF00571,PF01226	TIGR04060	NA	NA	NA	NA	NA	NA	0.551305	0.151703
Ga0226122_01_1133156_1133926	771	arginine/ornithine transport system substrate-binding protein	COG0834	PF00497	TIGR01096	K10022	multiple functions	multiple functions	multiple functions	aotJ	arginine/ornithine transport system substrate-binding protein	0.551261	0.207713
Ga0226122_02_513500_515206	1707	D-lactate dehydrogenase	COG0277	PF01565,PF09330	NA	K03777	Metabolism	Carbohydrate metabolism	Pyruvate metabolism [PATH:ko00620]	dld	D-lactate dehydrogenase (quinone) [EC:1.1.5.12]	0.551074	0.113819
Ga0226122_02_54199_54909	711	lipoate-protein ligase A	COG0095	NA	NA	NA	NA	NA	NA	NA	NA	0.549841	0.37671
Ga0226122_01_1865715_1867556	1842	hypothetical protein	NA	PF03055	NA	NA	NA	NA	NA	NA	NA	0.548811	0.313024
Ga0226122_02_1081517_1081612	96	hypothetical protein	NA	NA	NA	NA	NA	NA	NA	NA	NA	0.548421	0.680699
Ga0226122_02_1803090_1803434	345	hypothetical protein	NA	NA	NA	NA	NA	NA	NA	NA	NA	0.548105	0.544732
Ga0226122_01_2024123_2025163	1041	putative membrane protein	COG3768	PF05128	TIGR01620	K08990	Not Included in Pathway or Brite	Poorly characterized	General function prediction only	ycjF	putative membrane protein	0.546679	0.449643
Ga0226122_02_127698_128156	459	Fur family zinc uptake transcriptional regulator	COG0735	PF01475	NA	K09823	multiple functions	multiple functions	multiple functions	zur	Fur family transcriptional regulator, zinc uptake regulator	0.544361	0.673266
Ga0226122_01_2426259_2427416	1158	purine-binding chemotaxis protein CheW	COG0835	PF01584	NA	K03408	multiple functions	multiple functions	multiple functions	cheW	purine-binding chemotaxis protein CheW	0.544303	0.0785337
Ga0226122_01_1403689_1404891	1203	DHA1 family bicyclomycin/chloramphenicol resistance-like MFS transporter	COG2814	PF07690	TIGR00710	K07552	Brite Hierarchies	Protein families: signaling and cellular processes	Transporters [BR:ko02000]	bcr, tcaB	MFS transporter, DHA1 family, multidrug resistance protein	0.543778	0.34624
Ga0226122_02_1105159_1105413	255	CRP-like cAMP-binding protein	COG0664	PF13545	NA	NA	NA	NA	NA	NA	NA	0.543504	0.365839
Ga0226122_02_1300730_1301599	870	LysR family glycine cleavage system transcriptional activator	COG0583	PF00126,PF03466	NA	K03566	multiple functions	multiple functions	multiple functions	gcvA	LysR family transcriptional regulator, glycine cleavage system transcriptional activator	0.54251	0.664958
Ga0226122_02_1247636_1247992	357	flagellar hook-basal body complex protein FliE	COG1677	PF02049	TIGR00205	K02408	multiple functions	multiple functions	multiple functions	fliE	flagellar hook-basal body complex protein FliE	0.542121	0.438779
Ga0226122_02_1808280_1808798	519	uncharacterized protein YcfJ	COG3134	PF05433	NA	NA	NA	NA	NA	NA	NA	0.54187	0.86637
Ga0226122_01_2282077_2284107	2031	excinuclease ABC subunit B	COG0556	PF00271,PF02151,PF04851,PF12344	TIGR00631	K03702	multiple functions	multiple functions	multiple functions	uvrB	excinuclease ABC subunit B	0.541614	0.200263
Ga0226122_02_1199604_1200095	492	hypothetical protein	NA	PF06891	NA	NA	NA	NA	NA	NA	NA	0.541225	0.562318
Ga0226122_01_1778840_1779349	510	hypothetical protein	NA	NA	NA	NA	NA	NA	NA	NA	NA	0.53968	0.197823
Ga0226122_02_12414_13625	1212	CP family cyanate transporter-like MFS transporter	COG2807	PF07690	TIGR00896	K03449	Brite Hierarchies	Protein families: signaling and cellular processes	Transporters [BR:ko02000]	MFS.CP	MFS transporter, CP family, cyanate transporter	0.539289	0.142925
Ga0226122_02_750378_750518	141	predicted PurR-regulated permease PerM	COG0628	NA	NA	NA	NA	NA	NA	NA	NA	0.537465	0.42407
Ga0226122_02_1728238_1729410	1173	MFS family permease	COG0477	PF07690	NA	NA	NA	NA	NA	NA	NA	0.537358	0.125986
Ga0226122_02_1037872_1038117	246	hypothetical protein	NA	NA	NA	NA	NA	NA	NA	NA	NA	0.53541	0.384698
Ga0226122_01_1754045_1754374	330	tRNA 2-thiouridine synthesizing protein E	COG2920	PF04358	TIGR03342	K11179	multiple functions	multiple functions	multiple functions	tusE, dsrC	tRNA 2-thiouridine synthesizing protein E [EC:2.8.1.-]	0.534959	0.181109
Ga0226122_01_2143320_2144726	1407	4-amino-4-deoxy-L-arabinose transferase-like glycosyltransferase	COG1807	PF02366	NA	NA	NA	NA	NA	NA	NA	0.533835	0.296583
Ga0226122_03_57097_57678	582	hypothetical protein	NA	PF11140	NA	NA	NA	NA	NA	NA	NA	0.533094	0.463063
Ga0226122_01_1630550_1631935	1386	probable O-glycosylation ligase (exosortase A-associated)	COG3307	PF04932	TIGR03097	NA	NA	NA	NA	NA	NA	0.533055	0.362375
Ga0226122_02_1615300_1615416	117	transposase-like protein	COG3677	NA	NA	NA	NA	NA	NA	NA	NA	0.532941	0.697971
Ga0226122_02_1796473_1797147	675	putative alpha-1,2-mannosidase	COG3537	PF07971	NA	NA	NA	NA	NA	NA	NA	0.532558	0.396762
Ga0226122_01_1357838_1358227	390	phage shock protein C	COG1983	PF04024	TIGR02978	K03973	Brite Hierarchies	general Brite Hierarchies	general Brite Hierarchies	pspC	phage shock protein C	0.532157	0.424663
Ga0226122_01_1431255_1431836	582	DNA transformation protein	COG3070	PF04993,PF04994	NA	K07343	Not Included in Pathway or Brite	Unclassified: signaling and cellular processes	Cell motility	tfoX	DNA transformation protein and related proteins	0.531691	0.35329
Ga0226122_01_68497_69168	672	putative amino-acid transport system permease protein	COG0765	PF00528	TIGR01726	K16962	multiple functions	multiple functions	multiple functions	yxeN	putative S-methylcysteine transport system permease protein	0.531628	0.645059
Ga0226122_02_1470110_1471288	1179	chitin-binding protein	COG3397	PF02839,PF03067	NA	K03933	Not Included in Pathway or Brite	Poorly characterized	General function prediction only	cpbD	chitin-binding protein	0.530569	0.348503
Ga0226122_01_2754425_2755555	1131	oxaloacetate decarboxylase beta subunit	COG1883	PF03977	TIGR01109	K01572	NA	NA	NA	NA	NA	0.529367	0.165226
Ga0226122_01_1883288_1884736	1449	hypothetical protein	NA	PF13365	NA	NA	NA	NA	NA	NA	NA	0.528828	0.301401
Ga0226122_02_712768_713235	468	hypothetical protein	NA	NA	NA	NA	NA	NA	NA	NA	NA	0.528582	0.699824
Ga0226122_02_1765706_1766149	444	uncharacterized RDD family membrane protein YckC	COG1714	PF06271	NA	NA	NA	NA	NA	NA	NA	0.527408	0.112756
Ga0226122_03_58022_58840	819	septal ring factor EnvC (AmiA/AmiB activator)	COG4942	NA	NA	NA	NA	NA	NA	NA	NA	0.527161	0.262634
Ga0226122_02_281033_281584	552	hypothetical protein	NA	NA	NA	NA	NA	NA	NA	NA	NA	0.527119	0.410935
Ga0226122_02_580591_580836	246	hypothetical protein	NA	NA	NA	NA	NA	NA	NA	NA	NA	0.525412	0.711061
Ga0226122_02_238691_239281	591	cytochrome c oxidase assembly protein subunit 11	COG3175	PF04442	NA	K02258	multiple functions	multiple functions	multiple functions	COX11, ctaG	cytochrome c oxidase assembly protein subunit 11	0.524788	0.326396
Ga0226122_02_193153_194049	897	iron complex transport system substrate-binding protein	COG0614	PF01497	NA	K02016	Brite Hierarchies	Protein families: signaling and cellular processes	Transporters [BR:ko02000]	ABC.FEV.S	iron complex transport system substrate-binding protein	0.524272	0.301401
Ga0226122_01_1399496_1400155	660	two-component system OmpR family response regulator	COG0745	PF00072,PF00486	NA	K02483	Brite Hierarchies	Protein families: signaling and cellular processes	Two-component system [BR:ko02022]	K02483	two-component system, OmpR family, response regulator	0.52326	0.622273
Ga0226122_02_1587484_1588068	585	multimeric flavodoxin WrbA	COG0655	PF03358	NA	NA	NA	NA	NA	NA	NA	0.521766	0.673792
Ga0226122_02_1392693_1393244	552	hypothetical protein	NA	NA	NA	NA	NA	NA	NA	NA	NA	0.521376	0.606121
Ga0226122_01_2264182_2264634	453	uncharacterized membrane protein YfbV (UPF0208 family)	COG3092	PF04217	NA	K09899	Not Included in Pathway or Brite	Poorly characterized	Function unknown	K09899	uncharacterized protein	0.520858	0.156804
Ga0226122_02_1558026_1558811	786	outer membrane lipoprotein-sorting protein	COG2834	PF17131	NA	NA	NA	NA	NA	NA	NA	0.520074	0.193989
Ga0226122_03_53057_54130	1074	hypothetical protein	NA	PF09994	NA	NA	NA	NA	NA	NA	NA	0.519955	0.544314
Ga0226122_01_1134752_1135429	678	arginine/ornithine transport system permease protein	COG4160	PF00528	TIGR01726	K10023	multiple functions	multiple functions	multiple functions	aotM	arginine/ornithine transport system permease protein	0.519689	0.119409
Ga0226122_01_2875049_2875849	801	hypothetical protein	NA	NA	NA	NA	NA	NA	NA	NA	NA	0.518441	0.0889294
Ga0226122_01_1044763_1045230	468	Lrp/AsnC family transcriptional regulator	COG1522	PF01037,PF13412	NA	K05800	Brite Hierarchies	Protein families: genetic information processing	Transcription factors [BR:ko03000]	ybaO	Lrp/AsnC family transcriptional regulator	0.518428	0.440716
Ga0226122_02_266554_267960	1407	CIC family chloride channel protein	COG0038	PF00654	NA	K03281	Not Included in Pathway or Brite	Unclassified: signaling and cellular processes	Transport	TC.CIC	chloride channel protein, CIC family	0.518117	0.456726
Ga0226122_01_1684736_1685152	417	uncharacterized membrane protein	COG3671	NA	NA	NA	NA	NA	NA	NA	NA	0.517904	0.320644
Ga0226122_02_891832_892170	339	4a-hydroxytetrahydrobiopterin dehydratase	COG2154	PF01329	NA	K01724	multiple functions	multiple functions	multiple functions	PCBD, phhB	4a-hydroxytetrahydrobiopterin dehydratase [EC:4.2.1.96]	0.517023	0.645059
Ga0226122_02_1345664_1347022	1359	diguanylate cyclase (GGDEF)-like protein	COG3452	PF00990,PF03924	TIGR00254	NA	NA	NA	NA	NA	NA	0.516699	0.521839
Ga0226122_02_507382_509043	1662	MoxR-like ATPase	COG0714	PF07728,PF12592	NA	K03924	Not Included in Pathway or Brite	Unclassified: metabolism	Enzymes with EC numbers	moxR	MoxR-like ATPase [EC:3.6.3.-]	0.516255	0.206803
Ga0226122_01_247397_248077	681	general secretion pathway protein J	COG4795	PF07963,PF11612	TIGR01711	K02459	multiple functions	multiple functions	multiple functions	gspJ	general secretion pathway protein J	0.516091	0.233751
Ga0226122_01_1607492_1607974	483	DNA-binding MarR family transcriptional regulator	COG1846	PF01047	NA	NA	NA	NA	NA	NA	NA	0.515687	0.42407
Ga0226122_01_2761424_2761990	567	hypothetical protein	NA	NA	NA	NA	NA	NA	NA	NA	NA	0.51559	0.698939
Ga0226122_01_868123_868437	315	negative regulator of flagellin synthesis FlgM	COG2747	PF04316	TIGR03824	K02398	multiple functions	multiple functions	multiple functions	flgM	negative regulator of flagellin synthesis FlgM	0.514419	0.551077
Ga0226122_01_2328989_2329984	996	Zn-dependent protease with chaperone function	COG0501	PF01435	NA	NA	NA	NA	NA	NA	NA	0.514223	0.126172
Ga0226122_01_1547835_1548878	1044	nicotinate-nucleotide--dimethylbenzimidazole phosphoribosyltransferase	COG2038	PF02277	TIGR03160	K00768	Metabolism	Metabolism of cofactors and vitamins	Porphyrin metabolism [PATH:ko00860]	E2.4.2.21, cobU, cobT	nicotinate-nucleotide--dimethylbenzimidazole phosphoribosyltransferase [EC:2.4.2.21]	0.513244	0.105642
Ga0226122_02_1454299_1454790	492	catechol 2,3-dioxygenase-like lactoylglutathione lyase family enzyme	COG0346	PF00903	NA	NA	NA	NA	NA	NA	NA	0.513203	0.33403
Ga0226122_01_849370_849792	423	hypothetical protein	NA	NA	NA	NA	NA	NA	NA	NA	NA	0.51292	0.543071
Ga0226122_02_629627_630646	1020	tellurite resistance protein TerC	COG0861	PF03741	TIGR03718	K05794	Not Included in Pathway or Brite	Unclassified: signaling and cellular processes	Others	terC	tellurite resistance protein TerC	0.512178	0.230934
Ga0226122_02_162641_164029	1389	outer membrane protein TolC	COG1538	PF02321	NA	NA	NA	NA	NA	NA	NA	0.511026	0.50426
Ga0226122_03_68461_69189	729	type 1 fimbria pilin	COG3539	PF00419	NA	NA	NA	NA	NA	NA	NA	0.510621	0.181329
Ga0226122_02_1849027_1849344	318	beta-galactosidase/beta-glucuronidase	COG3250	NA	NA	NA	NA	NA	NA	NA	NA	0.510541	0.458112
Ga0226122_02_1143161_1143547	387	hypothetical protein	NA	PF11742	NA	NA	NA	NA	NA	NA	NA	0.510421	0.461358
Ga0226122_01_1635866_1636942	1077	glycosyltransferase involved in cell wall biosynthesis	COG0438	PF00534	NA	NA	NA	NA	NA	NA	NA	0.509806	0.431985
Ga0226122_02_647232_647462	231	HD-GYP domain-containing protein (c-di-GMP phosphodiesterase class II)	COG2206	NA	NA	NA	NA	NA	NA	NA	NA	0.508197	0.600444
Ga0226122_02_578789_580228	1440	hypothetical protein	NA	NA	NA	NA	NA	NA	NA	NA	NA	0.507828	0.457062
Ga0226122_02_923730_925499	1770	methyl-accepting chemotaxis protein	COG0840	PF00015,PF00672	NA	K03406	multiple functions	multiple functions	multiple functions	mcp	methyl-accepting chemotaxis protein	0.507148	0.476505
Ga0226122_02_873132_874682	1551	diguanylate cyclase (GGDEF)-like protein	COG2199	PF00990,PF02743	TIGR00254	NA	NA	NA	NA	NA	NA	0.506983	0.301401
Ga0226122_02_718549_719016	468	hypothetical protein	NA	NA	NA	NA	NA	NA	NA	NA	NA	0.50675	0.347375
Ga0226122_01_1498312_1498626	315	uncharacterized protein YbjQ (UPF0145 family)	COG0393	PF01906	NA	NA	NA	NA	NA	NA	NA	0.506639	0.328651
Ga0226122_01_2683401_2684426	1026	peptide/nickel transport system permease protein	COG1173	PF00528	NA	K02034	multiple functions	multiple functions	multiple functions	ABC.PE.P1	peptide/nickel transport system permease protein	0.506245	0.468046
Ga0226122_02_317467_318438	972	cytochrome c peroxidase	COG1858	PF00034,PF03150	NA	K00428	Not Included in Pathway or Brite	Unclassified: metabolism	Enzymes with EC numbers	E1.11.1.5	cytochrome c peroxidase [EC:1.11.1.5]	0.506174	0.452115
Ga0226122_03_49447_50091	645	hypothetical protein	NA	NA	NA	NA	NA	NA	NA	NA	NA	0.505456	0.42407
Ga0226122_01_995641_996303	663	trk system potassium uptake protein TrkA	COG0569	PF02080,PF02254	NA	K03499	Brite Hierarchies	Protein families: signaling and cellular processes	Transporters [BR:ko02000]	trkA, ktrA, ktrC	trk/ktr system potassium uptake protein	0.505437	0.332176
Ga0226122_02_996699_997055	357	diacylglycerol kinase (ATP)	COG0818	PF01219	NA	K00901	multiple functions	multiple functions	multiple functions	dgkA, DGK	diacylglycerol kinase (ATP) [EC:2.7.1.107]	0.504591	0.686487
Ga0226122_01_2261124_2261918	795	putative ABC transport system ATP-binding protein	COG1101	PF00005	NA	K05833	Brite Hierarchies	Protein families: signaling and cellular processes	Transporters [BR:ko02000]	K05833	putative tryptophan/tyrosine transport system ATP-binding protein	0.503906	0.311907
Ga0226122_01_20227_22401	2175	DNA helicase-2/ATP-dependent DNA helicase PcrA	COG0210	PF00580,PF13361	TIGR01075	K03657	multiple functions	multiple functions	multiple functions	uvrD, pcrA	DNA helicase II / ATP-dependent DNA helicase PcrA [EC:3.6.4.12]	0.502171	0.154858
Ga0226122_01_1450272_1451108	837	hypothetical protein	NA	PF10977	NA	NA	NA	NA	NA	NA	NA	0.501983	0.148794
Ga0226122_01_1768960_1770276	1317	adhesin transport system outer membrane protein	COG1538	PF02321	TIGR01844	K12543	Brite Hierarchies	Protein families: signaling and cellular processes	general Protein families: signaling and cellular processes	lapE	outer membrane protein, adhesin transport system	0.501785	0.400633
Ga0226122_02_1147321_1148160	840	energy-coupling factor transport system permease protein	COG0619	PF02361	NA	K16785	multiple functions	multiple functions	multiple functions	ecfT	energy-coupling factor transport system permease protein	0.501678	0.243837
Ga0226122_01_2533446_2534114	669	uncharacterized membrane protein YebE (DUF533 family)	COG2979	PF04391	NA	NA	NA	NA	NA	NA	NA	0.500974	0.877187
Ga0226122_02_1469071_1469400	330	small multidrug resistance pump	COG2076	PF00893	NA	K03297	Brite Hierarchies	Protein families: signaling and cellular processes	Transporters [BR:ko02000]	emrE, qac, mmr, smr	small multidrug resistance pump	0.499409	0.417915
Ga0226122_02_1087543_1088772	1230	NADH dehydrogenase	COG1252	PF07992	NA	K03885	Metabolism	Energy metabolism	Oxidative phosphorylation [PATH:ko00190]	ndh	NADH:ubiquinone reductase (H+-translocating) [EC:7.1.1.2]	0.498374	0.38735
Ga0226122_02_590477_592648	2172	hemoglobin/transferrin/lactoferrin receptor protein	COG1629	PF00593,PF07715	TIGR01786	K16087	Brite Hierarchies	Protein families: signaling and cellular processes	Transporters [BR:ko02000]	TC.FEV.OM3, tbpA, hemR, lbpA, hpuB, bhuR, hugA, hmbR	hemoglobin/transferrin/lactoferrin receptor protein	0.497603	0.224814
Ga0226122_01_2200563_2203637	3075	error-prone DNA polymerase	COG0587	PF01336,PF02811,PF07733,PF14579	TIGR00594	K14162	Brite Hierarchies	Protein families: genetic information processing	DNA repair and recombination proteins [BR:ko03400]	dnaE2	error-prone DNA polymerase [EC:2.7.7.7]	0.496906	0.258104
Ga0226122_01_604065_604745	681	DNA mismatch repair protein MutH	COG3066	PF02976	TIGR02248	K03573	multiple functions	multiple functions	multiple functions	mutH	DNA mismatch repair protein MutH	0.496901	0.499603
Ga0226122_02_554894_555832	939	diguanylate cyclase (GGDEF)-like protein	COG3706	PF00072,PF00990	TIGR00254	NA	NA	NA	NA	NA	NA	0.496743	0.154121
Ga0226122_02_99007_99246	240	hypothetical protein	NA	NA	NA	NA	NA	NA	NA	NA	NA	0.496242	0.622273
Ga0226122_01_1576887_1577750	864	geranylgeranyl diphosphate synthase type II	COG0142	PF00348	NA	K13789	multiple functions	multiple functions	multiple functions	GGPS	geranylgeranyl diphosphate synthase, type II [EC:2.5.1.1 2.5.1.10 2.5.1.29]	0.495566	0.645059
Ga0226122_01_1609726_1610274	549	adenylate cyclase class 2	COG1437	PF01928	TIGR00318	K05873	Metabolism	Nucleotide metabolism	Purine metabolism [PATH:ko00230]	cyaB	adenylate cyclase, class 2 [EC:4.6.1.1]	0.495508	0.366153
Ga0226122_02_910759_911472	714	putative ABC transport system ATP-binding protein	COG1136	PF00005	NA	K02003	Brite Hierarchies	Protein families: signaling and cellular processes	Transporters [BR:ko02000]	ABC.CD.A	putative ABC transport system ATP-binding protein	0.495274	0.233751
Ga0226122_02_1484152_1484325	174	hypothetical protein	NA	NA	NA	NA	NA	NA	NA	NA	NA	0.494903	0.358964
Ga0226122_01_107394_107561	168	hypothetical protein	NA	NA	NA	NA	NA	NA	NA	NA	NA	0.494482	0.521839
Ga0226122_01_1639754_1641856	2103	protein involved in polysaccharide export with SLBB domain	COG1596	PF02563,PF10531	NA	NA	NA	NA	NA	NA	NA	0.493968	0.541166
Ga0226122_01_1079039_1079437	399	hypothetical protein	NA	NA	NA	NA	NA	NA	NA	NA	NA	0.4938	0.311186
Ga0226122_01_3231924_3232394	471	predicted RNA-binding protein with PUA-like domain	COG2947	PF01878	NA	NA	NA	NA	NA	NA	NA	0.493454	0.516329
Ga0226122_01_1302629_1303435	807	malonyl-CoA O-methyltransferase	COG2226	PF08241	TIGR02072	K02169	Metabolism	Metabolism of cofactors and vitamins	Biotin metabolism [PATH:ko00780]	bioC	malonyl-CoA O-methyltransferase [EC:2.1.1.197]	0.493445	0.458374
Ga0226122_01_1543378_1544058	681	hypothetical protein	NA	PF08856	NA	NA	NA	NA	NA	NA	NA	0.493269	0.680915
Ga0226122_02_320916_321383	468	organic hydroperoxide reductase OsmC/OhrA	COG1764	PF02566	NA	NA	NA	NA	NA	NA	NA	0.491699	0.399004
Ga0226122_02_1313940_1314950	1011	iron(III) transport system substrate-binding protein	COG1840	PF13343	TIGR03261	K02012	multiple functions	multiple functions	multiple functions	afuA, fbpA	iron(III) transport system substrate-binding protein	0.49167	0.511862
Ga0226122_01_2969952_2970617	666	outer membrane protein	NA	PF13505	TIGR04219	NA	NA	NA	NA	NA	NA	0.491044	0.699472
Ga0226122_01_732967_733452	486	SsrA-binding protein	COG0691	PF01668	TIGR00086	K03664	Not Included in Pathway or Brite	general Not Included in Pathway or Brite	general Not Included in Pathway or Brite	smpB	SsrA-binding protein	0.491043	0.226446
Ga0226122_01_153852_155396	1545	hypothetical protein	NA	NA	NA	NA	NA	NA	NA	NA	NA	0.490391	0.404717
Ga0226122_02_477710_479557	1848	peptidoglycan/LPS O-acetylase OafA/YrhL	COG1835	PF01757	NA	NA	NA	NA	NA	NA	NA	0.490003	0.552154
Ga0226122_02_1833340_1834497	1158	RND family efflux transporter MFP subunit	COG0845	PF13437,PF13533	TIGR01730	NA	NA	NA	NA	NA	NA	0.489662	0.553585
Ga0226122_01_155401_155973	573	RNA polymerase sigma factor (TIGR02999 family)	COG1595	PF07638	TIGR02999	NA	NA	NA	NA	NA	NA	0.487323	0.458854
Ga0226122_01_117066_118175	1110	DNA processing protein	COG0758	PF02481	TIGR00732	K04096	Not Included in Pathway or Brite	general Not Included in Pathway or Brite	general Not Included in Pathway or Brite	smf	DNA processing protein	0.486864	0.325031
Ga0226122_02_705981_708359	2379	trimethylamine-N-oxide reductase (cytochrome c)	COG0243	PF00384,PF01568	TIGR00509	K07811	multiple functions	multiple functions	multiple functions	torA	trimethylamine-N-oxide reductase (cytochrome c) [EC:1.7.2.3]	0.486181	0.215672
Ga0226122_01_1793641_1796787	3147	HD-GYP domain-containing protein (c-di-GMP phosphodiesterase class II)/ABC-type amino acid transport substrate-binding protein	COG0834,COG2206	PF00497,PF01966,PF13487	NA	NA	NA	NA	NA	NA	NA	0.48545	0.297114
Ga0226122_01_2530241_2530366	126	large subunit ribosomal protein L36	COG0257	PF00444	TIGR01022	K02919	multiple functions	multiple functions	multiple functions	RP-L36, MRPL36, rpmJ	large subunit ribosomal protein L36	0.484407	0.727649
Ga0226122_01_972545_973744	1200	CNT family concentrative nucleoside transporter	COG1972	PF01773,PF07662,PF07670	TIGR00804	K03317	Not Included in Pathway or Brite	Unclassified: signaling and cellular processes	Transport	TC.CNT	concentrative nucleoside transporter, CNT family	0.484168	0.33542
Ga0226122_01_178144_179352	1209	MFS family permease	COG0477	PF07690	NA	NA	NA	NA	NA	NA	NA	0.483706	0.236058
Ga0226122_02_1348938_1349756	819	transcriptional regulator with XRE-family HTH domain	COG1396	NA	NA	NA	NA	NA	NA	NA	NA	0.483471	0.367843
Ga0226122_02_951810_954389	2580	two-component system autoinducer 2 sensor kinase/phosphatase LuxQ	COG0642,COG0784	PF00072,PF00512,PF02518,PF09308	NA	K10909	multiple functions	multiple functions	multiple functions	luxQ	two-component system, autoinducer 2 sensor kinase/phosphatase LuxQ [EC:2.7.13.3 3.1.3.-]	0.48208	0.169735
Ga0226122_02_1307097_1308002	906	uncharacterized protein VirK/YbjX	COG2990	PF04393	NA	K09824	Not Included in Pathway or Brite	Poorly characterized	Function unknown	virK	uncharacterized protein	0.482049	0.368577
Ga0226122_02_1502554_1503738	1185	diguanylate cyclase (GGDEF)-like protein	COG2199	PF00990	TIGR00254	NA	NA	NA	NA	NA	NA	0.482023	0.393906
Ga0226122_01_726205_727041	837	uncharacterized protein (DUF849 family)	COG3246	PF05853	NA	NA	NA	NA	NA	NA	NA	0.481931	0.380647
Ga0226122_01_2055451_2056845	1395	BCCT family betaine/carnitine transporter	COG1292	PF02028	TIGR00842	K03451	Not Included in Pathway or Brite	Unclassified: signaling and cellular processes	Transport	TC.BCT	betaine/carnitine transporter, BCCT family	0.48089	0.120773
Ga0226122_01_779422_780183	762	chemotaxis protein MotA	COG1291	PF01618	NA	K02556	multiple functions	multiple functions	multiple functions	motA	chemotaxis protein MotA	0.480071	0.348503
Ga0226122_01_1797658_1798083	426	MSHA pilin protein MshA	COG2165	PF07963	TIGR02532	K10924	multiple functions	multiple functions	multiple functions	mshA	MSHA pilin protein MshA	0.479724	0.594753
Ga0226122_01_1279380_1281818	2439	microbial collagenase	NA	PF01752,PF08453	NA	K01387	Brite Hierarchies	general Brite Hierarchies	general Brite Hierarchies	colA	microbial collagenase [EC:3.4.24.3]	0.478402	0.26845
Ga0226122_01_2878399_2879403	1005	ornithine carbamoyltransferase	COG0078	PF00185,PF02729	TIGR00658	K00611	Metabolism	Amino acid metabolism	Arginine biosynthesis [PATH:ko00220]	OTC, argF, argI	ornithine carbamoyltransferase [EC:2.1.3.3]	0.477912	0.468446
Ga0226122_03_71280_71918	639	outer membrane usher protein FimD/PapC	COG3188	PF13954	NA	NA	NA	NA	NA	NA	NA	0.477578	0.458854
Ga0226122_01_14995_15909	915	chloramphenicol-sensitive protein RarD	COG2962	PF00892	TIGR00688	K05786	Brite Hierarchies	Protein families: signaling and cellular processes	Transporters [BR:ko02000]	rarD	chloramphenicol-sensitive protein RarD	0.476956	0.401778
Ga0226122_01_2030433_2032133	1701	signal transduction histidine kinase/CheY-like chemotaxis protein	COG0642,COG0784	PF00072,PF00512,PF02518	NA	NA	NA	NA	NA	NA	NA	0.476744	0.491372
Ga0226122_02_790598_792262	1665	electron-transferring-flavoprotein dehydrogenase	COG0644	PF05187,PF13450	NA	K00311	Not Included in Pathway or Brite	Unclassified: metabolism	Enzymes with EC numbers	ETFDH	electron-transferring-flavoprotein dehydrogenase [EC:1.5.5.1]	0.476708	0.192696
Ga0226122_02_803644_804387	744	arginine transport system substrate-binding protein	COG0834	PF00497	TIGR01096	K09997	multiple functions	multiple functions	multiple functions	artI	arginine transport system substrate-binding protein	0.475452	0.536551
Ga0226122_02_720425_721351	927	iron complex transport system permease protein	COG0609	PF01032	NA	K02015	Brite Hierarchies	Protein families: signaling and cellular processes	Transporters [BR:ko02000]	ABC.FEV.P	iron complex transport system permease protein	0.475252	0.360229
Ga0226122_01_3196400_3197206	807	glutamate racemase	COG0796	PF01177	TIGR00067	K01776	multiple functions	multiple functions	multiple functions	murI	glutamate racemase [EC:5.1.1.3]	0.474977	0.243837
Ga0226122_02_1623220_1623996	777	outer membrane protein	COG3713	PF06629	NA	K07274	Brite Hierarchies	Protein families: signaling and cellular processes	Transporters [BR:ko02000]	mipA, ompV	MipA family protein	0.474591	0.185242
Ga0226122_01_279375_281975	2601	iron complex outermembrane receptor protein	COG1629	PF00593,PF07715	NA	K02014	Brite Hierarchies	Protein families: signaling and cellular processes	Transporters [BR:ko02000]	TC.FEV.OM	iron complex outermembrane recepter protein	0.474329	0.233751
Ga0226122_01_1299031_1300308	1278	adenosylmethionine-8-amino-7-oxononanoate aminotransferase	COG0161	PF00202	TIGR00508	K00833	multiple functions	multiple functions	multiple functions	bioA	adenosylmethionine---8-amino-7-oxononanoate aminotransferase [EC:2.6.1.62]	0.473334	0.57421
Ga0226122_01_722109_723767	1659	MscS family membrane protein	COG0668	PF00924	NA	K16052	Brite Hierarchies	Protein families: signaling and cellular processes	Transporters [BR:ko02000]	ynaI, mscMJ	MscS family membrane protein	0.472511	0.543615
Ga0226122_02_139486_140238	753	glycerophosphoryl diester phosphodiesterase	COG0584	PF03009	NA	K01126	Metabolism	Lipid metabolism	Glycerophospholipid metabolism [PATH:ko00564]	E3.1.4.46, glpQ, ugpQ	glycerophosphoryl diester phosphodiesterase [EC:3.1.4.46]	0.470273	0.436272
Ga0226122_02_1843318_1843974	657	AcrR family transcriptional regulator	COG1309	PF00440	NA	NA	NA	NA	NA	NA	NA	0.47014	0.317703
Ga0226122_02_1538496_1539857	1362	tetratricopeptide (TPR) repeat protein	COG0457	NA	NA	NA	NA	NA	NA	NA	NA	0.469139	0.140007
Ga0226122_02_939198_939545	348	phasin family protein	COG5033	PF09361	TIGR02809	NA	NA	NA	NA	NA	NA	0.468454	0.358248
Ga0226122_02_1620725_1621708	984	aryl-alcohol dehydrogenase-like predicted oxidoreductase	COG0667	PF00248	NA	NA	NA	NA	NA	NA	NA	0.46821	0.338775
Ga0226122_02_759961_761634	1674	sigma-B regulation protein RsbU (phosphoserine phosphatase)	COG2172,COG2208	PF00072,PF07228,PF13581	NA	K07315	Brite Hierarchies	Protein families: genetic information processing	Transcription machinery [BR:ko03021]	rsbU_P	phosphoserine phosphatase RsbU/P [EC:3.1.3.3]	0.467996	0.546045
Ga0226122_01_2579409_2581232	1824	membrane-anchored protein YejM (alkaline phosphatase superfamily)	COG3083	PF00884,PF11893	NA	K07014	Not Included in Pathway or Brite	Poorly characterized	Function unknown	K07014	uncharacterized protein	0.467729	0.438026
Ga0226122_01_2552656_2552964	309	BolA protein	COG0271	PF01722	NA	K05527	Brite Hierarchies	Protein families: genetic information processing	Transcription factors [BR:ko03000]	bolA	BolA family transcriptional regulator, general stress-responsive regulator	0.467336	0.357809
Ga0226122_01_515929_516408	480	stringent starvation protein B	COG2969	PF04386	NA	K03600	Brite Hierarchies	Protein families: genetic information processing	Transcription machinery [BR:ko03021]	sspB	stringent starvation protein B	0.467322	0.187429
Ga0226122_02_134131_134940	810	HAD superfamily hydrolase (TIGR01484 family)	COG0561	PF08282	TIGR01484	K07024	Metabolism	Carbohydrate metabolism	Starch and sucrose metabolism [PATH:ko00500]	SPP	sucrose-6-phosphatase [EC:3.1.3.24]	0.466017	0.29832
Ga0226122_01_2125603_2125785	183	hypothetical protein	NA	NA	NA	NA	NA	NA	NA	NA	NA	0.465916	0.645059
Ga0226122_01_2488467_2488877	411	GNAT superfamily N-acetyltransferase	COG0454	PF13508	NA	NA	NA	NA	NA	NA	NA	0.465715	0.200263
Ga0226122_01_2334278_2336242	1965	DNA topoisomerase-3	COG0550	PF01131,PF01751	TIGR01056	K03169	Brite Hierarchies	Protein families: genetic information processing	DNA replication proteins [BR:ko03032]	topB	DNA topoisomerase III [EC:5.6.2.1]	0.465361	0.153671
Ga0226122_02_1042537_1042803	267	hypothetical protein	NA	NA	NA	NA	NA	NA	NA	NA	NA	0.465351	0.551665
Ga0226122_01_87965_88705	741	polar amino acid transport system permease protein	COG0765	PF00528	TIGR01726	K02029	Brite Hierarchies	Protein families: signaling and cellular processes	Transporters [BR:ko02000]	ABC.PA.P	polar amino acid transport system permease protein	0.464763	0.475608
Ga0226122_03_30359_30739	381	inner membrane protein	COG1988	PF04307	NA	K07038	Not Included in Pathway or Brite	Poorly characterized	General function prediction only	K07038	inner membrane protein	0.464611	0.533729
Ga0226122_01_2287665_2289158	1494	hypothetical protein	NA	NA	NA	NA	NA	NA	NA	NA	NA	0.463957	0.398192
Ga0226122_02_643847_643951	105	hypothetical protein	NA	NA	NA	NA	NA	NA	NA	NA	NA	0.463896	0.43344
Ga0226122_02_1312094_1313200	1107	iron(III) transport system ATP-binding protein	COG3842	PF00005,PF08402	TIGR03265	K02010	multiple functions	multiple functions	multiple functions	afuC, fbpC	iron(III) transport system ATP-binding protein [EC:7.2.2.7]	0.462149	0.527967
Ga0226122_01_1079430_1079525	96	hypothetical protein	NA	NA	NA	NA	NA	NA	NA	NA	NA	0.461697	0.557195
Ga0226122_02_657350_658231	882	AraC-like DNA-binding protein	COG2207	PF06719,PF12833	NA	NA	NA	NA	NA	NA	NA	0.461629	0.227582
Ga0226122_01_611157_612305	1149	sodium-dependent phosphate cotransporter	COG1283	PF02690	NA	K14683	multiple functions	multiple functions	multiple functions	SLC34A, NPT, nptA	solute carrier family 34 (sodium-dependent phosphate cotransporter)	0.461428	NA
Ga0226122_01_2612295_2612882	588	hypothetical protein	NA	NA	NA	NA	NA	NA	NA	NA	NA	0.461289	0.645059
Ga0226122_02_209089_209490	402	hypothetical protein	COG3791	PF04828	NA	NA	NA	NA	NA	NA	NA	0.460543	0.473298
Ga0226122_01_191824_192039	216	hypothetical protein	NA	NA	NA	NA	NA	NA	NA	NA	NA	0.460303	0.667573
Ga0226122_01_2456684_2457094	411	flagellar protein FliS	COG1516	PF02561	TIGR00208	K02422	multiple functions	multiple functions	multiple functions	fliS	flagellar secretion chaperone FliS	0.459725	0.473298
Ga0226122_01_299494_299796	303	hypothetical protein	NA	NA	NA	NA	NA	NA	NA	NA	NA	0.45863	0.622273
Ga0226122_02_1568800_1569858	1059	GTP cyclohydrolase II	COG0807,COG3236	PF00925,PF08719	TIGR00505,TIGR02464	K01497	multiple functions	multiple functions	multiple functions	ribA, RIB1	GTP cyclohydrolase II [EC:3.5.4.25]	0.457613	0.254994
Ga0226122_01_265430_267415	1986	dipeptidyl aminopeptidase/acylaminoacyl peptidase	COG1506	PF00326	NA	NA	NA	NA	NA	NA	NA	0.457036	0.299455
Ga0226122_02_879323_879748	426	GNAT superfamily N-acetyltransferase	COG0454	PF00583	NA	NA	NA	NA	NA	NA	NA	0.456878	0.491513
Ga0226122_02_167022_168650	1629	hypothetical protein	NA	NA	NA	NA	NA	NA	NA	NA	NA	0.456199	0.186625
Ga0226122_01_2641331_2642677	1347	putative MATE family efflux protein	COG0534	PF01554	TIGR00797	NA	NA	NA	NA	NA	NA	0.455711	0.205166
Ga0226122_01_2682412_2683398	987	peptide/nickel transport system permease protein	COG0601	PF00528	NA	K02033	multiple functions	multiple functions	multiple functions	ABC.PE.P	peptide/nickel transport system permease protein	0.455272	0.526772
Ga0226122_01_319902_321140	1239	transposase-like protein	COG3328	PF00872	NA	NA	NA	NA	NA	NA	NA	0.455143	0.166839
Ga0226122_02_1457488_1457892	405	hypothetical protein	NA	NA	NA	NA	NA	NA	NA	NA	NA	0.454945	0.503807
Ga0226122_01_2294334_2296631	2298	formate C-acetyltransferase	COG1882	PF01228,PF02901	TIGR01255	K00656	Metabolism	Carbohydrate metabolism	general Carbohydrate metabolism	E2.3.1.54, pflD	formate C-acetyltransferase [EC:2.3.1.54]	0.454878	0.254994
Ga0226122_02_853254_853349	96	hypothetical protein	NA	NA	NA	NA	NA	NA	NA	NA	NA	0.454043	0.810624
Ga0226122_01_1306992_1308302	1311	predicted NAD/FAD-binding protein	COG2907	PF01593	NA	NA	NA	NA	NA	NA	NA	0.451813	0.381772
Ga0226122_02_705274_705426	153	hypothetical protein	NA	NA	NA	NA	NA	NA	NA	NA	NA	0.450995	0.542934
Ga0226122_02_1117920_1118741	822	phosphate transport system substrate-binding protein	COG0226	PF12849	TIGR02136	K02040	multiple functions	multiple functions	multiple functions	pstS	phosphate transport system substrate-binding protein	0.449961	0.676099
Ga0226122_01_693991_694329	339	2Fe-2S ferredoxin	COG0633	PF00111	TIGR02007	K04755	Not Included in Pathway or Brite	Unclassified: metabolism	Energy metabolism	fdx	ferredoxin, 2Fe-2S	0.449715	0.417915
Ga0226122_01_1491963_1492952	990	hypothetical protein	NA	PF11383	NA	NA	NA	NA	NA	NA	NA	0.448967	0.608143
Ga0226122_02_643165_643761	597	acyl carrier protein phosphodiesterase	COG3124	PF04336	NA	K08682	Metabolism	Metabolism of cofactors and vitamins	Pantothenate and CoA biosynthesis [PATH:ko00770]	acpH	acyl carrier protein phosphodiesterase [EC:3.1.4.14]	0.44871	0.302701
Ga0226122_01_867671_868096	426	flagella synthesis protein FlgN	COG3418	PF05130	NA	K02399	multiple functions	multiple functions	multiple functions	flgN	flagellar biosynthesis protein FlgN	0.448059	0.417915
Ga0226122_01_843614_843760	147	uncharacterized protein (DUF3084 family)	COG4372	NA	NA	NA	NA	NA	NA	NA	NA	0.447831	0.542934
Ga0226122_01_1365934_1366149	216	hypothetical protein	NA	NA	NA	NA	NA	NA	NA	NA	NA	0.447595	0.748319
Ga0226122_01_3210461_3211315	855	4-hydroxybenzoate polyprenyltransferase	COG0382	PF01040	TIGR01474	K03179	multiple functions	multiple functions	multiple functions	ubiA	4-hydroxybenzoate polyprenyltransferase [EC:2.5.1.39]	0.447375	0.542534
Ga0226122_02_1127267_1129279	2013	oligopeptidase B	COG1770	PF00326,PF02897	NA	K01354	multiple functions	multiple functions	multiple functions	ptrB	oligopeptidase B [EC:3.4.21.83]	0.447048	0.29832
Ga0226122_01_1086030_1086449	420	predicted transcriptional regulator	COG2524	PF00571	NA	NA	NA	NA	NA	NA	NA	0.446902	0.488445
Ga0226122_01_447072_447620	549	undecaprenyl-diphosphatase	COG0671	PF01569	NA	K19302	multiple functions	multiple functions	multiple functions	bcrC	undecaprenyl-diphosphatase [EC:3.6.1.27]	0.446845	0.567298
Ga0226122_01_1643368_1644210	843	DNA ligase-1	COG1793	PF01068,PF14743	NA	K10747	multiple functions	multiple functions	multiple functions	LIG1	DNA ligase 1 [EC:6.5.1.1 6.5.1.6 6.5.1.7]	0.446065	0.462083
Ga0226122_02_402870_404051	1182	CAI-1 autoinducer synthase	COG0156	PF00155	NA	K10915	Cellular Processes	Cellular community - prokaryotes	general Cellular community - prokaryotes	cqsA	CAI-1 autoinducer synthase [EC:2.3.-.-]	0.446058	0.324938
Ga0226122_01_2056827_2057021	195	BCCT family betaine/carnitine transporter	NA	NA	NA	K03451	Not Included in Pathway or Brite	Unclassified: signaling and cellular processes	Transport	TC.BCT	betaine/carnitine transporter, BCCT family	0.44604	0.391441
Ga0226122_02_829701_830606	906	3-hydroxyisobutyrate dehydrogenase	COG2084	PF03446,PF14833	TIGR01692	K00020	Metabolism	Amino acid metabolism	Valine, leucine and isoleucine degradation [PATH:ko00280]	HIBADH, mmsB	3-hydroxyisobutyrate dehydrogenase [EC:1.1.1.31]	0.445657	0.50751
Ga0226122_01_1614398_1615339	942	drug/metabolite transporter (DMT)-like permease	COG0697	PF00892	NA	NA	NA	NA	NA	NA	NA	0.445551	0.327456
Ga0226122_03_67244_67879	636	DNA invertase Pin-like site-specific DNA recombinase	COG1961	PF00239	NA	NA	NA	NA	NA	NA	NA	0.445343	0.319993
Ga0226122_02_1315217_1316320	1104	2-aminoethylphosphonate-pyruvate transaminase	COG0075	PF00266	TIGR02326	K03430	multiple functions	multiple functions	multiple functions	phnW	2-aminoethylphosphonate-pyruvate transaminase [EC:2.6.1.37]	0.444365	0.475608
Ga0226122_02_996129_996521	393	outer membrane lipoprotein SlyB	COG3133	NA	NA	NA	NA	NA	NA	NA	NA	0.443753	0.785922
Ga0226122_01_2427406_2428185	780	chromosome partitioning protein	COG1192	PF13614	NA	K03496	Brite Hierarchies	general Brite Hierarchies	general Brite Hierarchies	parA, soj	chromosome partitioning protein	0.44363	0.230934
Ga0226122_02_1155189_1156817	1629	methyl-accepting chemotaxis protein	COG0840	PF00015,PF00672	NA	K03406	multiple functions	multiple functions	multiple functions	mcp	methyl-accepting chemotaxis protein	0.443412	0.410478
Ga0226122_01_2459446_2459874	429	flagellar protein FlaG	COG1334	PF03646	NA	K06603	Brite Hierarchies	Protein families: signaling and cellular processes	Bacterial motility proteins [BR:ko02035]	flaG	flagellar protein FlaG	0.443366	0.552847
Ga0226122_02_957801_959138	1338	putative MATE family efflux protein	COG0534	PF01554	TIGR00797	NA	NA	NA	NA	NA	NA	0.443115	0.255887
Ga0226122_02_1287849_1288646	798	flagella basal body P-ring formation protein FlgA	COG1261	PF13144	TIGR03170	K02386	multiple functions	multiple functions	multiple functions	flgA	flagellar basal body P-ring formation protein FlgA	0.442818	0.262634
Ga0226122_01_1733948_1734421	474	GAF domain-containing protein	COG1956	PF13185	NA	K07170	NA	NA	NA	NA	NA	0.442072	0.183897
Ga0226122_03_25122_25382	261	prevent-host-death family protein	COG2161	PF02604	TIGR01552	NA	NA	NA	NA	NA	NA	0.442034	0.585265
Ga0226122_01_2032140_2032679	540	hypothetical protein	NA	PF07700	NA	NA	NA	NA	NA	NA	NA	0.441679	0.502604
Ga0226122_02_1327736_1328422	687	predicted DNA-binding transcriptional regulator YafY	COG2378	PF08279,PF13280	NA	NA	NA	NA	NA	NA	NA	0.441543	0.236058
Ga0226122_02_231579_232376	798	AraC-like DNA-binding protein	COG2207	PF02311,PF12833	NA	NA	NA	NA	NA	NA	NA	0.441211	0.410015
Ga0226122_02_594189_595700	1512	diguanylate cyclase (GGDEF)-like protein/PAS domain S-box-containing protein	COG2199,COG2770	PF00672,PF00989,PF00990,PF13188	TIGR00229,TIGR00254	NA	NA	NA	NA	NA	NA	0.441049	0.286506
Ga0226122_02_888634_888741	108	hypothetical protein	NA	NA	NA	NA	NA	NA	NA	NA	NA	0.440677	0.57856
Ga0226122_02_1611944_1612477	534	RimJ/RimL family protein N-acetyltransferase	COG1670	PF13302	NA	NA	NA	NA	NA	NA	NA	0.440308	0.235522
Ga0226122_02_920395_921018	624	outer membrane protein OmpA-like peptidoglycan-associated protein	COG2885	PF00691	NA	NA	NA	NA	NA	NA	NA	0.440044	0.581078
Ga0226122_01_1563621_1570553	6933	hypothetical protein	NA	PF12920	NA	NA	NA	NA	NA	NA	NA	0.439483	0.195961
Ga0226122_02_625334_625924	591	riboflavin synthase	COG0307	PF00677	TIGR00187	K00793	Metabolism	Metabolism of cofactors and vitamins	Riboflavin metabolism [PATH:ko00740]	ribE, RIB5	riboflavin synthase [EC:2.5.1.9]	0.438764	0.568049
Ga0226122_01_2249847_2249975	129	hypothetical protein	NA	NA	NA	NA	NA	NA	NA	NA	NA	0.437754	0.79062
Ga0226122_01_1557720_1558931	1212	predicted MFS family arabinose efflux permease	COG2814	PF07690	NA	NA	NA	NA	NA	NA	NA	0.437182	0.379609
Ga0226122_02_786144_787127	984	pyruvate dehydrogenase E1 component beta subunit	COG0022	PF02779,PF02780	NA	K00162	multiple functions	multiple functions	multiple functions	PDHB, pdhB	pyruvate dehydrogenase E1 component beta subunit [EC:1.2.4.1]	0.437163	0.660722
Ga0226122_02_1798987_1799427	441	PTS system fructose-specific IIA component	COG1762	PF00359	TIGR00848	K02768	multiple functions	multiple functions	multiple functions	fruB	fructose PTS system EIIA component [EC:2.7.1.202]	0.435455	0.780243
Ga0226122_02_1617982_1618983	1002	hypothetical protein	COG4874	PF02274	NA	NA	NA	NA	NA	NA	NA	0.434795	0.473298
Ga0226122_01_2065647_2066234	588	uncharacterized protein YcbK (DUF882 family)	COG3108	PF05951	TIGR01409	NA	NA	NA	NA	NA	NA	0.43466	0.526634
Ga0226122_01_182627_183619	993	aryl-alcohol dehydrogenase-like predicted oxidoreductase	COG0667	PF00248	NA	NA	NA	NA	NA	NA	NA	0.433627	0.645059
Ga0226122_02_827282_828118	837	cytochrome o ubiquinol oxidase subunit 2	COG1622	PF00116,PF06481	TIGR01433	K02297	Metabolism	Energy metabolism	Oxidative phosphorylation [PATH:ko00190]	cyoA	cytochrome o ubiquinol oxidase subunit II [EC:7.1.1.3]	0.432696	0.348503
Ga0226122_01_383435_383914	480	hypothetical protein	NA	PF11075	NA	NA	NA	NA	NA	NA	NA	0.432626	0.203629
Ga0226122_01_1545853_1546548	696	uncharacterized protein YbjT (DUF2867 family)	COG0702	PF08732	NA	NA	NA	NA	NA	NA	NA	0.431999	0.385849
Ga0226122_01_2350766_2351536	771	choline-glycine betaine transporter	COG1292	PF02028	NA	NA	NA	NA	NA	NA	NA	0.431495	0.437029
Ga0226122_01_673376_674119	744	copper homeostasis protein	COG3142	PF03932	NA	K06201	Not Included in Pathway or Brite	Unclassified: signaling and cellular processes	Others	cutC	copper homeostasis protein	0.431247	0.295474
Ga0226122_01_717079_718626	1548	AGCS family alanine or glycine:cation symporter	COG1115	PF01235	TIGR00835	K03310	Not Included in Pathway or Brite	Unclassified: signaling and cellular processes	Transport	TC.AGCS	alanine or glycine:cation symporter, AGCS family	0.430868	0.645059
Ga0226122_01_447624_448670	1047	uncharacterized protein (TIGR00661 family)	COG1819	PF13528	TIGR00661	NA	NA	NA	NA	NA	NA	0.430848	0.504381
Ga0226122_02_136939_137820	882	sn-glycerol 3-phosphate transport system permease protein	COG1175	PF00528	NA	K05814	multiple functions	multiple functions	multiple functions	ugpA	sn-glycerol 3-phosphate transport system permease protein	0.43066	0.486812
Ga0226122_02_1705430_1705924	495	hypothetical protein	NA	NA	NA	NA	NA	NA	NA	NA	NA	0.430595	0.250373
Ga0226122_01_1162126_1162716	591	DNA transformation protein	COG3070	PF04993,PF04994	NA	K07343	Not Included in Pathway or Brite	Unclassified: signaling and cellular processes	Cell motility	tfoX	DNA transformation protein and related proteins	0.430063	0.408171
Ga0226122_01_1137941_1140016	2076	ATP-dependent DNA helicase DinG	COG1199	PF06733,PF13307	NA	K03722	Brite Hierarchies	Protein families: genetic information processing	DNA repair and recombination proteins [BR:ko03400]	dinG	ATP-dependent DNA helicase DinG [EC:3.6.4.12]	0.429387	0.468272
Ga0226122_01_638997_639299	303	TrpR family trp operon transcriptional repressor	COG2973	PF01371	TIGR01321	K03720	Brite Hierarchies	Protein families: genetic information processing	Transcription factors [BR:ko03000]	trpR	TrpR family transcriptional regulator, trp operon repressor	0.428754	0.559676
Ga0226122_01_386850_387737	888	drug/metabolite transporter (DMT)-like permease	COG0697	PF00892	NA	NA	NA	NA	NA	NA	NA	0.427846	0.335357
Ga0226122_02_658413_659561	1149	NADP-dependent alcohol dehydrogenase	COG1979	PF00465	NA	K08325	Metabolism	Carbohydrate metabolism	Propanoate metabolism [PATH:ko00640]	yqhD	NADP-dependent alcohol dehydrogenase [EC:1.1.-.-]	0.427215	0.361233
Ga0226122_01_2568956_2569120	165	hypothetical protein	NA	NA	NA	NA	NA	NA	NA	NA	NA	0.42705	0.585995
Ga0226122_01_2534434_2534625	192	hypothetical protein	NA	PF14056	NA	NA	NA	NA	NA	NA	NA	0.426687	0.703295
Ga0226122_01_2816115_2816981	867	small conductance mechanosensitive channel	COG0668	PF00924,PF05552	NA	K03442	Brite Hierarchies	Protein families: signaling and cellular processes	Transporters [BR:ko02000]	mscS	small conductance mechanosensitive channel	0.426647	0.463636
Ga0226122_02_929896_931632	1737	two-component system nitrate/nitrite sensor histidine kinase NarQ	COG3850	PF00672,PF02518,PF07730,PF13675	NA	K07674	multiple functions	multiple functions	multiple functions	narQ	two-component system, NarL family, nitrate/nitrite sensor histidine kinase NarQ [EC:2.7.13.3]	0.425911	0.262634
Ga0226122_02_1116889_1117791	903	phosphate transport system permease protein	COG0573	PF00528	TIGR02138	K02037	multiple functions	multiple functions	multiple functions	pstC	phosphate transport system permease protein	0.425586	0.778839
Ga0226122_01_679906_680352	447	CBS domain-containing protein	COG0517	PF00571	NA	NA	NA	NA	NA	NA	NA	0.425334	0.193989
Ga0226122_02_1543180_1543932	753	hypothetical protein	NA	NA	NA	NA	NA	NA	NA	NA	NA	0.425132	0.365973
Ga0226122_02_1602164_1602883	720	PAS domain S-box-containing protein	COG2771	PF00196,PF08448	TIGR00229	NA	NA	NA	NA	NA	NA	0.424478	0.414382
Ga0226122_02_125579_126427	849	redox-sensitive bicupin YhaK (pirin superfamily)	COG1741	PF02678,PF05726	NA	K06911	Not Included in Pathway or Brite	Unclassified: metabolism	Enzymes with EC numbers	PIR	quercetin 2,3-dioxygenase [EC:1.13.11.24]	0.424422	0.504381
Ga0226122_02_134933_136090	1158	sn-glycerol 3-phosphate transport system ATP-binding protein	COG3839	PF00005,PF08402	NA	K05816	multiple functions	multiple functions	multiple functions	ugpC	sn-glycerol 3-phosphate transport system ATP-binding protein [EC:7.6.2.10]	0.424317	0.217351
Ga0226122_01_1657123_1657581	459	ribosomal protein S18 acetylase RimI-like enzyme	COG0456	PF13673	NA	NA	NA	NA	NA	NA	NA	0.424271	0.476096
Ga0226122_02_38562_39455	894	LysR family glycine cleavage system transcriptional activator	COG0583	PF00126,PF03466	NA	K03566	multiple functions	multiple functions	multiple functions	gcvA	LysR family transcriptional regulator, glycine cleavage system transcriptional activator	0.423965	0.580221
Ga0226122_01_2990314_2990889	576	type IV pilus assembly protein PilN	COG3166	PF05137	NA	K02663	Brite Hierarchies	Protein families: signaling and cellular processes	general Protein families: signaling and cellular processes	pilN	type IV pilus assembly protein PilN	0.423926	0.567568
Ga0226122_01_231240_231881	642	hypothetical protein	NA	PF11172	NA	NA	NA	NA	NA	NA	NA	0.423777	0.667573
Ga0226122_01_254103_254678	576	ComF family protein	COG1040	PF00156	TIGR00201	NA	NA	NA	NA	NA	NA	0.423599	0.623518
Ga0226122_01_1395321_1395599	279	large subunit ribosomal protein L25	COG1825	PF01386	NA	K02897	multiple functions	multiple functions	multiple functions	RP-L25, rplY	large subunit ribosomal protein L25	0.423115	0.438026
Ga0226122_01_248070_249080	1011	general secretion pathway protein K	COG3156	PF03934	NA	K02460	multiple functions	multiple functions	multiple functions	gspK	general secretion pathway protein K	0.422358	0.471158
Ga0226122_01_2759332_2760381	1050	hypothetical protein	NA	NA	NA	NA	NA	NA	NA	NA	NA	0.421893	0.27193
Ga0226122_01_1583048_1583737	690	peptidoglycan/xylan/chitin deacetylase (PgdA/CDA1 family)	COG0726	PF01522	NA	NA	NA	NA	NA	NA	NA	0.421655	0.631344
Ga0226122_01_515274_515909	636	RNA polymerase-associated protein	COG0625	PF00043,PF13417	NA	K03599	Brite Hierarchies	general Brite Hierarchies	general Brite Hierarchies	sspA, mglA	stringent starvation protein A	0.421385	0.190141
Ga0226122_01_2528426_2530012	1587	aminobenzoyl-glutamate transport protein	COG2978	PF03806	TIGR00819	K12942	Not Included in Pathway or Brite	Unclassified: metabolism	Cofactor metabolism	abgT	aminobenzoyl-glutamate transport protein	0.420991	0.785922
Ga0226122_01_303137_304003	867	uncharacterized protein (TIGR00255 family)	COG1561	PF03755,PF08340	TIGR00255	NA	NA	NA	NA	NA	NA	0.420819	0.527441
Ga0226122_01_187398_188648	1251	hypothetical protein	NA	NA	NA	NA	NA	NA	NA	NA	NA	0.420722	0.645059
Ga0226122_01_2260572_2261018	447	alpha-glucosidase	COG0366	PF16657	NA	K01187	Metabolism	Carbohydrate metabolism	general Carbohydrate metabolism	malZ	alpha-glucosidase [EC:3.2.1.20]	0.419732	0.475608
Ga0226122_02_1465168_1466193	1026	membrane fusion protein (multidrug efflux system)	COG1566	PF16576	NA	K03543	Brite Hierarchies	Protein families: signaling and cellular processes	Transporters [BR:ko02000]	emrA	membrane fusion protein, multidrug efflux system	0.41938	0.599503
Ga0226122_01_1411464_1413917	2454	putative ABC transport system permease protein	COG0577	PF02687	NA	K02004	Brite Hierarchies	Protein families: signaling and cellular processes	Transporters [BR:ko02000]	ABC.CD.P	putative ABC transport system permease protein	0.419315	0.467312
Ga0226122_01_2735080_2736765	1686	type IV pilus assembly protein PilB	COG2804	PF00437,PF05157	TIGR02538	K02652	Brite Hierarchies	Protein families: signaling and cellular processes	general Protein families: signaling and cellular processes	pilB	type IV pilus assembly protein PilB	0.419113	0.682596
Ga0226122_01_3053827_3054462	636	TPR repeat protein	COG0790	PF08238	NA	NA	NA	NA	NA	NA	NA	0.418412	0.231372
Ga0226122_02_814351_816084	1734	hypothetical protein	NA	NA	NA	NA	NA	NA	NA	NA	NA	0.41802	0.29832
Ga0226122_01_1808124_1809887	1764	transcriptional regulator of acetoin/glycerol metabolism	COG3284	PF00158,PF01590,PF02954	NA	NA	NA	NA	NA	NA	NA	0.417752	0.358248
Ga0226122_02_1072352_1073230	879	3-hydroxyisobutyrate dehydrogenase	COG2084	PF03446,PF14833	NA	K00020	Metabolism	Amino acid metabolism	Valine, leucine and isoleucine degradation [PATH:ko00280]	HIBADH, mmsB	3-hydroxyisobutyrate dehydrogenase [EC:1.1.1.31]	0.417152	0.69664
Ga0226122_01_2600002_2600139	138	membrane-bound lytic murein transglycosylase C	NA	NA	NA	K08306	Brite Hierarchies	Protein families: metabolism	Peptidoglycan biosynthesis and degradation proteins [BR:ko01011]	mltC	membrane-bound lytic murein transglycosylase C [EC:4.2.2.-]	0.417101	0.819892
Ga0226122_02_788595_789560	966	electron transfer flavoprotein alpha subunit	COG2025	PF00766,PF01012	NA	K03522	Brite Hierarchies	Protein families: signaling and cellular processes	Exosome [BR:ko04147]	fixB, etfA	electron transfer flavoprotein alpha subunit	0.417031	0.392149
Ga0226122_02_1238363_1238803	441	hypothetical protein	NA	NA	NA	NA	NA	NA	NA	NA	NA	0.416538	0.447624
Ga0226122_01_1053094_1054188	1095	hypothetical protein	NA	PF05621	NA	NA	NA	NA	NA	NA	NA	0.416385	0.622591
Ga0226122_02_93294_93797	504	hypothetical protein	NA	NA	NA	NA	NA	NA	NA	NA	NA	0.416276	0.452115
Ga0226122_01_3214100_3214957	858	RNA polymerase sigma-32 factor	COG0568	PF00140,PF04542,PF04545	TIGR02392	K03089	Brite Hierarchies	Protein families: genetic information processing	Transcription machinery [BR:ko03021]	rpoH	RNA polymerase sigma-32 factor	0.415997	0.560565
Ga0226122_01_1867653_1869263	1611	FAD/FMN-containing dehydrogenase	COG0277	PF01565,PF04030	NA	NA	NA	NA	NA	NA	NA	0.414725	0.481289
Ga0226122_02_1449845_1450057	213	hypothetical protein	NA	NA	NA	NA	NA	NA	NA	NA	NA	0.414615	0.539666
Ga0226122_02_1556652_1557980	1329	hypothetical protein	NA	NA	NA	NA	NA	NA	NA	NA	NA	0.414276	0.37671
Ga0226122_01_3106871_3107389	519	UPF0716 protein FxsA	COG3030	PF04186	NA	K07113	Not Included in Pathway or Brite	Poorly characterized	General function prediction only	fxsA	UPF0716 protein FxsA	0.414179	0.233617
Ga0226122_01_3069942_3071006	1065	ribosome biogenesis GTPase	COG1162	PF03193	TIGR00157	K06949	multiple functions	multiple functions	multiple functions	rsgA, engC	ribosome biogenesis GTPase / thiamine phosphate phosphatase [EC:3.6.1.- 3.1.3.100]	0.413749	0.182443
Ga0226122_01_1118715_1119986	1272	uncharacterized sporulation protein YeaH/YhbH (DUF444 family)	COG2718	PF04285	NA	K09786	Not Included in Pathway or Brite	Poorly characterized	Function unknown	K09786	uncharacterized protein	0.413585	0.592232
Ga0226122_01_678491_679804	1314	isocitrate lyase	COG2224	PF00463	NA	K01637	Metabolism	Carbohydrate metabolism	Glyoxylate and dicarboxylate metabolism [PATH:ko00630]	E4.1.3.1, aceA	isocitrate lyase [EC:4.1.3.1]	0.412855	0.665237
Ga0226122_01_3016995_3017183	189	bacterioferritin-associated ferredoxin	COG2906	PF04324	NA	K02192	Not Included in Pathway or Brite	Unclassified: signaling and cellular processes	Others	bfd	bacterioferritin-associated ferredoxin	0.412272	0.379609
Ga0226122_01_1664218_1664916	699	tungstate transport system permease protein	COG4662	PF00528	NA	K05773	multiple functions	multiple functions	multiple functions	tupB, vupB	tungstate transport system permease protein	0.411524	0.549885
Ga0226122_02_1650246_1650512	267	hypothetical protein	NA	PF11212	NA	NA	NA	NA	NA	NA	NA	0.411183	0.605055
Ga0226122_02_376080_378425	2346	hypothetical protein	NA	PF06934	NA	NA	NA	NA	NA	NA	NA	0.410515	0.235522
Ga0226122_02_1844149_1844739	591	HAD superfamily hydrolase (TIGR01490 family)	COG0560	PF12710	TIGR01490	NA	NA	NA	NA	NA	NA	0.410191	0.492785
Ga0226122_01_2160262_2161176	915	AraC family transcriptional regulator	COG2207,COG3449	PF06445,PF12833	NA	K13652	Brite Hierarchies	Protein families: genetic information processing	Transcription factors [BR:ko03000]	K13652	AraC family transcriptional regulator	0.41019	0.491372
Ga0226122_02_1490166_1492310	2145	iron complex outermembrane receptor protein	COG1629	PF00593,PF07715	TIGR01783	K02014	Brite Hierarchies	Protein families: signaling and cellular processes	Transporters [BR:ko02000]	TC.FEV.OM	iron complex outermembrane recepter protein	0.409837	0.567111
Ga0226122_01_288637_289062	426	protein PsiE	COG3223	PF06146	NA	K13256	Not Included in Pathway or Brite	Poorly characterized	General function prediction only	psiE	protein PsiE	0.409463	0.358248
Ga0226122_02_1535501_1536334	834	thiosulfate/3-mercaptopyruvate sulfurtransferase	COG2897	PF00581	NA	K01011	multiple functions	multiple functions	multiple functions	TST, MPST, sseA	thiosulfate/3-mercaptopyruvate sulfurtransferase [EC:2.8.1.1 2.8.1.2]	0.408903	0.282107
Ga0226122_02_1652222_1653409	1188	Na+-driven multidrug efflux pump	COG0534	PF01554	NA	NA	NA	NA	NA	NA	NA	0.408529	0.585265
Ga0226122_02_1416427_1417026	600	tRNA (pseudouridine54-N1)-methyltransferase	COG1901	PF04013	NA	K16317	Brite Hierarchies	Protein families: genetic information processing	Transfer RNA biogenesis [BR:ko03016]	trmY	tRNA (pseudouridine54-N1)-methyltransferase [EC:2.1.1.257]	0.408511	0.238632
Ga0226122_01_714474_716174	1701	chitodextrinase	COG3979	PF00182,PF02839	NA	NA	NA	NA	NA	NA	NA	0.408462	0.521072
Ga0226122_01_2736800_2738023	1224	type IV pilus assembly protein PilC	COG1459	PF00482	NA	K02653	Brite Hierarchies	Protein families: signaling and cellular processes	general Protein families: signaling and cellular processes	pilC	type IV pilus assembly protein PilC	0.407821	0.635306
Ga0226122_01_470840_471106	267	hypothetical protein	NA	NA	NA	NA	NA	NA	NA	NA	NA	0.407529	0.730666
Ga0226122_01_1265417_1268578	3162	multidrug efflux pump	COG0841	PF00873	TIGR00915	K18138	multiple functions	multiple functions	multiple functions	acrB, mexB, adeJ, smeE, mtrD, cmeB	multidrug efflux pump	0.407281	0.357809
Ga0226122_02_1252760_1253029	270	flagellar biosynthetic protein FliQ	COG1987	PF01313	TIGR01402	K02420	multiple functions	multiple functions	multiple functions	fliQ	flagellar biosynthesis protein FliQ	0.407087	0.643329
Ga0226122_01_1051260_1053125	1866	putative transposase	COG2801	PF00665,PF09299	NA	K07497	Not Included in Pathway or Brite	Unclassified: genetic information processing	Replication and repair	K07497	putative transposase	0.40704	0.639331
Ga0226122_01_1390102_1390545	444	heat shock protein HslJ	COG3187	PF03724	NA	K03668	Not Included in Pathway or Brite	Unclassified: genetic information processing	Protein processing	hslJ	heat shock protein HslJ	0.406711	0.879897
Ga0226122_02_965810_965929	120	hypothetical protein	NA	NA	NA	NA	NA	NA	NA	NA	NA	0.406478	0.782511
Ga0226122_01_1183133_1184911	1779	aspartyl-tRNA synthetase	COG0173	PF00152,PF01336,PF02938	TIGR00459	K01876	multiple functions	multiple functions	multiple functions	DARS2, aspS	aspartyl-tRNA synthetase [EC:6.1.1.12]	0.406415	0.367691
Ga0226122_02_225096_225710	615	glutaredoxin	COG0695	PF00462	NA	NA	NA	NA	NA	NA	NA	0.405278	0.546045
Ga0226122_01_2760401_2760724	324	hypothetical protein	NA	NA	NA	NA	NA	NA	NA	NA	NA	0.405095	0.519447
Ga0226122_01_945735_949115	3381	AraC family chitin signaling transcriptional activator	COG2207,COG3292	PF12833	NA	K19693	Brite Hierarchies	Protein families: genetic information processing	Transcription factors [BR:ko03000]	tfoS	AraC family transcriptional regulator, chitin signaling transcriptional activator	0.405006	0.667573
Ga0226122_02_388470_389855	1386	F-type H+-transporting ATPase subunit beta	COG0055	PF00006,PF02874	TIGR01039	K02112	multiple functions	multiple functions	multiple functions	ATPF1B, atpD	F-type H+/Na+-transporting ATPase subunit beta [EC:7.1.2.2 7.2.2.1]	0.404028	0.460795
Ga0226122_02_1659255_1659818	564	nicotinamidase-related amidase	COG1335	PF00857	NA	NA	NA	NA	NA	NA	NA	0.40306	0.484923
Ga0226122_01_1873921_1874202	282	hypothetical protein	NA	PF11840	NA	NA	NA	NA	NA	NA	NA	0.403017	0.72031
Ga0226122_02_252461_253462	1002	DNA-binding transcriptional regulator LsrR (DeoR family)	COG2390	PF04198	NA	NA	NA	NA	NA	NA	NA	0.403012	0.560884
Ga0226122_02_1272719_1274512	1794	NhaP-type Na+/H+ or K+/H+ antiporter	COG0025	PF00999,PF02254	NA	NA	NA	NA	NA	NA	NA	0.401954	0.463636
Ga0226122_02_1730528_1731703	1176	membrane fusion protein (multidrug efflux system)	COG0845	PF16576	TIGR01730	K03585	multiple functions	multiple functions	multiple functions	acrA, mexA, adeI, smeD, mtrC, cmeA	membrane fusion protein, multidrug efflux system	0.401646	0.488445
Ga0226122_01_171206_171805	600	hypothetical protein	NA	NA	NA	NA	NA	NA	NA	NA	NA	0.401391	0.401384
Ga0226122_02_861778_862458	681	acyl dehydratase	COG2030	PF01575	NA	NA	NA	NA	NA	NA	NA	0.400917	0.645059
Ga0226122_02_893177_895150	1974	acetoacetyl-CoA synthetase	COG0365	PF00501	TIGR01217	K01907	multiple functions	multiple functions	multiple functions	AACS, acsA	acetoacetyl-CoA synthetase [EC:6.2.1.16]	0.400308	0.519447
Ga0226122_01_54108_54368	261	type II secretory pathway component PulM	COG3149	NA	NA	NA	NA	NA	NA	NA	NA	0.399791	0.29504
Ga0226122_02_466402_467382	981	two-component system chemotaxis response regulator CheV	COG0835,COG4567	PF00072,PF01584	NA	K03415	multiple functions	multiple functions	multiple functions	cheV	two-component system, chemotaxis family, chemotaxis protein CheV	0.39899	0.250373
Ga0226122_02_318431_320794	2364	signal transduction histidine kinase/DNA-binding response OmpR family regulator	COG0642,COG0745	PF00072,PF00512,PF01627,PF02518	NA	NA	NA	NA	NA	NA	NA	0.398989	0.5338
Ga0226122_01_1500158_1500946	789	AcrR family transcriptional regulator	COG1309	PF00440	NA	NA	NA	NA	NA	NA	NA	0.398835	0.414248
Ga0226122_01_25154_25435	282	hypothetical protein	NA	NA	NA	NA	NA	NA	NA	NA	NA	0.398249	0.702087
Ga0226122_02_634967_635566	600	hypothetical protein	NA	PF06496	NA	NA	NA	NA	NA	NA	NA	0.398141	0.659171
Ga0226122_02_1351353_1352561	1209	CNT family concentrative nucleoside transporter	COG1972	PF01773,PF07662,PF07670	TIGR00804	K03317	Not Included in Pathway or Brite	Unclassified: signaling and cellular processes	Transport	TC.CNT	concentrative nucleoside transporter, CNT family	0.397902	0.624836
Ga0226122_01_2909073_2912951	3879	uncharacterized protein (TIGR02099 family)	COG3164	PF13116,PF13502	TIGR02099	NA	NA	NA	NA	NA	NA	0.397105	0.500565
Ga0226122_02_140231_140983	753	DeoR family glycerol-3-phosphate regulon repressor	COG1349	PF00455,PF08220	NA	K02444	Brite Hierarchies	Protein families: genetic information processing	Transcription factors [BR:ko03000]	glpR	DeoR family transcriptional regulator, glycerol-3-phosphate regulon repressor	0.396284	0.578347
Ga0226122_01_233376_234278	903	thioesterase domain-containing protein	COG2050,COG2153	PF09500,PF13673	TIGR02447	NA	NA	NA	NA	NA	NA	0.396017	0.5361
Ga0226122_01_676714_678342	1629	malate synthase	COG2225	PF01274	TIGR01344	K01638	Metabolism	Carbohydrate metabolism	general Carbohydrate metabolism	aceB, glcB	malate synthase [EC:2.3.3.9]	0.395747	0.76944
Ga0226122_02_569104_569643	540	hypothetical protein	NA	NA	NA	NA	NA	NA	NA	NA	NA	0.395702	0.324938
Ga0226122_01_1770278_1770904	627	outer membrane protein OmpA-like peptidoglycan-associated protein	COG2885	PF00691	NA	NA	NA	NA	NA	NA	NA	0.395647	0.6607
Ga0226122_03_46424_48604	2181	hypothetical protein	NA	NA	NA	NA	NA	NA	NA	NA	NA	0.395023	0.48901
Ga0226122_01_80678_80932	255	F-type H+-transporting ATPase subunit c	COG0636	PF00137	TIGR01260	K02110	multiple functions	multiple functions	multiple functions	ATPF0C, atpE	F-type H+-transporting ATPase subunit c	0.393632	0.48901
Ga0226122_01_130758_131648	891	LysR family positive regulator for ilvC	COG0583	PF00126,PF03466	NA	K02521	Brite Hierarchies	Protein families: genetic information processing	Transcription factors [BR:ko03000]	ilvY	LysR family transcriptional regulator, positive regulator for ilvC	0.391656	0.50751
Ga0226122_01_2398757_2399281	525	NAD(P)H-dependent FMN reductase	COG0431	PF03358	NA	NA	NA	NA	NA	NA	NA	0.391017	0.332176
Ga0226122_02_1325020_1325511	492	hypothetical protein	NA	NA	NA	NA	NA	NA	NA	NA	NA	0.39019	0.567568
Ga0226122_02_1065910_1067217	1308	O-antigen/teichoic acid export membrane protein	COG2244	PF01943	NA	NA	NA	NA	NA	NA	NA	0.390004	0.327244
Ga0226122_01_1713267_1713440	174	ribosome modulation factor	COG3130	PF04957	NA	K03812	Brite Hierarchies	Protein families: genetic information processing	Ribosome biogenesis [BR:ko03009]	rmf	ribosome modulation factor	0.389748	0.896148
Ga0226122_02_1630948_1631547	600	threonine/homoserine/homoserine lactone efflux protein	COG1280	PF01810	NA	NA	NA	NA	NA	NA	NA	0.389623	0.781362
Ga0226122_02_840148_840993	846	methylglutaconyl-CoA hydratase	COG1024	PF00378	NA	K13766	Metabolism	Amino acid metabolism	Valine, leucine and isoleucine degradation [PATH:ko00280]	liuC	methylglutaconyl-CoA hydratase [EC:4.2.1.18]	0.389416	0.461292
Ga0226122_01_1879062_1879319	258	post-segregation antitoxin (ccd killing protein)	COG5302	NA	NA	NA	NA	NA	NA	NA	NA	0.389095	0.62168
Ga0226122_01_1616523_1616996	474	ABC-type phosphate transport system substrate-binding protein	COG0226	NA	NA	NA	NA	NA	NA	NA	NA	0.389091	0.667573
Ga0226122_02_561722_563176	1455	signal transduction histidine kinase	COG0642	PF00512,PF02518,PF11884	NA	NA	NA	NA	NA	NA	NA	0.389072	0.436891
Ga0226122_01_2581487_2582461	975	tellurite resistance protein TehA-like permease	COG1275	PF03595	NA	NA	NA	NA	NA	NA	NA	0.388727	0.421434
Ga0226122_01_2124511_2124738	228	predicted transcriptional regulator	COG3620	PF00571	NA	NA	NA	NA	NA	NA	NA	0.388531	0.803465
Ga0226122_02_1723733_1724407	675	monofunctional biosynthetic peptidoglycan transglycosylase	COG0744	PF00912	TIGR02070	K03814	multiple functions	multiple functions	multiple functions	mtgA	monofunctional glycosyltransferase [EC:2.4.1.129]	0.388348	0.527967
Ga0226122_01_707878_709209	1332	exodeoxyribonuclease VII large subunit	COG1570	PF02601,PF13742	TIGR00237	K03601	multiple functions	multiple functions	multiple functions	xseA	exodeoxyribonuclease VII large subunit [EC:3.1.11.6]	0.387867	0.311186
Ga0226122_01_2526184_2526690	507	RimJ/RimL family protein N-acetyltransferase	COG1670	PF13302	NA	NA	NA	NA	NA	NA	NA	0.387587	0.526428
Ga0226122_02_204064_205935	1872	methyl-accepting chemotaxis protein	COG0840	PF00015,PF00672,PF02743	NA	K03406	multiple functions	multiple functions	multiple functions	mcp	methyl-accepting chemotaxis protein	0.387248	0.556606
Ga0226122_01_2584929_2585228	300	dsDNA-binding SOS-regulon protein	COG3141	PF07130	NA	K09918	Not Included in Pathway or Brite	Poorly characterized	Function unknown	K09918	uncharacterized protein	0.3872	0.555238
Ga0226122_01_2198456_2199148	693	hypothetical protein	COG4544	PF00154	NA	NA	NA	NA	NA	NA	NA	0.387005	0.519447
Ga0226122_02_1326427_1327335	909	DNA-binding transcriptional LysR family regulator	COG0583	PF00126,PF03466	NA	NA	NA	NA	NA	NA	NA	0.386825	0.37528
Ga0226122_01_1864400_1864900	501	putative acetyltransferase	COG0456	PF00583	NA	K03829	Not Included in Pathway or Brite	Unclassified: metabolism	Enzymes with EC numbers	yedL	putative acetyltransferase [EC:2.3.1.-]	0.385303	0.475444
Ga0226122_01_1985285_1985920	636	IS30 family transposase	COG2826	PF00665	NA	NA	NA	NA	NA	NA	NA	0.384929	0.622591
Ga0226122_02_1023940_1024239	300	uncharacterized protein YfcZ (UPF0381/DUF406 family)	COG3691	PF04175	NA	NA	NA	NA	NA	NA	NA	0.38487	0.772258
Ga0226122_02_670219_671964	1746	PTS system fructose-specific IIC component	COG1299,COG3925	PF02302,PF02378	TIGR00829,TIGR01427	K02770	multiple functions	multiple functions	multiple functions	fruA	fructose PTS system EIIBC or EIIC component [EC:2.7.1.202]	0.383919	0.560419
Ga0226122_03_25659_26282	624	DNA invertase Pin-like site-specific DNA recombinase	COG1961	PF00239	NA	NA	NA	NA	NA	NA	NA	0.383826	0.407705
Ga0226122_01_555965_560428	4464	glutamate synthase (NADPH/NADH) large chain	COG0067,COG0069,COG0070	PF00310,PF01493,PF01645,PF04898	NA	K00265	multiple functions	multiple functions	multiple functions	gltB	glutamate synthase (NADPH) large chain [EC:1.4.1.13]	0.383637	0.220903
Ga0226122_02_1589826_1590254	429	hypothetical protein	NA	NA	NA	NA	NA	NA	NA	NA	NA	0.383552	0.6607
Ga0226122_01_1028927_1030381	1455	PTS system N-acetylglucosamine-specific IIC component	COG1263	PF00367,PF02378	TIGR01998	K02804	multiple functions	multiple functions	multiple functions	nagE	N-acetylglucosamine PTS system EIICBA or EIICB component [EC:2.7.1.193]	0.383377	0.57801
Ga0226122_01_2663406_2664251	846	Mg/Co/Ni transporter MgtE	COG2239	PF01769	NA	NA	NA	NA	NA	NA	NA	0.383269	0.591687
Ga0226122_01_3060503_3061435	933	tRNA dimethylallyltransferase	COG0324	PF01715	TIGR00174	K00791	multiple functions	multiple functions	multiple functions	miaA, TRIT1	tRNA dimethylallyltransferase [EC:2.5.1.75]	0.382959	0.426774
Ga0226122_01_3033309_3034316	1008	predicted alpha/beta-fold hydrolase	COG0429	PF00561	NA	K07019	Not Included in Pathway or Brite	Poorly characterized	Function unknown	K07019	uncharacterized protein	0.3829	0.67581
Ga0226122_02_160323_160919	597	Cu/Ag efflux pump CusA	COG3696	PF00873	NA	NA	NA	NA	NA	NA	NA	0.382016	0.567298
Ga0226122_01_1840208_1841767	1560	hypothetical protein	NA	NA	NA	NA	NA	NA	NA	NA	NA	0.381979	0.620071
Ga0226122_02_1758829_1759353	525	ribosomal protein S18 acetylase RimI-like enzyme	COG0456	PF00583	NA	NA	NA	NA	NA	NA	NA	0.381277	0.675028
Ga0226122_02_838510_840114	1605	3-methylcrotonyl-CoA carboxylase beta subunit	COG4799	PF01039	NA	K01969	Metabolism	Amino acid metabolism	Valine, leucine and isoleucine degradation [PATH:ko00280]	E6.4.1.4B	3-methylcrotonyl-CoA carboxylase beta subunit [EC:6.4.1.4]	0.380967	0.376375
Ga0226122_01_1394573_1395088	516	ribosomal protein S18 acetylase RimI-like enzyme	COG0456	PF00583	NA	NA	NA	NA	NA	NA	NA	0.38031	0.464935
Ga0226122_02_569609_570652	1044	hypothetical protein	NA	NA	NA	NA	NA	NA	NA	NA	NA	0.38027	0.367868
Ga0226122_01_2363788_2365113	1326	serine transporter	COG0814	NA	TIGR00814	NA	NA	NA	NA	NA	NA	0.379408	0.596737
Ga0226122_02_1487176_1487973	798	Cof subfamily protein (haloacid dehalogenase superfamily)	COG0561	PF08282	TIGR00099	K07024	Metabolism	Carbohydrate metabolism	Starch and sucrose metabolism [PATH:ko00500]	SPP	sucrose-6-phosphatase [EC:3.1.3.24]	0.378507	0.447624
Ga0226122_01_357346_357708	363	uncharacterized protein YeaO (DUF488 family)	COG3189	PF11333	NA	NA	NA	NA	NA	NA	NA	0.377955	0.625789
Ga0226122_02_482019_482456	438	diamine N-acetyltransferase	COG0456	PF00583	NA	K00657	multiple functions	multiple functions	multiple functions	speG, SAT	diamine N-acetyltransferase [EC:2.3.1.57]	0.377438	0.600444
Ga0226122_02_37207_37749	543	hypothetical protein	COG3575	PF06042	NA	K09962	Not Included in Pathway or Brite	Poorly characterized	Function unknown	K09962	uncharacterized protein	0.377058	0.473298
Ga0226122_02_621839_622396	558	protein PhnA	COG2824	PF03831,PF08274	NA	K06193	Not Included in Pathway or Brite	Poorly characterized	General function prediction only	phnA	protein PhnA	0.376917	0.541985
Ga0226122_02_261161_261316	156	hypothetical protein	NA	NA	NA	NA	NA	NA	NA	NA	NA	0.376432	0.643329
Ga0226122_01_1098092_1098973	882	thiamine kinase	COG0510	PF01636	TIGR02721	NA	NA	NA	NA	NA	NA	0.376032	0.447624
Ga0226122_02_624836_625060	225	uncharacterized protein (UPF0371 family)	COG4868	NA	NA	NA	NA	NA	NA	NA	NA	0.375789	0.462083
Ga0226122_02_1033244_1034149	906	predicted DNA repair protein MutK	COG2354	PF05661	NA	K09781	Not Included in Pathway or Brite	Poorly characterized	Function unknown	K09781	uncharacterized protein	0.374684	0.389925
Ga0226122_02_773592_774119	528	ribosomal-protein-serine acetyltransferase	COG1670	PF13302	NA	K03817	Brite Hierarchies	Protein families: genetic information processing	Ribosome biogenesis [BR:ko03009]	rimL	ribosomal-protein-serine acetyltransferase [EC:2.3.1.-]	0.374611	0.577649
Ga0226122_02_1186764_1186961	198	hypothetical protein	NA	NA	NA	NA	NA	NA	NA	NA	NA	0.37398	0.699472
Ga0226122_02_108685_109278	594	cysteine dioxygenase	COG5553	PF05995	NA	K00456	Metabolism	general Metabolism	general Metabolism	CDO1	cysteine dioxygenase [EC:1.13.11.20]	0.373268	0.542934
Ga0226122_02_371754_372758	1005	protein TorT	COG1879	PF00532	TIGR02955	K11930	Not Included in Pathway or Brite	Unclassified: metabolism	Carbohydrate metabolism	torT	periplasmic protein TorT	0.371483	0.35567
Ga0226122_01_1452971_1454341	1371	sodium-dependent dicarboxylate transporter 2/3/5	COG0471	PF00939	TIGR00785	K14445	Brite Hierarchies	Protein families: signaling and cellular processes	Transporters [BR:ko02000]	SLC13A2_3_5	solute carrier family 13 (sodium-dependent dicarboxylate transporter), member 2/3/5	0.37104	0.468764
Ga0226122_01_230596_231150	555	predicted ATPase	COG3911	PF13521	NA	NA	NA	NA	NA	NA	NA	0.37092	0.541985
Ga0226122_01_294424_295152	729	hypothetical protein	NA	PF04471	NA	NA	NA	NA	NA	NA	NA	0.370893	0.567568
Ga0226122_01_2611458_2612123	666	DNA-binding CsgD family transcriptional regulator	COG2771	PF00196	NA	NA	NA	NA	NA	NA	NA	0.370847	0.663963
Ga0226122_01_1790371_1791513	1143	2-methylcitrate synthase	COG0372	PF00285	TIGR01800	K01659	Metabolism	Carbohydrate metabolism	Propanoate metabolism [PATH:ko00640]	prpC	2-methylcitrate synthase [EC:2.3.3.5]	0.370803	0.549885
Ga0226122_02_1544026_1544619	594	DNA-binding MarR family transcriptional regulator	COG1846	PF12802	NA	NA	NA	NA	NA	NA	NA	0.370407	0.52755
Ga0226122_02_907077_907190	114	hypothetical protein	NA	NA	NA	NA	NA	NA	NA	NA	NA	0.37036	0.780243
Ga0226122_01_1987692_1987940	249	antitoxin StbD	COG2161	PF02604	TIGR01552	K18923	Brite Hierarchies	Protein families: signaling and cellular processes	Prokaryotic defense system [BR:ko02048]	stbD	antitoxin StbD	0.370337	0.554664
Ga0226122_02_1774046_1774756	711	two-component system catabolic regulation response regulator CreB	COG0745	PF00072,PF00486	NA	K07663	multiple functions	multiple functions	multiple functions	creB	two-component system, OmpR family, catabolic regulation response regulator CreB	0.369667	0.317703
Ga0226122_02_261300_262019	720	aquacobalamin reductase/NAD(P)H-flavin reductase	COG0543	PF00175	NA	K05368	Metabolism	Metabolism of cofactors and vitamins	Riboflavin metabolism [PATH:ko00740]	fre, ubiB	NAD(P)H-flavin reductase [EC:1.5.1.41]	0.369259	0.485739
Ga0226122_01_718935_720191	1257	D-amino-acid dehydrogenase	COG0665	PF01266	NA	K00285	Metabolism	general Metabolism	general Metabolism	dadA	D-amino-acid dehydrogenase [EC:1.4.5.1]	0.369238	0.516705
Ga0226122_02_1150963_1151463	501	putative acetyltransferase	COG1670	PF00583	NA	K03825	Metabolism	Amino acid metabolism	Phenylalanine metabolism [PATH:ko00360]	aaaT	L-phenylalanine/L-methionine N-acetyltransferase [EC:2.3.1.53 2.3.1.-]	0.368902	0.717731
Ga0226122_01_231917_232861	945	membrane protein	COG1295	PF03631	TIGR00765	K07058	Not Included in Pathway or Brite	Poorly characterized	General function prediction only	K07058	membrane protein	0.368751	0.491372
Ga0226122_02_1541949_1542464	516	tRNA(Leu) C34 or U34 (ribose-2'-O)-methylase TrmL	COG0219	PF00588	NA	NA	NA	NA	NA	NA	NA	0.368231	0.424679
Ga0226122_01_3212524_3213366	843	GlpG protein	COG0705	PF01694,PF12122	TIGR04239	K02441	Not Included in Pathway or Brite	Poorly characterized	General function prediction only	glpG	GlpG protein	0.368003	0.539735
Ga0226122_01_2199153_2200556	1404	protein ImuB	COG0389	PF00817	NA	K14161	Brite Hierarchies	Protein families: genetic information processing	DNA repair and recombination proteins [BR:ko03400]	imuB	protein ImuB	0.366795	0.553512
Ga0226122_01_1320847_1321743	897	ATP phosphoribosyltransferase	COG0040	PF01634,PF08029	TIGR00070,TIGR03455	K00765	Metabolism	Amino acid metabolism	Histidine metabolism [PATH:ko00340]	hisG	ATP phosphoribosyltransferase [EC:2.4.2.17]	0.366472	0.549075
Ga0226122_02_1770901_1772091	1191	DHA1 family multidrug resistance protein-like MFS transporter	COG0477	PF07690	NA	K08163	Brite Hierarchies	Protein families: signaling and cellular processes	Transporters [BR:ko02000]	mdtL	MFS transporter, DHA1 family, multidrug resistance protein	0.366313	0.68408
Ga0226122_01_2308381_2309010	630	putative protein-disulfide isomerase	COG3531	PF13743	NA	K07396	Not Included in Pathway or Brite	Unclassified: genetic information processing	Protein processing	K07396	putative protein-disulfide isomerase	0.365382	0.532635
Ga0226122_01_1413926_1415041	1116	predicted secreted hydrolase	COG5621	PF07143,PF17186	NA	NA	NA	NA	NA	NA	NA	0.363721	0.553512
Ga0226122_02_1308032_1308583	552	hypothetical protein	NA	PF13505	NA	NA	NA	NA	NA	NA	NA	0.362721	0.461718
Ga0226122_02_1165292_1166983	1692	lactate permease	COG1620	PF02652	TIGR00795	K03303	Brite Hierarchies	Protein families: signaling and cellular processes	Transporters [BR:ko02000]	lctP	lactate permease	0.362324	0.567298
Ga0226122_01_2193068_2193352	285	integration host factor subunit beta	COG0776	PF00216	TIGR00988	K05788	Brite Hierarchies	Protein families: genetic information processing	general Protein families: genetic information processing	ihfB, himD	integration host factor subunit beta	0.362173	0.492273
Ga0226122_02_253589_254884	1296	chitinase	COG3325	PF00704	NA	K01183	Metabolism	Carbohydrate metabolism	Amino sugar and nucleotide sugar metabolism [PATH:ko00520]	E3.2.1.14	chitinase [EC:3.2.1.14]	0.361822	0.335708
Ga0226122_01_2865986_2867056	1071	lipopolysaccharide export system permease protein	COG0795	PF03739	TIGR04408	K11720	multiple functions	multiple functions	multiple functions	lptG	lipopolysaccharide export system permease protein	0.361821	0.320937
Ga0226122_02_1290720_1291238	519	ADP-ribose pyrophosphatase YjhB (NUDIX family)	COG1051	PF00293	NA	NA	NA	NA	NA	NA	NA	0.361315	0.5338
Ga0226122_02_1377683_1378213	531	TetR/AcrR family transcriptional regulator of autoinduction and epiphytic fitness	COG1309	PF00440,PF14246	NA	K19736	Brite Hierarchies	Protein families: genetic information processing	Transcription factors [BR:ko03000]	aefR	TetR/AcrR family transcriptional regulator, regulator of autoinduction and epiphytic fitness	0.360886	0.560419
Ga0226122_01_2489566_2490744	1179	uncharacterized protein (TIGR03503 family)	NA	NA	TIGR03503	NA	NA	NA	NA	NA	NA	0.360453	0.477079
Ga0226122_02_1264132_1264989	858	chemotaxis protein MotA	COG1291	PF01618	TIGR03818	K02556	multiple functions	multiple functions	multiple functions	motA	chemotaxis protein MotA	0.360059	0.64187
Ga0226122_02_1469417_1470031	615	HAD superfamily hydrolase (TIGR01490 family)	COG0560	PF12710	TIGR01490	NA	NA	NA	NA	NA	NA	0.359764	0.510247
Ga0226122_02_867495_868334	840	hypothetical protein	NA	NA	NA	NA	NA	NA	NA	NA	NA	0.359699	0.410015
Ga0226122_01_1978865_1979344	480	putative acetyltransferase	COG0454	PF13673	NA	K03830	Not Included in Pathway or Brite	Unclassified: metabolism	Enzymes with EC numbers	yafP	putative acetyltransferase [EC:2.3.1.-]	0.359037	0.538112
Ga0226122_02_1293664_1295034	1371	L-serine dehydratase	COG1760	PF03313,PF03315	TIGR00720	K01752	Metabolism	Amino acid metabolism	general Amino acid metabolism	E4.3.1.17, sdaA, sdaB, tdcG	L-serine dehydratase [EC:4.3.1.17]	0.358979	0.663553
Ga0226122_01_855635_858331	2697	Cu+-exporting ATPase	COG2217	PF00122,PF00403,PF00702	TIGR01525	K17686	multiple functions	multiple functions	multiple functions	copA, ctpA, ATP7	P-type Cu+ transporter [EC:7.2.2.8]	0.358698	0.693037
Ga0226122_02_1481757_1482905	1149	S-(hydroxymethyl)glutathione dehydrogenase/alcohol dehydrogenase	COG1062	PF00107,PF08240	TIGR02818	K00121	multiple functions	multiple functions	multiple functions	frmA, ADH5, adhC	S-(hydroxymethyl)glutathione dehydrogenase / alcohol dehydrogenase [EC:1.1.1.284 1.1.1.1]	0.358464	0.374894
Ga0226122_02_1264989_1265981	993	chemotaxis protein MotB	COG1360	PF00691,PF13677	NA	K02557	multiple functions	multiple functions	multiple functions	motB	chemotaxis protein MotB	0.358449	0.557195
Ga0226122_02_160922_162628	1707	Cu(I)/Ag(I) efflux system membrane fusion protein	COG0845	PF11604,PF16576	NA	K07798	multiple functions	multiple functions	multiple functions	cusB, silB	membrane fusion protein, copper/silver efflux system	0.358382	0.599503
Ga0226122_02_1048989_1051724	2736	hypothetical protein	NA	PF16967	NA	NA	NA	NA	NA	NA	NA	0.355816	0.468142
Ga0226122_02_999810_1000742	933	transcriptional regulator GlxA family with amidase domain	COG4977	PF01965,PF12833	NA	NA	NA	NA	NA	NA	NA	0.355731	0.54657
Ga0226122_03_18047_18763	717	uncharacterized phosphosugar-binding protein	COG4821	PF13580	NA	NA	NA	NA	NA	NA	NA	0.35524	0.421434
Ga0226122_01_1160158_1160961	804	pimeloyl-ACP methyl ester carboxylesterase	COG0596	PF00561	NA	NA	NA	NA	NA	NA	NA	0.353852	0.544314
Ga0226122_01_1136599_1137144	546	primosomal replication protein N''	COG3923	PF07445	NA	K04067	multiple functions	multiple functions	multiple functions	priC	primosomal replication protein N''	0.352924	0.663444
Ga0226122_03_60026_61144	1119	hypothetical protein	NA	NA	NA	NA	NA	NA	NA	NA	NA	0.352726	0.468745
Ga0226122_01_1933663_1933896	234	IS30 family transposase	COG2826	NA	NA	NA	NA	NA	NA	NA	NA	0.352624	0.698095
Ga0226122_02_1405425_1406090	666	DNA-binding response OmpR family regulator	COG0745	PF00072,PF00486	NA	NA	NA	NA	NA	NA	NA	0.352389	0.423761
Ga0226122_02_1134432_1135235	804	DNA-binding transcriptional MerR regulator	COG0789	PF13411	NA	NA	NA	NA	NA	NA	NA	0.351435	0.68408
Ga0226122_01_626772_627113	342	ribosome modulation factor	COG3130	PF10973	NA	NA	NA	NA	NA	NA	NA	0.351225	0.68408
Ga0226122_02_190533_190694	162	hypothetical protein	NA	NA	NA	NA	NA	NA	NA	NA	NA	0.351193	0.707223
Ga0226122_01_1016565_1016852	288	competence protein ComEA	COG1555	PF12836	TIGR00426	K02237	Brite Hierarchies	Protein families: signaling and cellular processes	Secretion system [BR:ko02044]	comEA	competence protein ComEA	0.351143	0.530443
Ga0226122_02_802288_802956	669	arginine transport system permease protein	COG4160	PF00528	TIGR01726	K09998	multiple functions	multiple functions	multiple functions	artM	arginine transport system permease protein	0.350979	0.628035
Ga0226122_01_16870_17529	660	threonine/homoserine/homoserine lactone efflux protein	COG1280	PF01810	NA	NA	NA	NA	NA	NA	NA	0.35062	0.518047
Ga0226122_02_711663_712274	612	NAD(P)-dependent dehydrogenase (short-subunit alcohol dehydrogenase family)	COG1028	PF13561	NA	NA	NA	NA	NA	NA	NA	0.349647	0.600444
Ga0226122_02_1670687_1670941	255	NADH dehydrogenase/NADH:ubiquinone oxidoreductase subunit G	COG1034	NA	NA	NA	NA	NA	NA	NA	NA	0.349312	0.645059
Ga0226122_01_1890030_1890779	750	DNA polymerase-3 subunit epsilon	COG0847	PF00929	NA	K02342	multiple functions	multiple functions	multiple functions	dnaQ	DNA polymerase III subunit epsilon [EC:2.7.7.7]	0.348737	0.663471
Ga0226122_02_1333048_1333914	867	hypothetical protein	NA	NA	NA	NA	NA	NA	NA	NA	NA	0.348331	0.710409
Ga0226122_01_3036670_3037461	792	hypothetical protein	NA	PF07063	NA	NA	NA	NA	NA	NA	NA	0.347886	0.525294
Ga0226122_02_997077_998729	1653	lipid A ethanolaminephosphotransferase	COG2194	PF00884,PF08019	NA	K03760	multiple functions	multiple functions	multiple functions	eptA, pmrC	lipid A ethanolaminephosphotransferase [EC:2.7.8.43]	0.347179	0.725971
Ga0226122_02_878667_878912	246	hypothetical protein	NA	NA	NA	NA	NA	NA	NA	NA	NA	0.346689	0.645059
Ga0226122_03_67037_67177	141	Fis family transcriptional regulator	COG2901	PF02954	NA	K03557	multiple functions	multiple functions	multiple functions	fis	Fis family transcriptional regulator, factor for inversion stimulation protein	0.346275	0.593536
Ga0226122_01_308956_309630	675	DNA repair protein RadC	COG2003	PF04002	TIGR00608	K03630	Not Included in Pathway or Brite	Unclassified: genetic information processing	Replication and repair	radC	DNA repair protein RadC	0.345955	0.574457
Ga0226122_01_283824_284867	1044	microcin C transport system permease protein	COG4239	PF00528	NA	K13895	multiple functions	multiple functions	multiple functions	yejE	microcin C transport system permease protein	0.345842	0.367843
Ga0226122_01_2984054_2985547	1494	DamX protein	COG3266	PF05036,PF13401	NA	K03112	Not Included in Pathway or Brite	Poorly characterized	General function prediction only	damX	DamX protein	0.345454	0.387614
Ga0226122_02_1830012_1830860	849	tetratricopeptide (TPR) repeat protein	COG0457	NA	NA	NA	NA	NA	NA	NA	NA	0.345448	0.317913
Ga0226122_01_2697973_2698986	1014	iron(III) transport system substrate-binding protein	COG1840	PF13343	NA	K02012	multiple functions	multiple functions	multiple functions	afuA, fbpA	iron(III) transport system substrate-binding protein	0.345308	0.435289
Ga0226122_01_2237737_2238681	945	23S rRNA pseudouridine955/2504/2580 synthase	COG0564	PF00849,PF01479	TIGR00005	K06179	Brite Hierarchies	Protein families: genetic information processing	Ribosome biogenesis [BR:ko03009]	rluC	23S rRNA pseudouridine955/2504/2580 synthase [EC:5.4.99.24]	0.345171	0.37671
Ga0226122_02_986019_987875	1857	1-acyl-sn-glycerol-3-phosphate acyltransferase	COG0204	PF01553,PF07690	TIGR00530	NA	NA	NA	NA	NA	NA	0.345029	0.82275
Ga0226122_02_1093751_1094491	741	outer membrane protein OmpA-like peptidoglycan-associated protein	COG2885	PF00691	NA	NA	NA	NA	NA	NA	NA	0.344919	0.630201
Ga0226122_01_276635_277162	528	biopolymer transport protein ExbB	COG0811	PF01618	NA	K03561	Brite Hierarchies	Protein families: signaling and cellular processes	Transporters [BR:ko02000]	exbB	biopolymer transport protein ExbB	0.344894	0.454582
Ga0226122_01_667032_669236	2205	phosphate transport system permease protein	COG4590	PF00528	NA	K02037	multiple functions	multiple functions	multiple functions	pstC	phosphate transport system permease protein	0.344887	0.571277
Ga0226122_02_1142124_1143014	891	uncharacterized membrane protein	COG2510	PF00892	NA	NA	NA	NA	NA	NA	NA	0.344871	0.320332
Ga0226122_01_1309119_1310375	1257	cyclopropane-fatty-acyl-phospholipid synthase	COG2230	PF02353	NA	K00574	Not Included in Pathway or Brite	Unclassified: metabolism	Enzymes with EC numbers	cfa	cyclopropane-fatty-acyl-phospholipid synthase [EC:2.1.1.79]	0.344135	0.450546
Ga0226122_02_1533266_1533637	372	GntR family transcriptional regulator	COG1725	PF00392	NA	K07979	Brite Hierarchies	Protein families: genetic information processing	Transcription factors [BR:ko03000]	ytrA	GntR family transcriptional regulator	0.343952	0.785635
Ga0226122_02_942961_943227	267	hypothetical protein	NA	NA	NA	NA	NA	NA	NA	NA	NA	0.343877	0.608143
Ga0226122_01_174021_174344	324	universal stress protein B	NA	PF10625	NA	K06144	Brite Hierarchies	Protein families: signaling and cellular processes	Transporters [BR:ko02000]	uspB	universal stress protein B	0.343818	0.468272
Ga0226122_01_2465657_2466010	354	uncharacterized membrane protein (DUF106 family)	COG1422	PF11169	NA	NA	NA	NA	NA	NA	NA	0.343776	0.541985
Ga0226122_02_1407234_1407716	483	murein L,D-transpeptidase YafK	COG3034	PF03734	NA	NA	NA	NA	NA	NA	NA	0.343774	0.392149
Ga0226122_01_2720802_2722472	1671	SulP family sulfate permease	COG0659	PF00916,PF01740	NA	K03321	Brite Hierarchies	Protein families: signaling and cellular processes	Transporters [BR:ko02000]	TC.SULP	sulfate permease, SulP family	0.343564	0.499603
Ga0226122_01_747641_748051	411	type IV pilus assembly protein PilV	COG4967	PF07963	TIGR02532	K02671	Brite Hierarchies	Protein families: signaling and cellular processes	general Protein families: signaling and cellular processes	pilV	type IV pilus assembly protein PilV	0.343347	0.694346
Ga0226122_02_1044627_1047110	2484	hypothetical protein	NA	PF02369,PF07603	NA	NA	NA	NA	NA	NA	NA	0.342555	0.422765
Ga0226122_01_942998_943783	786	zinc transport system permease protein	COG1108	PF00950	NA	K09816	multiple functions	multiple functions	multiple functions	znuB	zinc transport system permease protein	0.342183	0.684545
Ga0226122_01_1658777_1659526	750	DTW domain-containing protein YfiP	COG3148	PF03942	NA	K05812	Not Included in Pathway or Brite	Unclassified: metabolism	Enzymes with EC numbers	DTWD2, tapT	tRNA-uridine aminocarboxypropyltransferase [EC:2.5.1.25]	0.341809	0.526634
Ga0226122_02_1762280_1762570	291	quinol monooxygenase YgiN	COG1359	PF03992	NA	NA	NA	NA	NA	NA	NA	0.341573	0.725971
Ga0226122_01_2244362_2244811	450	protein-tyrosine phosphatase	COG0394	PF01451	NA	K01104	Not Included in Pathway or Brite	Unclassified: metabolism	Enzymes with EC numbers	E3.1.3.48	protein-tyrosine phosphatase [EC:3.1.3.48]	0.340339	0.810624
Ga0226122_01_1972332_1972895	564	YjjW family glycine radical enzyme activase	COG1180	PF04055	TIGR04041	NA	NA	NA	NA	NA	NA	0.33995	0.746917
Ga0226122_01_1817334_1817495	162	hydrogenase maturation factor HypF (carbamoyltransferase family)	COG0068	NA	NA	NA	NA	NA	NA	NA	NA	0.339721	0.720783
Ga0226122_02_595788_596147	360	uncharacterized membrane protein affecting hemolysin expression	COG3726	PF17152	NA	NA	NA	NA	NA	NA	NA	0.339581	0.663553
Ga0226122_02_1073347_1073583	237	uncharacterized membrane protein YphA (DoxX/SURF4 family)	COG2259	PF13564	NA	NA	NA	NA	NA	NA	NA	0.339162	0.797969
Ga0226122_01_2747052_2747570	519	S-ribosylhomocysteine lyase	COG1854	PF02664	NA	K07173	multiple functions	multiple functions	multiple functions	luxS	S-ribosylhomocysteine lyase [EC:4.4.1.21]	0.338778	0.744601
Ga0226122_02_215613_216521	909	AraC family transcriptional regulator	COG2207,COG3708	PF06445,PF12833	NA	K13653	Brite Hierarchies	Protein families: genetic information processing	Transcription factors [BR:ko03000]	K13653	AraC family transcriptional regulator	0.338653	0.450546
Ga0226122_01_2405507_2408284	2778	secreted Zn-dependent insulinase-like peptidase	COG1025	PF00675,PF05193,PF16187	NA	NA	NA	NA	NA	NA	NA	0.338356	0.462083
Ga0226122_01_133739_133990	252	BMFP domain-containing protein YqiC	COG2960	PF04380	NA	K09806	Not Included in Pathway or Brite	Unclassified: metabolism	Cofactor metabolism	ubiK	ubiquinone biosynthesis accessory factor UbiK	0.337789	0.777737
Ga0226122_02_918455_918664	210	CspA family cold shock protein	COG1278	PF00313	NA	K03704	Not Included in Pathway or Brite	Unclassified: genetic information processing	Transcription	cspA	cold shock protein	0.337489	0.433552
Ga0226122_01_1086513_1087964	1452	putative MATE family efflux protein	COG0534	PF01554	TIGR00797	NA	NA	NA	NA	NA	NA	0.336915	0.66759
Ga0226122_02_1539933_1540502	570	TetR/AcrR family transcriptional repressor of nem operon	COG1309	PF00440	NA	K16137	Brite Hierarchies	Protein families: genetic information processing	Transcription factors [BR:ko03000]	nemR	TetR/AcrR family transcriptional regulator, transcriptional repressor for nem operon	0.336835	0.682596
Ga0226122_01_869376_870302	927	two-component system chemotaxis response regulator CheV	COG0835,COG4567	PF00072,PF01584	NA	K03415	multiple functions	multiple functions	multiple functions	cheV	two-component system, chemotaxis family, chemotaxis protein CheV	0.336612	0.686756
Ga0226122_01_675202_676107	906	LysR family hydrogen peroxide-inducible transcriptional activator	COG0583	PF00126,PF03466	NA	K04761	multiple functions	multiple functions	multiple functions	oxyR	LysR family transcriptional regulator, hydrogen peroxide-inducible genes activator	0.336438	0.471158
Ga0226122_02_577042_578454	1413	zona occludens toxin	COG4128	PF05707	NA	K10954	multiple functions	multiple functions	multiple functions	zot	zona occludens toxin	0.336123	0.57467
Ga0226122_02_1132992_1134407	1416	deoxyribodipyrimidine photo-lyase	COG0415	PF00875,PF03441	NA	K01669	Brite Hierarchies	Protein families: genetic information processing	DNA repair and recombination proteins [BR:ko03400]	phrB	deoxyribodipyrimidine photo-lyase [EC:4.1.99.3]	0.335988	0.622457
Ga0226122_01_1002683_1004044	1362	C4-dicarboxylate transporter DctM subunit	COG1593	PF06808	NA	K11690	multiple functions	multiple functions	multiple functions	dctM	C4-dicarboxylate transporter, DctM subunit	0.335894	0.698939
Ga0226122_02_188423_188557	135	hypothetical protein	NA	NA	NA	NA	NA	NA	NA	NA	NA	0.335853	0.744601
Ga0226122_01_2103779_2104717	939	23S rRNA pseudouridine2605 synthase	COG1187	PF00849,PF01479	TIGR00093	K06178	Brite Hierarchies	Protein families: genetic information processing	Ribosome biogenesis [BR:ko03009]	rluB	23S rRNA pseudouridine2605 synthase [EC:5.4.99.22]	0.33523	0.50208
Ga0226122_01_567455_568399	945	radical SAM protein (TIGR01212 family)	COG1242	PF04055,PF16199	TIGR01212	K07139	Not Included in Pathway or Brite	Poorly characterized	Function unknown	K07139	uncharacterized protein	0.334834	0.711432
Ga0226122_02_1212600_1213139	540	hypothetical protein	NA	PF06892	NA	NA	NA	NA	NA	NA	NA	0.33455	0.667988
Ga0226122_02_1431568_1432068	501	ribosomal protein S18 acetylase RimI-like enzyme	COG0456	PF00583	NA	NA	NA	NA	NA	NA	NA	0.333597	0.68034
Ga0226122_01_3204277_3205620	1344	MATE family multidrug resistance protein	COG0534	PF01554	TIGR00797	K03327	Brite Hierarchies	Protein families: signaling and cellular processes	Transporters [BR:ko02000]	TC.MATE, SLC47A, norM, mdtK, dinF	multidrug resistance protein, MATE family	0.333234	0.715779
Ga0226122_03_31049_31657	609	threonine/homoserine/homoserine lactone efflux protein	COG1280	PF01810	NA	NA	NA	NA	NA	NA	NA	0.333063	0.599503
Ga0226122_02_365829_366095	267	hypothetical protein	NA	NA	NA	NA	NA	NA	NA	NA	NA	0.333056	0.438026
Ga0226122_01_537805_538722	918	UDP-3-O-[3-hydroxymyristoyl] N-acetylglucosamine deacetylase	COG0774	PF03331	TIGR00325	K02535	multiple functions	multiple functions	multiple functions	lpxC	UDP-3-O-[3-hydroxymyristoyl] N-acetylglucosamine deacetylase [EC:3.5.1.108]	0.332572	0.551006
Ga0226122_02_1007911_1008282	372	ketosteroid isomerase-like protein	COG4319	PF12680	NA	NA	NA	NA	NA	NA	NA	0.3311	0.792516
Ga0226122_01_1900226_1901602	1377	AGCS family alanine or glycine:cation symporter	COG1115	PF01235	TIGR00835	K03310	Not Included in Pathway or Brite	Unclassified: signaling and cellular processes	Transport	TC.AGCS	alanine or glycine:cation symporter, AGCS family	0.330762	0.541166
Ga0226122_01_897245_897607	363	hypothetical protein	NA	PF10973	NA	NA	NA	NA	NA	NA	NA	0.33045	0.792786
Ga0226122_01_1734513_1736309	1797	ATP-binding cassette subfamily C protein	COG1132	PF00005,PF00664	NA	K06148	Brite Hierarchies	Protein families: signaling and cellular processes	Transporters [BR:ko02000]	ABCC-BAC	ATP-binding cassette, subfamily C, bacterial	0.330296	0.561524
Ga0226122_01_3129661_3130125	465	acetyl-CoA carboxylase biotin carboxyl carrier protein	COG0511	PF00364	TIGR00531	K02160	Metabolism	general Metabolism	general Metabolism	accB, bccP	acetyl-CoA carboxylase biotin carboxyl carrier protein	0.330059	0.71309
Ga0226122_01_3149064_3150410	1347	cadaverine:lysine antiporter	COG0531	PF13520	TIGR00905	K03757	Brite Hierarchies	Protein families: signaling and cellular processes	Transporters [BR:ko02000]	cadB	cadaverine:lysine antiporter	0.32924	0.727079
Ga0226122_02_203670_203981	312	hypothetical protein	NA	NA	NA	NA	NA	NA	NA	NA	NA	0.329231	0.609709
Ga0226122_02_1763630_1763848	219	uncharacterized protein (DUF2132 family)	COG4628	PF09905	NA	NA	NA	NA	NA	NA	NA	0.328654	0.645059
Ga0226122_03_25382_25684	303	toxin ParE1/3/4	COG3668	PF05016	NA	K19092	Brite Hierarchies	Protein families: signaling and cellular processes	Prokaryotic defense system [BR:ko02048]	parE1_3_4	toxin ParE1/3/4	0.327621	0.597824
Ga0226122_02_956921_957124	204	ABC-type phosphate transport system auxiliary subunit	COG4985	NA	NA	NA	NA	NA	NA	NA	NA	0.327547	0.56674
Ga0226122_02_988988_989644	657	3,4-dihydroxy 2-butanone 4-phosphate synthase	COG0108	PF00926	TIGR00506	K02858	Metabolism	Metabolism of cofactors and vitamins	Riboflavin metabolism [PATH:ko00740]	ribB, RIB3	3,4-dihydroxy 2-butanone 4-phosphate synthase [EC:4.1.99.12]	0.325971	0.709038
Ga0226122_01_2487943_2488206	264	pyruvate/oxaloacetate carboxyltransferase	COG5016	NA	NA	NA	NA	NA	NA	NA	NA	0.325692	0.698939
Ga0226122_02_474559_474969	411	ribosomal protein S18 acetylase RimI-like enzyme	COG0456	PF13673	NA	NA	NA	NA	NA	NA	NA	0.324547	0.543615
Ga0226122_01_2464079_2464981	903	putative iron-dependent peroxidase	COG2837	PF04261	TIGR01413	K07223	Not Included in Pathway or Brite	Unclassified: metabolism	Enzymes with EC numbers	yfeX	porphyrinogen peroxidase [EC:1.11.1.-]	0.324437	0.473298
Ga0226122_02_1542621_1543169	549	peroxiredoxin	COG1225	PF00578	NA	NA	NA	NA	NA	NA	NA	0.323817	0.454117
Ga0226122_01_3242030_3242326	297	CyaY protein	COG1965	PF01491	TIGR03421	K06202	Not Included in Pathway or Brite	Unclassified: signaling and cellular processes	Others	cyaY	iron-sulfur cluster assembly protein CyaY	0.323593	0.804213
Ga0226122_01_412090_412620	531	inorganic pyrophosphatase	COG0221	PF00719	NA	K01507	Metabolism	Energy metabolism	Oxidative phosphorylation [PATH:ko00190]	ppa	inorganic pyrophosphatase [EC:3.6.1.1]	0.323528	0.581926
Ga0226122_02_759702_759941	240	hypothetical protein	NA	NA	NA	NA	NA	NA	NA	NA	NA	0.323048	0.69664
Ga0226122_01_3103229_3103339	111	hypothetical protein	NA	NA	NA	NA	NA	NA	NA	NA	NA	0.322899	0.850172
Ga0226122_02_824651_825250	600	cytochrome o ubiquinol oxidase subunit 3	COG1845	PF00510	TIGR02842	K02299	Metabolism	Energy metabolism	Oxidative phosphorylation [PATH:ko00190]	cyoC	cytochrome o ubiquinol oxidase subunit III	0.322677	0.581078
Ga0226122_02_1553520_1554014	495	peptidyl-prolyl cis-trans isomerase B (cyclophilin B)	COG0652	PF00160	NA	K03768	Brite Hierarchies	Protein families: genetic information processing	Chaperones and folding catalysts [BR:ko03110]	PPIB, ppiB	peptidyl-prolyl cis-trans isomerase B (cyclophilin B) [EC:5.2.1.8]	0.322652	0.560419
Ga0226122_02_564796_565884	1089	hypothetical protein	NA	PF13729	NA	NA	NA	NA	NA	NA	NA	0.322327	0.399654
Ga0226122_01_2161173_2162363	1191	hypothetical protein	NA	NA	NA	NA	NA	NA	NA	NA	NA	0.322245	0.585265
Ga0226122_02_565927_566082	156	uncharacterized protein YoaH (UPF0181 family)	COG3140	PF03701	NA	K09917	Not Included in Pathway or Brite	Poorly characterized	Function unknown	K09917	uncharacterized protein	0.322066	0.770163
Ga0226122_01_2066368_2067915	1548	murein L,D-transpeptidase YcbB/YkuD	COG2989	PF01471,PF03734	NA	NA	NA	NA	NA	NA	NA	0.321964	0.725971
Ga0226122_01_1987930_1988220	291	mRNA interferase RelE/StbE	COG2026	PF05016	TIGR02385	K06218	Brite Hierarchies	Protein families: signaling and cellular processes	Prokaryotic defense system [BR:ko02048]	relE, stbE	mRNA interferase RelE/StbE	0.321897	0.559676
Ga0226122_02_1011621_1012970	1350	alpha-amylase	COG0366	PF00128	NA	K01176	multiple functions	multiple functions	multiple functions	AMY, amyA, malS	alpha-amylase [EC:3.2.1.1]	0.321856	0.603331
Ga0226122_01_1132305_1133075	771	arginine/ornithine transport system ATP-binding protein	COG4598	PF00005	NA	K10025	multiple functions	multiple functions	multiple functions	aotP	arginine/ornithine transport system ATP-binding protein [EC:7.4.2.1]	0.321806	0.571277
Ga0226122_02_796701_797525	825	hypothetical protein	NA	PF11060	NA	NA	NA	NA	NA	NA	NA	0.32178	0.585491
Ga0226122_01_1000894_1001889	996	C4-dicarboxylate-binding protein DctP	COG1638	PF03480	TIGR00787	K11688	multiple functions	multiple functions	multiple functions	dctP	C4-dicarboxylate-binding protein DctP	0.321157	0.810624
Ga0226122_02_1621901_1623139	1239	superfamily II DNA/RNA helicase	COG0513	PF00270,PF00271	NA	NA	NA	NA	NA	NA	NA	0.320776	0.515676
Ga0226122_01_449201_450160	960	LysR family transcriptional activator for leuABCD operon	COG0583	PF00126,PF03466	NA	K05798	Brite Hierarchies	Protein families: genetic information processing	Transcription factors [BR:ko03000]	leuO	LysR family transcriptional regulator, transcriptional activator for leuABCD operon	0.320754	0.622591
Ga0226122_01_807968_808540	573	uncharacterized membrane-anchored protein YitT (DUF2179 family)	COG1284	PF02588	NA	NA	NA	NA	NA	NA	NA	0.320731	0.842572
Ga0226122_01_2279989_2280333	345	two-component system phosphorelay protein LuxU	COG2198	PF01627	NA	K10911	multiple functions	multiple functions	multiple functions	luxU	two-component system, phosphorelay protein LuxU	0.320711	0.580221
Ga0226122_01_2354630_2356321	1692	small conductance mechanosensitive channel	COG0668	PF00924	NA	K03442	Brite Hierarchies	Protein families: signaling and cellular processes	Transporters [BR:ko02000]	mscS	small conductance mechanosensitive channel	0.32038	0.486096
Ga0226122_01_2412418_2412981	564	RNA polymerase sigma-70 factor (ECF subfamily)	COG1595	PF04542,PF08281	TIGR02937	K03088	Brite Hierarchies	Protein families: genetic information processing	Transcription machinery [BR:ko03021]	rpoE	RNA polymerase sigma-70 factor, ECF subfamily	0.319899	0.438026
Ga0226122_02_792321_793841	1521	EAL domain-containing protein (putative c-di-GMP-specific phosphodiesterase class I)	COG2200	PF00563,PF12792	NA	NA	NA	NA	NA	NA	NA	0.319681	0.473699
Ga0226122_02_1624353_1625132	780	hypothetical protein	NA	PF05219	NA	NA	NA	NA	NA	NA	NA	0.31886	0.559676
Ga0226122_01_419698_420135	438	nucleotide-binding universal stress UspA family protein	COG0589	PF00582	NA	NA	NA	NA	NA	NA	NA	0.317598	0.468272
Ga0226122_03_26889_27965	1077	plasmid replication initiation protein	COG5527	PF01051	NA	NA	NA	NA	NA	NA	NA	0.317411	0.764874
Ga0226122_01_2192634_2192927	294	putative membrane protein	COG3771	PF06305	NA	K08992	Not Included in Pathway or Brite	Unclassified: metabolism	Glycan metabolism	lapA	lipopolysaccharide assembly protein A	0.317289	0.580221
Ga0226122_01_769790_770239	450	transcriptional repressor NrdR	COG1327	PF03477	TIGR00244	K07738	Brite Hierarchies	Protein families: genetic information processing	Transcription factors [BR:ko03000]	nrdR	transcriptional repressor NrdR	0.317011	0.484107
Ga0226122_02_567273_567743	471	hypothetical protein	NA	NA	NA	NA	NA	NA	NA	NA	NA	0.316817	0.632719
Ga0226122_02_1253029_1253805	777	flagellar biosynthetic protein FliR	COG1684	PF01311	TIGR01400	K02421	multiple functions	multiple functions	multiple functions	fliR	flagellar biosynthesis protein FliR	0.316666	0.778201
Ga0226122_01_1694313_1694585	273	tRNA(Ile)-lysidine synthase TilS/MesJ	COG0037	NA	NA	NA	NA	NA	NA	NA	NA	0.316663	0.600444
Ga0226122_02_1336000_1336398	399	putative redox protein	COG1765	PF02566	NA	K07397	Not Included in Pathway or Brite	Unclassified: genetic information processing	Protein processing	yhfA	putative redox protein	0.316661	0.804213
Ga0226122_02_971754_973289	1536	hypothetical protein	NA	NA	NA	NA	NA	NA	NA	NA	NA	0.316565	0.567298
Ga0226122_01_1676232_1676684	453	hypothetical protein	NA	PF11749	NA	NA	NA	NA	NA	NA	NA	0.316446	0.541348
Ga0226122_02_611992_612324	333	periplasmic divalent cation tolerance protein	COG1324	PF03091	NA	K03926	Not Included in Pathway or Brite	Unclassified: signaling and cellular processes	Others	cutA	periplasmic divalent cation tolerance protein	0.315952	0.516978
Ga0226122_01_1893073_1893678	606	MATE family multidrug resistance protein	COG0534	PF01554	NA	K03327	Brite Hierarchies	Protein families: signaling and cellular processes	Transporters [BR:ko02000]	TC.MATE, SLC47A, norM, mdtK, dinF	multidrug resistance protein, MATE family	0.315441	0.710409
Ga0226122_01_3073857_3075737	1881	methyl-accepting chemotaxis protein	COG0840	PF00015,PF00672,PF02743	NA	K03406	multiple functions	multiple functions	multiple functions	mcp	methyl-accepting chemotaxis protein	0.315349	0.695817
Ga0226122_02_1289608_1290249	642	hypothetical protein	NA	PF01464	NA	NA	NA	NA	NA	NA	NA	0.315274	0.606607
Ga0226122_02_1838905_1842006	3102	multidrug efflux pump subunit AcrB	COG0841	PF00873	NA	NA	NA	NA	NA	NA	NA	0.314103	0.473298
Ga0226122_02_1259111_1259332	222	hypothetical protein	NA	NA	NA	NA	NA	NA	NA	NA	NA	0.313741	0.815575
Ga0226122_01_2742108_2742632	525	16S rRNA processing protein RimM	COG0806	PF01782,PF05239	TIGR02273	K02860	Brite Hierarchies	Protein families: genetic information processing	Ribosome biogenesis [BR:ko03009]	rimM	16S rRNA processing protein RimM	0.313648	0.659171
Ga0226122_02_699146_699664	519	ribosomal protein S18 acetylase RimI-like enzyme	COG0456	PF00583	NA	NA	NA	NA	NA	NA	NA	0.313536	0.606246
Ga0226122_02_808856_810370	1515	leucyl aminopeptidase	COG2234	PF04151,PF04389	NA	K05994	Brite Hierarchies	Protein families: metabolism	Peptidases and inhibitors [BR:ko01002]	E3.4.11.10	bacterial leucyl aminopeptidase [EC:3.4.11.10]	0.313109	0.623518
Ga0226122_01_2609476_2611167	1692	long-subunit acyl-CoA synthetase (AMP-forming)	COG1022	PF00501	NA	NA	NA	NA	NA	NA	NA	0.313031	0.376375
Ga0226122_01_2459955_2461085	1131	flagellin	COG1344	PF00669,PF00700,PF07196	NA	K02406	multiple functions	multiple functions	multiple functions	fliC, hag	flagellin	0.312983	0.510247
Ga0226122_02_1603655_1604467	813	AraC-like DNA-binding protein	COG2207	PF12833	NA	NA	NA	NA	NA	NA	NA	0.31265	0.57801
Ga0226122_01_897939_898118	180	hypothetical protein	NA	NA	NA	NA	NA	NA	NA	NA	NA	0.31222	0.660722
Ga0226122_01_1206201_1206650	450	hypothetical protein	NA	PF06610	NA	NA	NA	NA	NA	NA	NA	0.311522	0.815575
Ga0226122_01_200472_202004	1533	DNA recombination protein RmuC	COG1322	PF02646	NA	K09760	Not Included in Pathway or Brite	Unclassified: genetic information processing	Replication and repair	rmuC	DNA recombination protein RmuC	0.311158	0.548223
Ga0226122_01_2712637_2713083	447	DnaK suppressor protein	COG1734	PF01258	TIGR02420	K06204	multiple functions	multiple functions	multiple functions	dksA	DnaK suppressor protein	0.311001	0.722213
Ga0226122_02_983561_983704	144	hypothetical protein	NA	NA	NA	NA	NA	NA	NA	NA	NA	0.310873	0.801412
Ga0226122_01_1055141_1056523	1383	superfamily II DNA or RNA helicase	COG1061	PF00271,PF04851	NA	NA	NA	NA	NA	NA	NA	0.309973	0.692161
Ga0226122_02_325236_325643	408	hypothetical protein	NA	NA	NA	NA	NA	NA	NA	NA	NA	0.309375	0.803341
Ga0226122_01_159106_159285	180	LacI family gluconate utilization system Gnt-I transcriptional repressor	NA	NA	NA	K06145	Brite Hierarchies	Protein families: genetic information processing	Transcription factors [BR:ko03000]	gntR	LacI family transcriptional regulator, gluconate utilization system Gnt-I transcriptional repressor	0.309369	0.78619
Ga0226122_01_760028_760567	540	hypothetical protein	NA	PF11810	NA	NA	NA	NA	NA	NA	NA	0.309074	0.536551
Ga0226122_01_51337_52317	981	acrylyl-CoA reductase (NADPH)	COG0604	PF00107,PF08240	TIGR02823	K19745	Metabolism	Carbohydrate metabolism	Propanoate metabolism [PATH:ko00640]	acuI	acrylyl-CoA reductase (NADPH) [EC:1.3.1.-]	0.308326	0.690666
Ga0226122_02_1590376_1590699	324	signal transduction histidine kinase	COG4585	NA	NA	NA	NA	NA	NA	NA	NA	0.308144	0.770163
Ga0226122_02_825240_827276	2037	cytochrome o ubiquinol oxidase subunit 1	COG0843	PF00115	TIGR02843	K02298	Metabolism	Energy metabolism	Oxidative phosphorylation [PATH:ko00190]	cyoB	cytochrome o ubiquinol oxidase subunit I [EC:7.1.1.3]	0.307402	0.553201
Ga0226122_02_1483110_1483949	840	S-formylglutathione hydrolase	COG0627	PF00756	TIGR02821	K01070	Metabolism	Energy metabolism	Methane metabolism [PATH:ko00680]	frmB, ESD, fghA	S-formylglutathione hydrolase [EC:3.1.2.12]	0.307101	0.541348
Ga0226122_01_3159145_3159732	588	uncharacterized protein YjaG (DUF416 family)	COG3068	PF04222	NA	K09891	Not Included in Pathway or Brite	Poorly characterized	Function unknown	K09891	uncharacterized protein	0.306779	0.591687
Ga0226122_01_1577740_1579353	1614	phytoene desaturase	COG1233	PF01593	TIGR02734	K10027	Metabolism	Metabolism of terpenoids and polyketides	Carotenoid biosynthesis [PATH:ko00906]	crtI	phytoene desaturase [EC:1.3.99.26 1.3.99.28 1.3.99.29 1.3.99.31]	0.306172	0.770163
Ga0226122_01_897685_897861	177	hypothetical protein	NA	NA	NA	NA	NA	NA	NA	NA	NA	0.306011	0.596448
Ga0226122_01_689501_690715	1215	cysteine desulfurase	COG1104	PF00266	TIGR02006	K04487	multiple functions	multiple functions	multiple functions	iscS, NFS1	cysteine desulfurase [EC:2.8.1.7]	0.305763	0.464717
Ga0226122_01_1783833_1784315	483	ribosomal protein S18 acetylase RimI-like enzyme	COG0456	PF00583	NA	NA	NA	NA	NA	NA	NA	0.305622	0.698939
Ga0226122_01_1624729_1625367	639	lipopolysaccharide/colanic/teichoic acid biosynthesis glycosyltransferase	COG2148	PF02397	NA	NA	NA	NA	NA	NA	NA	0.305621	0.666181
Ga0226122_01_2818671_2819831	1161	phosphoglycerate kinase	COG0126	PF00162	NA	K00927	multiple functions	multiple functions	multiple functions	PGK, pgk	phosphoglycerate kinase [EC:2.7.2.3]	0.304936	0.519447
Ga0226122_01_107004_107270	267	uncharacterized protein YihD (DUF1040 family)	COG3084	PF06288	NA	K09896	Not Included in Pathway or Brite	Poorly characterized	Function unknown	K09896	uncharacterized protein	0.304485	0.457062
Ga0226122_02_1152557_1152832	276	predicted GNAT family acetyltransferase	COG2388	PF14542	NA	K06975	Not Included in Pathway or Brite	Poorly characterized	Function unknown	K06975	uncharacterized protein	0.303917	0.823505
Ga0226122_02_1822884_1822997	114	hypothetical protein	NA	NA	NA	NA	NA	NA	NA	NA	NA	0.303837	0.699472
Ga0226122_02_822100_823194	1095	2,4-dienoyl-CoA reductase-like NADH-dependent reductase (Old Yellow Enzyme family)	COG1902	PF00724	NA	NA	NA	NA	NA	NA	NA	0.303649	0.661725
Ga0226122_01_2534719_2536083	1365	NSS family neurotransmitter:Na+ symporter	COG0733	PF00209	NA	K03308	Not Included in Pathway or Brite	Unclassified: signaling and cellular processes	Transport	TC.NSS	neurotransmitter:Na+ symporter, NSS family	0.303416	0.720783
Ga0226122_02_866754_867488	735	DNA-binding IclR family transcriptional regulator	COG1414	PF01614,PF08279	NA	NA	NA	NA	NA	NA	NA	0.303144	0.463063
Ga0226122_02_260101_261075	975	alkanal monooxygenase beta chain	COG2141	PF00296	NA	K15854	multiple functions	multiple functions	multiple functions	luxB	alkanal monooxygenase beta chain [EC:1.14.14.3]	0.303053	0.581594
Ga0226122_03_51821_52363	543	lysozyme family protein	COG3926	NA	NA	NA	NA	NA	NA	NA	NA	0.303021	0.887144
Ga0226122_02_750530_751144	615	transcriptional regulator GlxA family with amidase domain	COG4977	PF01965	NA	NA	NA	NA	NA	NA	NA	0.302579	0.539666
Ga0226122_01_2224218_2225648	1431	PTS system glucose-specific IIC component	COG1263	PF00367,PF02378	TIGR02002	K02779	multiple functions	multiple functions	multiple functions	ptsG	glucose PTS system EIICB or EIICBA component [EC:2.7.1.199]	0.302047	0.712545
Ga0226122_02_936357_936491	135	uncharacterized protein (TIGR02808 family)	NA	PF09574	TIGR02808	NA	NA	NA	NA	NA	NA	0.30193	0.725971
Ga0226122_01_36568_36951	384	CrcB protein	COG0239	PF02537	TIGR00494	K06199	Brite Hierarchies	Protein families: signaling and cellular processes	Transporters [BR:ko02000]	crcB, FEX	fluoride exporter	0.301565	0.559676
Ga0226122_01_1624291_1624680	390	predicted kinase	COG0645	PF13671	NA	NA	NA	NA	NA	NA	NA	0.301114	0.772622
Ga0226122_02_1847211_1847753	543	beta-galactosidase/beta-glucuronidase	COG3250	NA	NA	NA	NA	NA	NA	NA	NA	0.301094	0.709038
Ga0226122_02_111000_111758	759	hypothetical protein	NA	NA	NA	NA	NA	NA	NA	NA	NA	0.300599	0.516978
Ga0226122_01_2603245_2603403	159	tRNA-binding protein	COG0073	PF01588	NA	K06878	Not Included in Pathway or Brite	Poorly characterized	General function prediction only	K06878	tRNA-binding protein	0.300591	0.712215
Ga0226122_02_1418448_1419833	1386	TldD protein	COG0312	PF01523	NA	K03568	Brite Hierarchies	Protein families: metabolism	Peptidases and inhibitors [BR:ko01002]	tldD	TldD protein	0.300443	0.68408
Ga0226122_01_286742_287599	858	peptide/nickel transport system ATP-binding protein	COG0444	PF00005,PF08352	NA	K02031	multiple functions	multiple functions	multiple functions	ddpD	peptide/nickel transport system ATP-binding protein	0.299626	0.595766
Ga0226122_01_1480558_1482849	2292	hypothetical protein	NA	NA	NA	NA	NA	NA	NA	NA	NA	0.299549	0.658265
Ga0226122_02_1787842_1788288	447	uncharacterized protein (DUF2132 family)	COG4628	PF09905	NA	NA	NA	NA	NA	NA	NA	0.299385	0.549844
Ga0226122_02_185565_186347	783	AraC-like DNA-binding protein	COG2207	PF12833	NA	NA	NA	NA	NA	NA	NA	0.299174	0.585265
Ga0226122_02_1036123_1037028	906	drug/metabolite transporter (DMT)-like permease	COG0697	PF00892	NA	NA	NA	NA	NA	NA	NA	0.299145	0.679137
Ga0226122_01_885806_886930	1125	flagellin	COG1344	PF00669,PF00700,PF07196	NA	K02406	multiple functions	multiple functions	multiple functions	fliC, hag	flagellin	0.298842	0.683569
Ga0226122_02_868643_871612	2970	hypothetical protein	NA	NA	NA	NA	NA	NA	NA	NA	NA	0.298716	0.509963
Ga0226122_02_817962_818951	990	microsomal dipeptidase-like Zn-dependent dipeptidase	COG2355	PF01244	NA	NA	NA	NA	NA	NA	NA	0.298254	0.567018
Ga0226122_02_787124_788266	1143	pyruvate dehydrogenase E2 component (dihydrolipoamide acetyltransferase)	COG0508	PF00198,PF00364,PF02817	NA	K00627	Metabolism	Carbohydrate metabolism	general Carbohydrate metabolism	DLAT, aceF, pdhC	pyruvate dehydrogenase E2 component (dihydrolipoamide acetyltransferase) [EC:2.3.1.12]	0.298054	0.673266
Ga0226122_02_900181_901083	903	drug/metabolite transporter (DMT)-like permease	COG0697	PF00892	NA	NA	NA	NA	NA	NA	NA	0.297976	0.686756
Ga0226122_02_796054_796704	651	DNA-binding response OmpR family regulator	COG0745	PF00072,PF00486	NA	NA	NA	NA	NA	NA	NA	0.297849	0.667573
Ga0226122_01_2248758_2249834	1077	ATP-binding protein involved in chromosome partitioning	COG0489	PF10609	NA	K03593	Brite Hierarchies	Protein families: genetic information processing	general Protein families: genetic information processing	mrp, NUBPL	ATP-binding protein involved in chromosome partitioning	0.297843	0.584369
Ga0226122_02_736708_737145	438	hypothetical protein	NA	NA	NA	NA	NA	NA	NA	NA	NA	0.297779	0.727475
Ga0226122_02_116014_116874	861	GST-like protein	COG0625	PF02798,PF13410	NA	K11209	Not Included in Pathway or Brite	Unclassified: metabolism	Enzymes with EC numbers	yghU, yfcG	GSH-dependent disulfide-bond oxidoreductase [EC:1.8.4.-]	0.297698	0.810624
Ga0226122_02_929277_929909	633	two-component system nitrate/nitrite response regulator NarP	COG2197	PF00072,PF00196	NA	K07685	multiple functions	multiple functions	multiple functions	narP	two-component system, NarL family, nitrate/nitrite response regulator NarP	0.297684	0.620071
Ga0226122_01_1187822_1188826	1005	Holliday junction DNA helicase RuvB	COG2255	PF05491,PF05496	TIGR00635	K03551	multiple functions	multiple functions	multiple functions	ruvB	holliday junction DNA helicase RuvB [EC:3.6.4.12]	0.29759	0.602
Ga0226122_02_1357505_1358026	522	GrpB-like predicted nucleotidyltransferase (UPF0157 family)	COG2320	PF04229	NA	NA	NA	NA	NA	NA	NA	0.297487	0.646086
Ga0226122_01_1206962_1207258	297	hypothetical protein	NA	NA	NA	NA	NA	NA	NA	NA	NA	0.29681	0.808583
Ga0226122_01_3103418_3104107	690	two-component system response regulator CpxR	COG0745	PF00072,PF00486	NA	K07662	multiple functions	multiple functions	multiple functions	cpxR	two-component system, OmpR family, response regulator CpxR	0.296683	0.552847
Ga0226122_01_1262824_1263510	687	CRP/FNR family transcriptional regulator	COG0664	PF00027,PF13545	NA	K01420	Brite Hierarchies	Protein families: genetic information processing	Transcription factors [BR:ko03000]	fnr	CRP/FNR family transcriptional regulator, anaerobic regulatory protein	0.296595	0.57421
Ga0226122_01_1824312_1824713	402	hypothetical protein	NA	NA	NA	NA	NA	NA	NA	NA	NA	0.296083	0.763896
Ga0226122_02_268623_269183	561	hypothetical protein	NA	NA	NA	NA	NA	NA	NA	NA	NA	0.295988	0.701096
Ga0226122_01_2586436_2587419	984	hypothetical protein	NA	PF14057	NA	NA	NA	NA	NA	NA	NA	0.295833	0.626637
Ga0226122_01_1912059_1912847	789	KDO2-lipid IV(A) lauroyltransferase	COG1560	PF03279	TIGR02207	K02517	multiple functions	multiple functions	multiple functions	lpxL, htrB	Kdo2-lipid IVA lauroyltransferase/acyltransferase [EC:2.3.1.241 2.3.1.-]	0.295693	0.658265
Ga0226122_02_1608856_1610316	1461	sodium/proline symporter	COG0591	PF00474	TIGR02121	K11928	Brite Hierarchies	Protein families: signaling and cellular processes	Transporters [BR:ko02000]	putP	sodium/proline symporter	0.295626	0.645059
Ga0226122_02_1325603_1326277	675	putative hydrolase of the HAD superfamily	COG1011	PF13419	TIGR02254	K07025	Not Included in Pathway or Brite	Poorly characterized	General function prediction only	K07025	putative hydrolase of the HAD superfamily	0.29503	0.775332
Ga0226122_01_709442_710905	1464	IMP dehydrogenase	COG0516	PF00478,PF00571	TIGR01302	K00088	multiple functions	multiple functions	multiple functions	IMPDH, guaB	IMP dehydrogenase [EC:1.1.1.205]	0.294616	0.616598
Ga0226122_02_874908_875894	987	G3E family GTPase	COG0523	PF02492	NA	NA	NA	NA	NA	NA	NA	0.293717	0.686756
Ga0226122_02_957363_957677	315	uncharacterized protein YeeX (DUF496 family)	COG2926	PF04363	NA	K09802	Not Included in Pathway or Brite	Poorly characterized	Function unknown	K09802	uncharacterized protein	0.292622	0.784825
Ga0226122_01_159597_160277	681	GntP family gluconate:H+ symporter	COG2610	PF02447	NA	K03299	Brite Hierarchies	Protein families: signaling and cellular processes	Transporters [BR:ko02000]	TC.GNTP	gluconate:H+ symporter, GntP family	0.292137	0.710269
Ga0226122_01_2197578_2198324	747	NAD(P)-dependent dehydrogenase (short-subunit alcohol dehydrogenase family)	COG1028	PF00106	NA	NA	NA	NA	NA	NA	NA	0.291844	0.599503
Ga0226122_01_278537_279301	765	predicted RNase H-like nuclease (RuvC/YqgF family)	COG2433	PF11932	NA	NA	NA	NA	NA	NA	NA	0.291725	0.53992
Ga0226122_01_1603437_1603637	201	hypothetical protein	NA	NA	NA	NA	NA	NA	NA	NA	NA	0.291302	0.747444
Ga0226122_01_728637_729236	600	membrane protein DedA with SNARE-associated domain	COG0586	PF09335	NA	NA	NA	NA	NA	NA	NA	0.290895	0.600444
Ga0226122_01_2940031_2942853	2823	excinuclease ABC subunit A	COG0178	PF00005	TIGR00630	K03701	multiple functions	multiple functions	multiple functions	uvrA	excinuclease ABC subunit A	0.290613	0.51644
Ga0226122_02_172114_172977	864	RpiR family carbohydrate utilization transcriptional regulator	COG1737	PF01380,PF01418	NA	K19337	Brite Hierarchies	Protein families: genetic information processing	Transcription factors [BR:ko03000]	hexR	RpiR family transcriptional regulator, carbohydrate utilization regulator	0.290286	0.583717
Ga0226122_02_648311_648784	474	CreA protein	COG3045	PF05981	NA	K05805	Not Included in Pathway or Brite	Poorly characterized	General function prediction only	creA	CreA protein	0.28994	0.551708
Ga0226122_02_647588_648097	510	hypothetical protein	NA	NA	NA	NA	NA	NA	NA	NA	NA	0.289574	0.585265
Ga0226122_02_1794359_1794970	612	RhtB (resistance to homoserine/threonine) family protein	COG1280	PF01810	TIGR00949	NA	NA	NA	NA	NA	NA	0.289552	0.793876
Ga0226122_02_864802_866253	1452	sensor c-di-GMP phosphodiesterase-like protein	COG4943	PF00563	NA	NA	NA	NA	NA	NA	NA	0.288553	0.725971
Ga0226122_01_1631932_1633353	1422	O-antigen/teichoic acid export membrane protein	COG2244	PF13440	NA	NA	NA	NA	NA	NA	NA	0.288495	0.708166
Ga0226122_02_646321_646989	669	HAD superfamily hydrolase (TIGR01509 family)	COG0637	PF13419	TIGR01509	NA	NA	NA	NA	NA	NA	0.288071	0.668713
Ga0226122_01_438769_439629	861	DnaJ like chaperone protein	COG1076	PF00226,PF05099	NA	K05801	Brite Hierarchies	Protein families: genetic information processing	Chaperones and folding catalysts [BR:ko03110]	djlA	DnaJ like chaperone protein	0.287959	0.482034
Ga0226122_01_2585720_2586412	693	NifU-like protein involved in Fe-S cluster formation	COG0822	PF01592	NA	NA	NA	NA	NA	NA	NA	0.287662	0.599503
Ga0226122_02_1175404_1177521	2118	hypothetical protein	NA	NA	NA	NA	NA	NA	NA	NA	NA	0.287373	0.558429
Ga0226122_01_691208_691531	324	iron-sulfur cluster assembly protein	COG0316	PF01521	TIGR02011	K13628	Brite Hierarchies	Protein families: genetic information processing	Transfer RNA biogenesis [BR:ko03016]	iscA	iron-sulfur cluster assembly protein	0.287202	0.578347
Ga0226122_01_1655401_1655871	471	hypothetical protein	NA	NA	NA	NA	NA	NA	NA	NA	NA	0.286871	0.580221
Ga0226122_01_851299_853950	2652	hexosaminidase	COG3525	PF00728,PF02838,PF03173,PF03174	NA	K12373	multiple functions	multiple functions	multiple functions	HEXA_B	hexosaminidase [EC:3.2.1.52]	0.286549	0.708366
Ga0226122_02_1006928_1007776	849	DNA-binding transcriptional LysR family regulator	COG0583	PF00126,PF03466	NA	NA	NA	NA	NA	NA	NA	0.28644	0.531738
Ga0226122_02_1224860_1227187	2328	diguanylate cyclase (GGDEF)-like protein	COG5001	PF00563,PF00990	TIGR00254	NA	NA	NA	NA	NA	NA	0.286215	0.602728
Ga0226122_01_246979_247374	396	general secretion pathway protein I	COG2165	PF02501,PF07963	TIGR01707	K02458	multiple functions	multiple functions	multiple functions	gspI	general secretion pathway protein I	0.286149	0.584616
Ga0226122_01_1596164_1596436	273	threonine/homoserine/homoserine lactone efflux protein	COG1280	PF01810	NA	NA	NA	NA	NA	NA	NA	0.286138	0.798527
Ga0226122_01_1277093_1278220	1128	DNA (cytosine-5)-methyltransferase 1	COG0270	PF00145	TIGR00675	K00558	multiple functions	multiple functions	multiple functions	DNMT1, dcm	DNA (cytosine-5)-methyltransferase 1 [EC:2.1.1.37]	0.285874	0.666965
Ga0226122_01_2187404_2187886	483	hypothetical protein	NA	PF10604	NA	NA	NA	NA	NA	NA	NA	0.284648	0.740545
Ga0226122_02_1244899_1245918	1020	flagellar motor switch protein FliG	COG1536	PF01706,PF14841,PF14842	TIGR00207	K02410	multiple functions	multiple functions	multiple functions	fliG	flagellar motor switch protein FliG	0.284463	0.745414
Ga0226122_01_170220_170999	780	16S rRNA (guanine1516-N2)-methyltransferase	COG0742	PF04445	NA	K15984	Brite Hierarchies	Protein families: genetic information processing	Ribosome biogenesis [BR:ko03009]	rsmJ	16S rRNA (guanine1516-N2)-methyltransferase [EC:2.1.1.242]	0.284343	0.605925
Ga0226122_01_2975825_2977021	1197	outer membrane protein assembly factor BamA	COG4775	PF01103	NA	NA	NA	NA	NA	NA	NA	0.284234	0.552154
Ga0226122_02_737283_737762	480	predicted kinase	COG0645	PF13671	NA	NA	NA	NA	NA	NA	NA	0.28364	0.632851
Ga0226122_01_1404891_1405553	663	hypothetical protein	NA	PF11140	NA	NA	NA	NA	NA	NA	NA	0.283483	0.704393
Ga0226122_01_1198212_1199255	1044	quinolinate synthase	COG0379	PF02445	TIGR00550	K03517	Metabolism	Metabolism of cofactors and vitamins	Nicotinate and nicotinamide metabolism [PATH:ko00760]	nadA	quinolinate synthase [EC:2.5.1.72]	0.283056	0.702087
Ga0226122_03_29613_30362	750	hypothetical protein	NA	NA	NA	NA	NA	NA	NA	NA	NA	0.282566	0.780243
Ga0226122_02_1389202_1390071	870	ABC-type Zn uptake system ZnuABC Zn-binding protein ZnuA	COG0803	NA	NA	NA	NA	NA	NA	NA	NA	0.281395	0.658265
Ga0226122_02_1090585_1091229	645	hypothetical protein	NA	NA	NA	NA	NA	NA	NA	NA	NA	0.281021	0.706402
Ga0226122_02_1047190_1048227	1038	hypothetical protein	NA	NA	NA	NA	NA	NA	NA	NA	NA	0.280796	0.520832
Ga0226122_01_457029_457694	666	DNA-binding GntR family transcriptional regulator	COG1802	PF00392,PF07729	NA	NA	NA	NA	NA	NA	NA	0.280613	0.667573
Ga0226122_02_1358176_1359408	1233	L-2-hydroxyglutarate oxidase	COG0579	PF01266	NA	K15736	Metabolism	Amino acid metabolism	Lysine degradation [PATH:ko00310]	lhgO	(S)-2-hydroxyglutarate dehydrogenase [EC:1.1.5.13]	0.280385	0.805484
Ga0226122_02_1432252_1432911	660	hypothetical protein	NA	NA	NA	NA	NA	NA	NA	NA	NA	0.279028	0.759494
Ga0226122_02_672196_672909	714	hypothetical protein	NA	NA	NA	NA	NA	NA	NA	NA	NA	0.279018	0.681177
Ga0226122_01_1600252_1601943	1692	fatty-acyl-CoA synthase	COG0318	PF00501,PF13193	NA	K00666	Brite Hierarchies	Protein families: metabolism	Lipid biosynthesis proteins [BR:ko01004]	K00666	fatty-acyl-CoA synthase [EC:6.2.1.-]	0.278958	0.580221
Ga0226122_01_3163840_3164325	486	regulator of sigma D	COG3160	PF04353	NA	K07740	Not Included in Pathway or Brite	Unclassified: genetic information processing	Transcription	rsd	regulator of sigma D	0.278705	0.582382
Ga0226122_02_911472_912707	1236	ABC-type lipoprotein release transport system permease subunit	COG4591	PF02687,PF12704	NA	NA	NA	NA	NA	NA	NA	0.278699	0.622273
Ga0226122_01_2290621_2292108	1488	sphingomyelin phosphodiesterase	COG3568	PF03372	TIGR03395	K01117	Metabolism	Lipid metabolism	Sphingolipid metabolism [PATH:ko00600]	sph	sphingomyelin phosphodiesterase [EC:3.1.4.12]	0.27818	0.758846
Ga0226122_01_1544286_1545659	1374	L-cystine uptake protein TcyP (sodium:dicarboxylate symporter family)	COG1823	PF00375	NA	K06956	Not Included in Pathway or Brite	Poorly characterized	Function unknown	K06956	uncharacterized protein	0.278086	0.810624
Ga0226122_02_1811245_1812042	798	DNA-binding transcriptional LysR family regulator	COG0583	PF00126,PF03466	NA	NA	NA	NA	NA	NA	NA	0.278071	0.682596
Ga0226122_01_1547204_1547815	612	flavin reductase (DIM6/NTAB) family NADH-FMN oxidoreductase RutF	COG1853	PF01613	NA	NA	NA	NA	NA	NA	NA	0.276929	0.542934
Ga0226122_01_1783561_1783770	210	ABC-type cobalt transport system substrate-binding protein	COG1930	NA	NA	NA	NA	NA	NA	NA	NA	0.276907	0.804213
Ga0226122_01_733571_734014	444	ribosome-associated toxin RatA of RatAB toxin-antitoxin module	COG2867	PF03364	NA	NA	NA	NA	NA	NA	NA	0.27662	0.774729
Ga0226122_02_1800517_1800906	390	lactoylglutathione lyase	COG0346	PF00903	NA	K01759	Metabolism	Carbohydrate metabolism	Pyruvate metabolism [PATH:ko00620]	GLO1, gloA	lactoylglutathione lyase [EC:4.4.1.5]	0.27661	0.599503
Ga0226122_01_1050634_1051257	624	hypothetical protein	NA	PF08722	NA	NA	NA	NA	NA	NA	NA	0.276573	0.810624
Ga0226122_01_2741337_2742080	744	tRNA (guanine37-N1)-methyltransferase	COG0336	PF01746	TIGR00088	K00554	Brite Hierarchies	Protein families: genetic information processing	Transfer RNA biogenesis [BR:ko03016]	trmD	tRNA (guanine37-N1)-methyltransferase [EC:2.1.1.228]	0.276502	0.730666
Ga0226122_01_3244721_3244942	222	adenylate cyclase	COG3072	PF12633	NA	NA	NA	NA	NA	NA	NA	0.276203	0.667573
Ga0226122_01_2530752_2531447	696	tRNA-Thr(GGU) m(6)t(6)A37 methyltransferase TsaA	COG1720	PF01980	TIGR00104	NA	NA	NA	NA	NA	NA	0.275926	0.727079
Ga0226122_01_1689450_1690310	861	spermidine/putrescine transport system permease protein	COG1176	PF00528	NA	K11071	multiple functions	multiple functions	multiple functions	potB	spermidine/putrescine transport system permease protein	0.275919	0.546603
Ga0226122_02_1567964_1568719	756	polar amino acid transport system substrate-binding protein	NA	PF00497	NA	K02030	Brite Hierarchies	Protein families: signaling and cellular processes	Transporters [BR:ko02000]	ABC.PA.S	polar amino acid transport system substrate-binding protein	0.275875	0.681223
Ga0226122_01_3224487_3225704	1218	MFS family permease	COG0477	PF07690	NA	NA	NA	NA	NA	NA	NA	0.275851	0.541985
Ga0226122_02_931879_932364	486	ferredoxin-type protein NapF	COG1145	PF12838	TIGR00402	K02572	Not Included in Pathway or Brite	Unclassified: metabolism	Energy metabolism	napF	ferredoxin-type protein NapF	0.275522	0.873552
Ga0226122_02_341212_341367	156	hypothetical protein	NA	PF11216	NA	NA	NA	NA	NA	NA	NA	0.275418	0.748319
Ga0226122_01_2038516_2038983	468	ribosomal protein S18 acetylase RimI-like enzyme	COG0456	PF00583	NA	NA	NA	NA	NA	NA	NA	0.275376	0.763927
Ga0226122_03_646_1740	1095	hypothetical protein	NA	NA	NA	NA	NA	NA	NA	NA	NA	0.275028	0.725971
Ga0226122_01_3179912_3180877	966	BirA family biotin operon repressor/biotin-[acetyl-CoA-carboxylase] ligase	COG0340,COG1654	PF02237,PF03099,PF08279	TIGR00121,TIGR00122	K03524	multiple functions	multiple functions	multiple functions	birA	BirA family transcriptional regulator, biotin operon repressor / biotin---[acetyl-CoA-carboxylase] ligase [EC:6.3.4.15]	0.274281	0.628035
Ga0226122_02_975503_976726	1224	multidrug resistance efflux pump	COG1566	PF13533	NA	NA	NA	NA	NA	NA	NA	0.274103	0.682596
Ga0226122_02_310747_312405	1659	CheY-like chemotaxis protein	COG0784	PF00072	NA	NA	NA	NA	NA	NA	NA	0.274008	0.686756
Ga0226122_01_2647218_2648162	945	tRNA pseudouridine55 synthase	COG0130	PF01509,PF09157,PF16198	TIGR00431	K03177	Brite Hierarchies	Protein families: genetic information processing	Transfer RNA biogenesis [BR:ko03016]	truB, PUS4, TRUB1	tRNA pseudouridine55 synthase [EC:5.4.99.25]	0.273956	0.65985
Ga0226122_02_914857_916299	1443	diguanylate cyclase (GGDEF)-like protein	COG0834,COG2199	PF00497,PF00990	TIGR00254	NA	NA	NA	NA	NA	NA	0.273956	0.810624
Ga0226122_01_232833_233267	435	D-tyrosyl-tRNA(Tyr) deacylase	COG1490	PF02580	TIGR00256	K07560	Brite Hierarchies	Protein families: genetic information processing	Transfer RNA biogenesis [BR:ko03016]	dtd, DTD	D-aminoacyl-tRNA deacylase [EC:3.1.1.96]	0.273932	0.5361
Ga0226122_01_2780676_2781977	1302	enolase	COG0148	PF00113,PF03952	TIGR01060	K01689	multiple functions	multiple functions	multiple functions	ENO, eno	enolase [EC:4.2.1.11]	0.273779	0.626637
Ga0226122_02_166256_166588	333	hypothetical protein	NA	NA	NA	NA	NA	NA	NA	NA	NA	0.273372	0.875191
Ga0226122_02_648915_650219	1305	inosine kinase	COG0524	PF00294	NA	K00892	Metabolism	Nucleotide metabolism	Purine metabolism [PATH:ko00230]	gsk	inosine kinase [EC:2.7.1.73]	0.272659	0.686756
Ga0226122_01_655363_655695	333	hypothetical protein	NA	PF08921	NA	NA	NA	NA	NA	NA	NA	0.272344	0.7474
Ga0226122_01_2998609_2998890	282	hypothetical protein	NA	PF12292	NA	NA	NA	NA	NA	NA	NA	0.271436	0.748091
Ga0226122_02_1003330_1003461	132	hypothetical protein	NA	NA	NA	NA	NA	NA	NA	NA	NA	0.271309	0.877187
Ga0226122_02_1417105_1418448	1344	PmbA protein	COG0312	PF01523	NA	K03592	Brite Hierarchies	Protein families: metabolism	Peptidases and inhibitors [BR:ko01002]	pmbA	PmbA protein	0.270684	0.710821
Ga0226122_01_2239318_2242416	3099	ribonuclease E	COG1530	PF00575,PF10150	TIGR00757	K08300	multiple functions	multiple functions	multiple functions	rne	ribonuclease E [EC:3.1.26.12]	0.270392	0.667096
Ga0226122_01_1914545_1914907	363	amino acid transporter	COG0531	NA	NA	NA	NA	NA	NA	NA	NA	0.269903	0.909953
Ga0226122_01_1460880_1461257	378	hypothetical protein	NA	NA	NA	NA	NA	NA	NA	NA	NA	0.269302	0.651269
Ga0226122_01_1664923_1665741	819	tungstate transport system substrate-binding protein	COG2998	PF12849	NA	K05772	multiple functions	multiple functions	multiple functions	tupA, vupA	tungstate transport system substrate-binding protein	0.269272	0.599503
Ga0226122_02_157139_157660	522	uncharacterized cupredoxin-like copper-binding protein	COG4454	NA	NA	NA	NA	NA	NA	NA	NA	0.26901	0.826704
Ga0226122_02_789572_790321	750	electron transfer flavoprotein beta subunit	COG2086	PF01012	NA	K03521	Not Included in Pathway or Brite	Unclassified: metabolism	Energy metabolism	fixA, etfB	electron transfer flavoprotein beta subunit	0.268905	0.600444
Ga0226122_02_837319_838488	1170	isovaleryl-CoA dehydrogenase	COG1960	PF00441,PF02770,PF02771	NA	K00253	Metabolism	Amino acid metabolism	Valine, leucine and isoleucine degradation [PATH:ko00280]	IVD, ivd	isovaleryl-CoA dehydrogenase [EC:1.3.8.4]	0.268281	0.549844
Ga0226122_01_2351711_2353288	1578	alkaline phosphatase	COG1785	PF00245	NA	K01077	multiple functions	multiple functions	multiple functions	E3.1.3.1, phoA, phoB	alkaline phosphatase [EC:3.1.3.1]	0.268036	0.582382
Ga0226122_02_570782_571156	375	hypothetical protein	NA	NA	NA	NA	NA	NA	NA	NA	NA	0.267782	0.657935
Ga0226122_01_1893749_1895122	1374	cysteinyl-tRNA synthetase	COG0215	PF01406	TIGR00435	K01883	multiple functions	multiple functions	multiple functions	CARS, cysS	cysteinyl-tRNA synthetase [EC:6.1.1.16]	0.267748	0.714255
Ga0226122_01_2888592_2889563	972	arabinose-5-phosphate isomerase	COG0794	PF00571,PF01380	TIGR00393	K06041	multiple functions	multiple functions	multiple functions	kdsD, kpsF	arabinose-5-phosphate isomerase [EC:5.3.1.13]	0.266797	0.730344
Ga0226122_01_1415373_1416548	1176	NhaA family Na+:H+ antiporter	COG3004	PF06965	TIGR00773	K03313	Brite Hierarchies	Protein families: signaling and cellular processes	Transporters [BR:ko02000]	nhaA	Na+:H+ antiporter, NhaA family	0.266777	0.645059
Ga0226122_02_222103_222990	888	DNA-binding transcriptional LysR family regulator	COG0583	PF00126,PF03466	NA	NA	NA	NA	NA	NA	NA	0.266263	0.50751
Ga0226122_01_420180_422759	2580	TRAP transporter 4TM/12TM fusion protein	COG4666	PF06808,PF11874	TIGR02123	NA	NA	NA	NA	NA	NA	0.26597	0.676558
Ga0226122_01_188671_189246	576	hypothetical protein	COG3575	PF06042	NA	K09962	Not Included in Pathway or Brite	Poorly characterized	Function unknown	K09962	uncharacterized protein	0.265966	0.823505
Ga0226122_01_2280330_2281733	1404	two-component system repressor protein LuxO	COG2204	PF00072,PF00158,PF02954	NA	K10912	multiple functions	multiple functions	multiple functions	luxO	two-component system, repressor protein LuxO	0.265408	0.688156
Ga0226122_01_284906_286732	1827	microcin C transport system substrate-binding protein	COG0747	PF00496	NA	K13893	multiple functions	multiple functions	multiple functions	yejA	microcin C transport system substrate-binding protein	0.265087	0.600444
Ga0226122_01_694374_694568	195	FeS assembly protein IscX	COG2975	PF04384	TIGR03412	NA	NA	NA	NA	NA	NA	0.264941	0.706402
Ga0226122_01_1731211_1733205	1995	carboxyl-terminal processing protease	COG0793	PF00595,PF03572,PF08180,PF11818	TIGR00225	K03797	Brite Hierarchies	Protein families: metabolism	Peptidases and inhibitors [BR:ko01002]	E3.4.21.102, prc, ctpA	carboxyl-terminal processing protease [EC:3.4.21.102]	0.264776	0.584791
Ga0226122_01_2185082_2186728	1647	paraquat-inducible protein B	COG3008	PF02470	NA	K06192	Not Included in Pathway or Brite	Poorly characterized	General function prediction only	pqiB	paraquat-inducible protein B	0.264715	0.542934
Ga0226122_01_1095159_1095509	351	histidine triad (HIT) family protein	COG0537	PF01230	NA	K02503	Brite Hierarchies	Protein families: signaling and cellular processes	Exosome [BR:ko04147]	HINT1, hinT, hit	histidine triad (HIT) family protein	0.264579	0.695817
Ga0226122_01_849968_850840	873	uncharacterized protein YbaP (TraB family)	COG3735	PF01963	NA	K09973	Not Included in Pathway or Brite	Poorly characterized	Function unknown	K09973	uncharacterized protein	0.264569	0.725971
Ga0226122_02_1027993_1028514	522	nicotinate-nucleotide adenylyltransferase	COG1057	PF01467	NA	K00969	Metabolism	Metabolism of cofactors and vitamins	Nicotinate and nicotinamide metabolism [PATH:ko00760]	nadD	nicotinate-nucleotide adenylyltransferase [EC:2.7.7.18]	0.263916	0.608143
Ga0226122_02_819019_820479	1461	aldehyde dehydrogenase (NAD+)	COG1012	PF00171	NA	K00128	multiple functions	multiple functions	multiple functions	ALDH	aldehyde dehydrogenase (NAD+) [EC:1.2.1.3]	0.263797	0.686756
Ga0226122_02_476730_477182	453	putative toxin-antitoxin system antitoxin component (TIGR02293 family)	COG5642	PF09722	TIGR02293	NA	NA	NA	NA	NA	NA	0.263497	0.55482
Ga0226122_01_1550923_1552722	1800	oligoendopeptidase F	COG1164	PF01432,PF08439	TIGR02290	K08602	Brite Hierarchies	Protein families: metabolism	Peptidases and inhibitors [BR:ko01002]	pepF, pepB	oligoendopeptidase F [EC:3.4.24.-]	0.263267	0.554848
Ga0226122_01_1737574_1740228	2655	paraquat-inducible protein B	COG3008	PF02470	NA	NA	NA	NA	NA	NA	NA	0.263208	0.555238
Ga0226122_02_283585_284328	744	hypothetical protein	NA	NA	NA	NA	NA	NA	NA	NA	NA	0.26313	0.712297
Ga0226122_01_975294_976154	861	alpha-beta hydrolase superfamily lysophospholipase	COG2267	PF12146	NA	K06889	Not Included in Pathway or Brite	Poorly characterized	Function unknown	K06889	uncharacterized protein	0.262537	0.769179
Ga0226122_02_47763_49328	1566	ATP-dependent RNA helicase RhlE	COG0513	PF00270,PF00271	NA	K11927	multiple functions	multiple functions	multiple functions	rhlE	ATP-dependent RNA helicase RhlE [EC:3.6.4.13]	0.262155	0.761243
Ga0226122_01_1388532_1390022	1491	SulP family sulfate permease	COG0659	PF00916,PF01740	NA	K03321	Brite Hierarchies	Protein families: signaling and cellular processes	Transporters [BR:ko02000]	TC.SULP	sulfate permease, SulP family	0.262031	0.645059
Ga0226122_02_1591032_1591631	600	small-conductance mechanosensitive channel	COG0668	PF00924	NA	NA	NA	NA	NA	NA	NA	0.262015	0.771364
Ga0226122_02_1174144_1175037	894	diguanylate cyclase (GGDEF)-like protein	COG2199	PF00990,PF11845	TIGR00254	NA	NA	NA	NA	NA	NA	0.261847	0.766145
Ga0226122_02_1476103_1477242	1140	predicted MFS family arabinose efflux permease	COG2814	PF07690	NA	NA	NA	NA	NA	NA	NA	0.261338	0.761243
Ga0226122_01_1605237_1605800	564	uncharacterized membrane protein HdeD (DUF308 family)	COG3247	PF03729	NA	NA	NA	NA	NA	NA	NA	0.261099	0.6607
Ga0226122_01_804690_806114	1425	PTS system trehalose-specific IIC component	COG1263,COG1264	PF00367,PF02378	TIGR01992	K02819	multiple functions	multiple functions	multiple functions	treB, treP	trehalose PTS system EIIBC or EIIBCA component [EC:2.7.1.201]	0.260991	0.718211
Ga0226122_02_526437_526823	387	hypothetical protein	NA	PF11756	NA	NA	NA	NA	NA	NA	NA	0.26074	0.562453
Ga0226122_02_1251980_1252747	768	flagellar biosynthetic protein FliP	COG1338	PF00813	TIGR01103	K02419	multiple functions	multiple functions	multiple functions	fliP	flagellar biosynthesis protein FliP	0.260666	0.759494
Ga0226122_02_1327405_1327719	315	hypothetical protein	NA	PF03992	NA	NA	NA	NA	NA	NA	NA	0.260502	0.698939
Ga0226122_01_2536486_2539026	2541	chitinase	COG3469,COG3979	PF00704,PF02839	NA	K01183	Metabolism	Carbohydrate metabolism	Amino sugar and nucleotide sugar metabolism [PATH:ko00520]	E3.2.1.14	chitinase [EC:3.2.1.14]	0.260296	0.792516
Ga0226122_02_1162058_1164097	2040	prolyl oligopeptidase	COG1505	PF00326,PF02897	NA	K01322	multiple functions	multiple functions	multiple functions	PREP	prolyl oligopeptidase [EC:3.4.21.26]	0.260009	0.748319
Ga0226122_01_1659699_1660607	909	N-acetylglucosamine kinase	COG1940	PF00480	NA	K00884	Metabolism	Carbohydrate metabolism	Amino sugar and nucleotide sugar metabolism [PATH:ko00520]	NAGK, nagK	N-acetylglucosamine kinase [EC:2.7.1.59]	0.259853	0.594849
Ga0226122_02_846267_846434	168	hypothetical protein	NA	NA	NA	NA	NA	NA	NA	NA	NA	0.259494	0.805484
Ga0226122_02_1778892_1781090	2199	pimeloyl-ACP methyl ester carboxylesterase	COG0596	PF07819	NA	NA	NA	NA	NA	NA	NA	0.259435	0.571277
Ga0226122_02_1031841_1031942	102	uncharacterized membrane protein YqaE (UPF0057 family)	COG0401	PF01679	NA	NA	NA	NA	NA	NA	NA	0.259373	0.810624
Ga0226122_02_991217_991816	600	thiol:disulfide interchange protein DsbA	COG0526	PF01323	NA	K03673	multiple functions	multiple functions	multiple functions	dsbA	protein dithiol oxidoreductase (disulfide-forming) [EC:1.8.4.15]	0.259334	0.74859
Ga0226122_01_1851500_1852354	855	hypothetical protein	NA	NA	NA	NA	NA	NA	NA	NA	NA	0.259258	0.726268
Ga0226122_02_832608_833762	1155	cyclohexanecarboxyl-CoA dehydrogenase	COG1960	PF00441,PF02770,PF02771	TIGR03207	K00257	Not Included in Pathway or Brite	Unclassified: metabolism	Enzymes with EC numbers	mbtN, fadE14	acyl-ACP dehydrogenase [EC:1.3.99.-]	0.257888	0.68408
Ga0226122_01_1871877_1872467	591	threonine/homoserine/homoserine lactone efflux protein	COG1280	PF01810	NA	NA	NA	NA	NA	NA	NA	0.257862	0.777737
Ga0226122_01_1024642_1025436	795	2-succinyl-6-hydroxy-2,4-cyclohexadiene-1-carboxylate synthase	COG0596	PF12697	TIGR03695	K08680	Metabolism	Metabolism of cofactors and vitamins	Ubiquinone and other terpenoid-quinone biosynthesis [PATH:ko00130]	menH	2-succinyl-6-hydroxy-2,4-cyclohexadiene-1-carboxylate synthase [EC:4.2.99.20]	0.257715	0.771364
Ga0226122_02_4129_4677	549	disulfide bond formation protein DsbB	COG1495	PF02600	NA	NA	NA	NA	NA	NA	NA	0.257491	0.668119
Ga0226122_01_1803350_1805086	1737	methyl-accepting chemotaxis protein	COG0840	PF00015,PF00672	NA	K03406	multiple functions	multiple functions	multiple functions	mcp	methyl-accepting chemotaxis protein	0.256883	0.651269
Ga0226122_02_1427923_1428552	630	trimethylamine-N-oxide reductase (cytochrome c) cytochrome c-type subunit TorY	COG3005	PF03264	NA	K07821	multiple functions	multiple functions	multiple functions	torY	trimethylamine-N-oxide reductase (cytochrome c), cytochrome c-type subunit TorY	0.256126	0.696365
Ga0226122_01_2769883_2770926	1044	recombination protein RecA	COG0468	PF00154	TIGR02012	K03553	multiple functions	multiple functions	multiple functions	recA	recombination protein RecA	0.255196	0.713104
Ga0226122_01_1855448_1856335	888	DNA-binding transcriptional LysR family regulator	COG0583	PF00126,PF03466	NA	NA	NA	NA	NA	NA	NA	0.254829	0.597757
Ga0226122_01_1634529_1635713	1185	glycosyltransferase involved in cell wall biosynthesis	COG0438	PF00534,PF13439	NA	NA	NA	NA	NA	NA	NA	0.254393	0.680048
Ga0226122_01_2428194_2429309	1116	two-component system chemotaxis response regulator CheB	COG2201	PF00072,PF01339	NA	K03412	multiple functions	multiple functions	multiple functions	cheB	two-component system, chemotaxis family, protein-glutamate methylesterase/glutaminase [EC:3.1.1.61 3.5.1.44]	0.254302	0.709038
Ga0226122_01_1905706_1907175	1470	hypothetical protein	NA	PF01117,PF03440	NA	NA	NA	NA	NA	NA	NA	0.253965	0.693037
Ga0226122_02_117200_118807	1608	BCCT family betaine/carnitine transporter	COG1292	PF02028	TIGR00842	K03451	Not Included in Pathway or Brite	Unclassified: signaling and cellular processes	Transport	TC.BCT	betaine/carnitine transporter, BCCT family	0.253494	0.778839
Ga0226122_02_269195_269614	420	transcriptional regulator with XRE-family HTH domain	COG1396	NA	NA	NA	NA	NA	NA	NA	NA	0.252807	0.666965
Ga0226122_01_1056786_1056899	114	RNA-directed DNA polymerase	NA	NA	NA	K00986	Not Included in Pathway or Brite	Unclassified: metabolism	Enzymes with EC numbers	ltrA	RNA-directed DNA polymerase [EC:2.7.7.49]	0.252489	0.68874
Ga0226122_02_182479_182586	108	hypothetical protein	NA	NA	NA	NA	NA	NA	NA	NA	NA	0.252219	0.879582
Ga0226122_01_855161_855610	450	hypothetical protein	COG3019	PF04214	NA	NA	NA	NA	NA	NA	NA	0.251998	0.544732
Ga0226122_02_615231_616016	786	predicted Zn-dependent protease	COG4783	PF01435	NA	NA	NA	NA	NA	NA	NA	0.251984	0.651269
Ga0226122_01_1854897_1855319	423	ketosteroid isomerase-like protein	COG3631	PF12680	NA	K06893	Not Included in Pathway or Brite	Poorly characterized	Function unknown	K06893	uncharacterized protein	0.251908	0.645059
Ga0226122_01_1306254_1306979	726	NAD(P)-dependent dehydrogenase (short-subunit alcohol dehydrogenase family)	COG1028	PF00106	NA	NA	NA	NA	NA	NA	NA	0.251823	0.778201
Ga0226122_01_1869386_1870489	1104	hypothetical protein	NA	NA	NA	NA	NA	NA	NA	NA	NA	0.251073	0.707813
Ga0226122_01_2019714_2020676	963	integron integrase	COG0582	PF00589,PF13495	TIGR02249	NA	NA	NA	NA	NA	NA	0.250818	0.769179
Ga0226122_01_1907257_1907823	567	hypothetical protein	NA	NA	NA	NA	NA	NA	NA	NA	NA	0.250591	0.645059
Ga0226122_01_3225963_3226457	495	protein-tyrosine phosphatase	COG2453	PF05706	NA	NA	NA	NA	NA	NA	NA	0.250286	0.660722
Ga0226122_02_264649_265302	654	GTP cyclohydrolase I	COG0302	PF01227	TIGR00063	K01495	Metabolism	Metabolism of cofactors and vitamins	Folate biosynthesis [PATH:ko00790]	GCH1, folE	GTP cyclohydrolase IA [EC:3.5.4.16]	0.250189	0.709965
Ga0226122_01_3151179_3152750	1572	transcriptional activator of cad operon	COG0457,COG3710	PF00486	NA	K03765	Brite Hierarchies	Protein families: genetic information processing	Transcription factors [BR:ko03000]	cadC	transcriptional activator of cad operon	0.249419	0.749527
Ga0226122_02_1615737_1617575	1839	ATP-binding cassette subfamily B multidrug efflux pump	COG1132	PF00005,PF00664	NA	K18893	multiple functions	multiple functions	multiple functions	vcaM	ATP-binding cassette, subfamily B, multidrug efflux pump	0.248446	0.542354
Ga0226122_02_1186961_1187659	699	hypothetical protein	NA	NA	NA	NA	NA	NA	NA	NA	NA	0.248404	0.680423
Ga0226122_01_3227498_3227833	336	ArsR family transcriptional regulator	COG0640	PF01022	NA	K03892	Brite Hierarchies	Protein families: genetic information processing	Transcription factors [BR:ko03000]	arsR	ArsR family transcriptional regulator, arsenate/arsenite/antimonite-responsive transcriptional repressor	0.247638	0.686756
Ga0226122_01_2095850_2096407	558	CDP-diacylglycerol--glycerol-3-phosphate 3-phosphatidyltransferase	COG0558	PF01066	TIGR00560	K00995	Metabolism	Lipid metabolism	Glycerophospholipid metabolism [PATH:ko00564]	pgsA, PGS1	CDP-diacylglycerol---glycerol-3-phosphate 3-phosphatidyltransferase [EC:2.7.8.5]	0.24723	0.663553
Ga0226122_01_207242_208006	765	TatD DNase family protein	COG0084	PF01026	TIGR00010	K03424	Not Included in Pathway or Brite	Unclassified: metabolism	Enzymes with EC numbers	tatD	TatD DNase family protein [EC:3.1.21.-]	0.246092	0.623108
Ga0226122_01_2567622_2568959	1338	amino-acid N-acetyltransferase	COG0548,COG1246	PF00583,PF00696	TIGR01890	K14682	Metabolism	Amino acid metabolism	Arginine biosynthesis [PATH:ko00220]	argAB	amino-acid N-acetyltransferase [EC:2.3.1.1]	0.245875	0.810624
Ga0226122_01_2326458_2326685	228	uncharacterized protein YejL (UPF0352 family)	COG3082	PF07208	NA	K09904	Not Included in Pathway or Brite	Poorly characterized	Function unknown	K09904	uncharacterized protein	0.245639	0.663553
Ga0226122_02_693638_694273	636	IS30 family transposase	COG2826	PF00665	NA	NA	NA	NA	NA	NA	NA	0.245585	0.761243
Ga0226122_01_115331_115849	519	peptide deformylase	COG0242	PF01327	TIGR00079	K01462	Not Included in Pathway or Brite	Unclassified: metabolism	Enzymes with EC numbers	PDF, def	peptide deformylase [EC:3.5.1.88]	0.245479	0.740545
Ga0226122_01_1454588_1455322	735	SanA protein	COG2949	PF02698	NA	K03748	Not Included in Pathway or Brite	Poorly characterized	General function prediction only	sanA	SanA protein	0.245303	0.762796
Ga0226122_02_840990_841886	897	hydroxymethylglutaryl-CoA lyase	COG0119	PF00682	NA	K01640	multiple functions	multiple functions	multiple functions	HMGCL, hmgL	hydroxymethylglutaryl-CoA lyase [EC:4.1.3.4]	0.245251	0.699472
Ga0226122_02_1713110_1715821	2712	LuxR family maltose regulon positive regulatory protein	COG2909	PF00196,PF13181	NA	K03556	Brite Hierarchies	Protein families: genetic information processing	Transcription factors [BR:ko03000]	malT	LuxR family transcriptional regulator, maltose regulon positive regulatory protein	0.244696	0.794263
Ga0226122_01_261569_262288	720	two-component system phosphate regulon response regulator OmpR	COG0745	PF00072,PF00486	NA	K07659	multiple functions	multiple functions	multiple functions	ompR	two-component system, OmpR family, phosphate regulon response regulator OmpR	0.244604	0.685875
Ga0226122_01_1705271_1705633	363	hypothetical protein	NA	NA	NA	NA	NA	NA	NA	NA	NA	0.244563	0.834368
Ga0226122_01_2764789_2764986	198	carbon storage regulator	COG1551	PF02599	TIGR00202	K03563	multiple functions	multiple functions	multiple functions	csrA	carbon storage regulator	0.244303	0.597824
Ga0226122_03_34224_35336	1113	TPR repeat protein	COG0790	PF08238	NA	K07126	Not Included in Pathway or Brite	Poorly characterized	Function unknown	K07126	uncharacterized protein	0.244101	0.673792
Ga0226122_01_1603123_1603230	108	hypothetical protein	NA	NA	NA	NA	NA	NA	NA	NA	NA	0.24405	0.856621
Ga0226122_02_745995_746138	144	hypothetical protein	NA	NA	NA	NA	NA	NA	NA	NA	NA	0.243814	0.778839
Ga0226122_02_1375119_1376021	903	DNA-binding transcriptional LysR family regulator	COG0583	PF00126,PF03466	NA	NA	NA	NA	NA	NA	NA	0.243703	0.645059
Ga0226122_02_1210019_1211905	1887	hypothetical protein	NA	PF05840	NA	NA	NA	NA	NA	NA	NA	0.243336	0.771364
Ga0226122_01_118196_118657	462	Smg protein	COG2922	PF04361	NA	K03747	Not Included in Pathway or Brite	Poorly characterized	General function prediction only	smg	Smg protein	0.242857	0.771368
Ga0226122_01_899992_900846	855	putative thioredoxin	COG3118	PF00085,PF14559,PF14561	NA	K05838	Brite Hierarchies	Protein families: genetic information processing	Chaperones and folding catalysts [BR:ko03110]	ybbN	putative thioredoxin	0.242806	0.815575
Ga0226122_02_1608011_1608718	708	delta 1-pyrroline-5-carboxylate dehydrogenase	COG4230	NA	NA	NA	NA	NA	NA	NA	NA	0.242604	0.695817
Ga0226122_01_2855433_2856074	642	HD-GYP domain-containing protein (c-di-GMP phosphodiesterase class II)	COG2206	PF13487	NA	NA	NA	NA	NA	NA	NA	0.2423	0.780243
Ga0226122_01_1959984_1961762	1779	ATP-binding cassette subfamily C protein/ATP-binding cassette subfamily B multidrug efflux pump	COG1132	PF00005,PF00664	NA	K06148,KO:K18890	NA	NA	NA	NA	NA	0.242041	0.658787
Ga0226122_02_884946_885284	339	cytochrome o ubiquinol oxidase operon protein cyoD	COG3125	PF03626	TIGR02847	K02300	Metabolism	Energy metabolism	Oxidative phosphorylation [PATH:ko00190]	cyoD	cytochrome o ubiquinol oxidase subunit IV	0.241671	0.591564
Ga0226122_02_578454_578786	333	hypothetical protein	NA	PF10734	NA	NA	NA	NA	NA	NA	NA	0.241416	0.86148
Ga0226122_01_1706155_1707000	846	CheY-like chemotaxis protein	COG0784	PF00072,PF02518	NA	NA	NA	NA	NA	NA	NA	0.241382	0.730666
Ga0226122_02_35065_36156	1092	N-ethylmaleimide reductase	COG1902	PF00724	NA	K10680	Metabolism	Xenobiotics biodegradation and metabolism	Nitrotoluene degradation [PATH:ko00633]	nemA	N-ethylmaleimide reductase [EC:1.-.-.-]	0.241192	0.693981
Ga0226122_01_1088065_1090371	2307	Cd2+/Zn2+-exporting ATPase	COG2217	PF00122,PF00403,PF00702	TIGR01525	K01534	Not Included in Pathway or Brite	Unclassified: metabolism	Enzymes with EC numbers	zntA	Zn2+/Cd2+-exporting ATPase [EC:7.2.2.12 7.2.2.21]	0.240779	0.841336
Ga0226122_01_2439317_2440099	783	flagellar biosynthetic protein FliR	COG1684	PF01311	TIGR01400	K02421	multiple functions	multiple functions	multiple functions	fliR	flagellar biosynthesis protein FliR	0.240393	0.771364
Ga0226122_02_1298450_1298686	237	hypothetical protein	NA	NA	NA	NA	NA	NA	NA	NA	NA	0.240356	0.797969
Ga0226122_01_1336317_1337177	861	formate transporter	COG2116	PF01226	TIGR04060	K06212	Brite Hierarchies	Protein families: signaling and cellular processes	Transporters [BR:ko02000]	focA	formate transporter	0.240313	0.698939
Ga0226122_02_1347162_1347770	609	alkylated DNA repair dioxygenase AlkB	COG3145	PF13532	NA	NA	NA	NA	NA	NA	NA	0.240271	0.542354
Ga0226122_01_2684429_2685412	984	peptide/nickel transport system ATP-binding protein	COG0444	PF00005,PF08352	TIGR01727	K02031	multiple functions	multiple functions	multiple functions	ddpD	peptide/nickel transport system ATP-binding protein	0.240236	0.754634
Ga0226122_01_1673212_1674804	1593	ATPase subunit of ABC transporter with duplicated ATPase domains	COG0488	PF00005,PF12848	NA	NA	NA	NA	NA	NA	NA	0.239876	0.761243
Ga0226122_01_1190891_1192027	1137	cytochrome d ubiquinol oxidase subunit II	COG1294	PF02322	TIGR00203	K00426	multiple functions	multiple functions	multiple functions	cydB	cytochrome bd ubiquinol oxidase subunit II [EC:7.1.1.7]	0.239842	0.788863
Ga0226122_02_230735_231478	744	4-azaleucine resistance transporter AzlC	COG1296	PF03591	TIGR00346	NA	NA	NA	NA	NA	NA	0.239596	0.709038
Ga0226122_01_2803390_2803650	261	antitoxin CptB	COG2938	PF03937	NA	K09159	Brite Hierarchies	Protein families: signaling and cellular processes	Prokaryotic defense system [BR:ko02048]	cptB	antitoxin CptB	0.239479	0.8149
Ga0226122_01_1667526_1669568	2043	two-component system NtrC family sensor kinase	COG0642	PF00512,PF00672,PF02518,PF17202	NA	K02482	Brite Hierarchies	general Brite Hierarchies	general Brite Hierarchies	flgS	two-component system, NtrC family, sensor kinase [EC:2.7.13.3]	0.239168	0.663553
Ga0226122_02_1083978_1084634	657	hypothetical protein	NA	NA	NA	NA	NA	NA	NA	NA	NA	0.238635	0.819892
Ga0226122_01_2466012_2466344	333	hypothetical protein	NA	PF13698	NA	NA	NA	NA	NA	NA	NA	0.238626	0.616276
Ga0226122_01_318436_318840	405	diacylglycerol kinase (ATP)	COG0818	PF01219	NA	K00901	multiple functions	multiple functions	multiple functions	dgkA, DGK	diacylglycerol kinase (ATP) [EC:2.7.1.107]	0.238498	0.63776
Ga0226122_02_201182_201493	312	hypothetical protein	NA	NA	NA	NA	NA	NA	NA	NA	NA	0.238409	0.804213
Ga0226122_01_2162690_2164477	1788	GTP-binding protein	COG1217	PF00009,PF00679,PF03144	TIGR01394	K06207	Not Included in Pathway or Brite	Unclassified: signaling and cellular processes	Signaling proteins	typA, bipA	GTP-binding protein	0.238231	0.651269
Ga0226122_01_1642733_1643053	321	anti-anti-sigma factor	COG1366	PF01740	TIGR00377	NA	NA	NA	NA	NA	NA	0.237941	0.771442
Ga0226122_01_1539531_1540418	888	cytidine deaminase	COG0295	PF00383,PF08211	TIGR01355	K01489	Metabolism	general Metabolism	general Metabolism	cdd, CDA	cytidine deaminase [EC:3.5.4.5]	0.237594	0.877559
Ga0226122_01_1582372_1582800	429	hypothetical protein	NA	NA	NA	NA	NA	NA	NA	NA	NA	0.237495	0.694785
Ga0226122_02_917798_918088	291	alternative ribosome-rescue factor	COG3036	PF03889	NA	K09890	Brite Hierarchies	Protein families: genetic information processing	Translation factors [BR:ko03012]	arfA	alternative ribosome-rescue factor	0.237393	0.815575
Ga0226122_02_1795074_1795940	867	DNA-binding transcriptional LysR family regulator	COG0583	PF00126,PF03466	NA	NA	NA	NA	NA	NA	NA	0.23692	0.771364
Ga0226122_02_799970_800617	648	glutathione S-transferase	COG0625	PF13417	NA	K00799	multiple functions	multiple functions	multiple functions	GST, gst	glutathione S-transferase [EC:2.5.1.18]	0.236542	0.753306
Ga0226122_01_2975360_2975779	420	secondary thiamine-phosphate synthase enzyme	COG0432	PF01894	TIGR00149	NA	NA	NA	NA	NA	NA	0.236354	0.780243
Ga0226122_02_1565666_1565875	210	hypothetical protein	NA	PF11686	NA	NA	NA	NA	NA	NA	NA	0.236294	0.702087
Ga0226122_01_2273666_2275300	1635	oligopeptide transport system substrate-binding protein	COG4166	PF00496	NA	K15580	multiple functions	multiple functions	multiple functions	oppA, mppA	oligopeptide transport system substrate-binding protein	0.236072	0.607096
Ga0226122_02_1702534_1703739	1206	TPR repeat protein	COG0790	PF08238	NA	NA	NA	NA	NA	NA	NA	0.23596	0.577649
Ga0226122_01_1478121_1478870	750	hypothetical protein	NA	PF03496	NA	NA	NA	NA	NA	NA	NA	0.235817	0.831934
Ga0226122_02_366209_366370	162	hypothetical protein	NA	NA	NA	NA	NA	NA	NA	NA	NA	0.235541	0.849844
Ga0226122_01_3175859_3176407	549	transcriptional antiterminator NusG	COG0250	PF00467,PF02357	TIGR00922	K02601	Brite Hierarchies	Protein families: genetic information processing	general Protein families: genetic information processing	nusG	transcription termination/antitermination protein NusG	0.235425	0.667573
Ga0226122_01_1448110_1449348	1239	cysteine desulfurase family protein (TIGR01976 family)	COG0520	PF00266	TIGR01976	NA	NA	NA	NA	NA	NA	0.234891	0.669214
Ga0226122_01_657491_658891	1401	putative protease	COG0826	PF01136,PF16325	NA	K08303	multiple functions	multiple functions	multiple functions	prtC, trhP	U32 family peptidase [EC:3.4.-.-]	0.234289	0.721776
Ga0226122_01_523300_525105	1806	cell division protein FtsI (penicillin-binding protein 3)	COG0768	PF00905,PF03717	NA	K03587	multiple functions	multiple functions	multiple functions	ftsI	cell division protein FtsI (penicillin-binding protein 3) [EC:3.4.16.4]	0.233536	0.663091
Ga0226122_01_758051_758458	408	hypothetical protein	NA	NA	NA	NA	NA	NA	NA	NA	NA	0.232429	0.83722
Ga0226122_01_887644_889368	1725	phosphotransferase system enzyme I (PtsI)	COG1080	PF00391,PF02896,PF05524	TIGR01417	K08483	multiple functions	multiple functions	multiple functions	ptsI	phosphoenolpyruvate-protein phosphotransferase (PTS system enzyme I) [EC:2.7.3.9]	0.232	0.603281
Ga0226122_01_1655922_1656416	495	hypothetical protein	NA	NA	NA	NA	NA	NA	NA	NA	NA	0.23196	0.750138
Ga0226122_02_1198964_1199620	657	hypothetical protein	NA	NA	NA	NA	NA	NA	NA	NA	NA	0.231737	0.868974
Ga0226122_02_695506_695856	351	mannose-6-phosphate isomerase-like protein (cupin superfamily)	COG0662	PF07883	NA	NA	NA	NA	NA	NA	NA	0.231311	0.681188
Ga0226122_01_155976_157451	1476	hypothetical protein	NA	NA	NA	NA	NA	NA	NA	NA	NA	0.231264	0.771368
Ga0226122_02_842905_843732	828	DNA-binding winged helix-turn-helix (wHTH) protein	COG3710	PF00486	NA	NA	NA	NA	NA	NA	NA	0.230988	0.81191
Ga0226122_01_1854200_1854862	663	hypothetical protein	NA	PF01814	NA	NA	NA	NA	NA	NA	NA	0.230917	0.687324
Ga0226122_02_616094_617176	1083	Zn-dependent protease	COG1994	NA	NA	NA	NA	NA	NA	NA	NA	0.230611	0.673266
Ga0226122_03_65431_65712	282	DNA invertase Pin-like site-specific DNA recombinase	COG1961	PF00239	NA	NA	NA	NA	NA	NA	NA	0.230054	0.772258
Ga0226122_01_3106325_3106804	480	tRNA (cytidine/uridine-2'-O-)-methyltransferase	COG0219	PF00588	TIGR00185	K03216	Brite Hierarchies	Protein families: genetic information processing	Transfer RNA biogenesis [BR:ko03016]	trmL, cspR	tRNA (cytidine/uridine-2'-O-)-methyltransferase [EC:2.1.1.207]	0.229888	0.870764
Ga0226122_02_919271_919813	543	hypothetical protein	NA	NA	NA	NA	NA	NA	NA	NA	NA	0.229826	0.713933
Ga0226122_01_1473813_1474538	726	hypothetical protein	NA	PF12119	NA	NA	NA	NA	NA	NA	NA	0.229428	0.82275
Ga0226122_01_3084564_3085199	636	AcrR family transcriptional regulator	COG1309	PF00440,PF13972	NA	NA	NA	NA	NA	NA	NA	0.229318	0.749952
Ga0226122_02_184019_184810	792	PhzF family phenazine biosynthesis protein	COG0384	PF02567	TIGR00654	NA	NA	NA	NA	NA	NA	0.228984	0.667988
Ga0226122_01_2998323_2998427	105	hypothetical protein	NA	NA	NA	NA	NA	NA	NA	NA	NA	0.228733	0.881688
Ga0226122_02_525870_526379	510	RimJ/RimL family protein N-acetyltransferase	COG1670	PF13302	NA	NA	NA	NA	NA	NA	NA	0.228599	0.651292
Ga0226122_02_942310_942930	621	threonine/homoserine/homoserine lactone efflux protein	COG1280	PF01810	NA	NA	NA	NA	NA	NA	NA	0.228584	0.836365
Ga0226122_01_1137141_1137926	786	uncharacterized membrane protein YfcA	COG0730	PF01925	NA	K07090	Not Included in Pathway or Brite	Poorly characterized	Function unknown	K07090	uncharacterized protein	0.228443	0.770163
Ga0226122_01_724883_726211	1329	adenosylmethionine-8-amino-7-oxononanoate aminotransferase	COG0161	PF00202	NA	K00837	Metabolism	Amino acid metabolism	general Amino acid metabolism	ISS1, VAS1	aromatic aminotransferase [EC:2.6.1.-]	0.22844	0.670839
Ga0226122_03_62501_64576	2076	LruC domain-containing protein	NA	PF16130	TIGR04456	NA	NA	NA	NA	NA	NA	0.228251	0.724802
Ga0226122_02_801576_802148	573	protocatechuate 3,4-dioxygenase beta subunit	COG3485	PF00775	NA	K00449	Metabolism	Xenobiotics biodegradation and metabolism	general Xenobiotics biodegradation and metabolism	pcaH	protocatechuate 3,4-dioxygenase, beta subunit [EC:1.13.11.3]	0.228169	0.764212
Ga0226122_02_1397970_1398590	621	protein TonB	COG0810	PF03544	TIGR01352	K03832	Brite Hierarchies	Protein families: signaling and cellular processes	Transporters [BR:ko02000]	tonB	periplasmic protein TonB	0.227897	0.699824
Ga0226122_01_1410812_1411483	672	putative ABC transport system ATP-binding protein	COG1136	PF00005	NA	K02003	Brite Hierarchies	Protein families: signaling and cellular processes	Transporters [BR:ko02000]	ABC.CD.A	putative ABC transport system ATP-binding protein	0.227721	0.628035
Ga0226122_01_1432807_1433304	498	CheY-like chemotaxis protein	COG0784	PF00072	NA	NA	NA	NA	NA	NA	NA	0.227679	0.752449
Ga0226122_02_1130018_1131349	1332	superfamily II DNA/RNA helicase	COG0513	PF00270,PF00271	NA	NA	NA	NA	NA	NA	NA	0.227615	0.737364
Ga0226122_01_1888130_1889794	1665	BCCT family betaine/carnitine transporter	COG1292	PF02028	TIGR00842	K03451	Not Included in Pathway or Brite	Unclassified: signaling and cellular processes	Transport	TC.BCT	betaine/carnitine transporter, BCCT family	0.227191	0.715056
Ga0226122_02_823459_824331	873	protoheme IX farnesyltransferase	COG0109	PF01040	TIGR01473	K02301	Brite Hierarchies	Protein families: metabolism	Prenyltransferases [BR:ko01006]	cyoE	protoheme IX farnesyltransferase [EC:2.5.1.-]	0.226769	0.747444
Ga0226122_02_1488168_1489847	1680	tRNA pseudouridine32 synthase/23S rRNA pseudouridine746 synthase	COG0564	PF00849	TIGR00005	K06177	Brite Hierarchies	Protein families: genetic information processing	general Protein families: genetic information processing	rluA	tRNA pseudouridine32 synthase / 23S rRNA pseudouridine746 synthase [EC:5.4.99.28 5.4.99.29]	0.226518	0.685875
Ga0226122_01_46817_47440	624	uncharacterized YigZ family protein	COG1739	PF01205,PF09186	TIGR00257	NA	NA	NA	NA	NA	NA	0.226371	0.766145
Ga0226122_01_277172_278533	1362	biopolymer transport protein ExbB	NA	PF01618	NA	K03561	Brite Hierarchies	Protein families: signaling and cellular processes	Transporters [BR:ko02000]	exbB	biopolymer transport protein ExbB	0.22634	0.686756
Ga0226122_01_2706866_2709256	2391	penicillin-binding protein 1B	COG0744	PF00905,PF00912,PF14814	TIGR02071	K05365	multiple functions	multiple functions	multiple functions	mrcB	penicillin-binding protein 1B [EC:2.4.1.129 3.4.16.4]	0.22632	0.680915
Ga0226122_02_1232454_1233149	696	hypothetical protein	NA	PF06468	NA	NA	NA	NA	NA	NA	NA	0.224978	0.737364
Ga0226122_01_1181152_1181889	738	tRNA (cmo5U34)-methyltransferase	COG0500	PF13649	TIGR00740	K15256	Brite Hierarchies	Protein families: genetic information processing	Transfer RNA biogenesis [BR:ko03016]	cmoA	tRNA (cmo5U34)-methyltransferase [EC:2.1.1.-]	0.224872	0.686756
Ga0226122_02_553017_554123	1107	molybdate transport system ATP-binding protein	COG4148	PF00005,PF03459	TIGR02142	K02017	multiple functions	multiple functions	multiple functions	modC	molybdate transport system ATP-binding protein [EC:7.3.2.5]	0.224445	0.739046
Ga0226122_01_660197_660886	690	two-component system phosphate regulon response regulator PhoB	COG0745	PF00072,PF00486	TIGR02154	K07657	multiple functions	multiple functions	multiple functions	phoB	two-component system, OmpR family, phosphate regulon response regulator PhoB	0.223876	0.599503
Ga0226122_02_144026_146182	2157	prolyl oligopeptidase	COG1505	PF00326,PF02897	NA	K01322	multiple functions	multiple functions	multiple functions	PREP	prolyl oligopeptidase [EC:3.4.21.26]	0.223657	0.635306
Ga0226122_02_1188902_1189189	288	hypothetical protein	NA	NA	NA	NA	NA	NA	NA	NA	NA	0.223253	0.748091
Ga0226122_01_1380007_1380159	153	hypothetical protein	NA	NA	NA	NA	NA	NA	NA	NA	NA	0.223092	0.876946
Ga0226122_02_1576337_1577554	1218	cellulose biosynthesis protein BcsQ	COG1192	PF13614	NA	NA	NA	NA	NA	NA	NA	0.222839	0.678164
Ga0226122_02_1448725_1449585	861	DNA-binding transcriptional LysR family regulator	COG0583	PF00126,PF03466	NA	NA	NA	NA	NA	NA	NA	0.222821	0.683569
Ga0226122_02_955848_956177	330	putative endonuclease	COG2827	PF01541	NA	K07461	Not Included in Pathway or Brite	Unclassified: genetic information processing	Replication and repair	K07461	putative endonuclease	0.222792	0.691372
Ga0226122_01_52391_53332	942	DNA-binding transcriptional LysR family regulator	COG0583	PF00126,PF03466	NA	NA	NA	NA	NA	NA	NA	0.22252	0.687352
Ga0226122_01_411180_411527	348	gamma-glutamylcyclotransferase (GGCT)/AIG2-like uncharacterized protein YtfP	COG2105	PF06094	NA	NA	NA	NA	NA	NA	NA	0.222168	0.799796
Ga0226122_01_774491_775456	966	thiamine-monophosphate kinase	COG0611	PF00586,PF02769	TIGR01379	K00946	Metabolism	Metabolism of cofactors and vitamins	Thiamine metabolism [PATH:ko00730]	thiL	thiamine-monophosphate kinase [EC:2.7.4.16]	0.222143	0.750138
Ga0226122_02_1425419_1426033	615	thiamine-phosphate pyrophosphorylase	COG0352	PF02581	TIGR00693	K00788	Metabolism	Metabolism of cofactors and vitamins	Thiamine metabolism [PATH:ko00730]	thiE	thiamine-phosphate pyrophosphorylase [EC:2.5.1.3]	0.221745	0.810624
Ga0226122_02_833780_835273	1494	malonate-semialdehyde dehydrogenase (acetylating)/methylmalonate-semialdehyde dehydrogenase	COG1012	PF00171	TIGR01722	K00140	Metabolism	general Metabolism	general Metabolism	mmsA, iolA, ALDH6A1	malonate-semialdehyde dehydrogenase (acetylating) / methylmalonate-semialdehyde dehydrogenase [EC:1.2.1.18 1.2.1.27]	0.22082	0.682596
Ga0226122_02_224412_224759	348	hypothetical protein	NA	NA	NA	NA	NA	NA	NA	NA	NA	0.220509	0.84063
Ga0226122_02_1136572_1137282	711	purine-nucleoside phosphorylase	COG0813	PF01048	TIGR00107	K03784	Metabolism	general Metabolism	general Metabolism	deoD	purine-nucleoside phosphorylase [EC:2.4.2.1]	0.220248	0.725971
Ga0226122_02_804477_805220	744	arginine transport system ATP-binding protein	COG4161	PF00005	NA	K10000	multiple functions	multiple functions	multiple functions	artP	arginine transport system ATP-binding protein [EC:7.4.2.1]	0.219947	0.749527
Ga0226122_01_1486117_1487814	1698	urocanate hydratase	COG2987	PF01175	TIGR01228	K01712	Metabolism	Amino acid metabolism	Histidine metabolism [PATH:ko00340]	hutU, UROC1	urocanate hydratase [EC:4.2.1.49]	0.219346	0.707223
Ga0226122_01_920017_921591	1575	PTS system N-acetylglucosamine-specific IIC component	COG1263	PF00367,PF02378	TIGR01998	K02804	multiple functions	multiple functions	multiple functions	nagE	N-acetylglucosamine PTS system EIICBA or EIICB component [EC:2.7.1.193]	0.219234	0.865098
Ga0226122_02_314546_317209	2664	two-component system sensor histidine kinase EvgS	COG0642,COG0834	PF00497,PF00512,PF02518	NA	K07679	multiple functions	multiple functions	multiple functions	evgS, bvgS	two-component system, NarL family, sensor histidine kinase EvgS [EC:2.7.13.3]	0.21909	0.771364
Ga0226122_01_2670464_2671579	1116	multidrug efflux system membrane fusion protein	COG0845	PF16576	TIGR01730	K18990	Brite Hierarchies	Protein families: signaling and cellular processes	Transporters [BR:ko02000]	vexE	membrane fusion protein, multidrug efflux system	0.218969	0.732421
Ga0226122_01_2088002_2088514	513	glycine cleavage system regulatory protein	COG2716	PF13740	NA	NA	NA	NA	NA	NA	NA	0.218703	0.740545
Ga0226122_01_1215898_1216860	963	hypothetical protein	NA	PF13148	NA	NA	NA	NA	NA	NA	NA	0.218348	0.749527
Ga0226122_01_1383953_1385662	1710	putative thiamine transport system permease protein	COG4135	NA	NA	K05778	Brite Hierarchies	Protein families: signaling and cellular processes	Transporters [BR:ko02000]	ynjC	putative thiamine transport system permease protein	0.218232	0.815575
Ga0226122_01_1441846_1443177	1332	D-serine dehydratase	COG3048	PF00291	TIGR02035	K01753	Metabolism	general Metabolism	general Metabolism	dsdA	D-serine dehydratase [EC:4.3.1.18]	0.217897	0.610928
Ga0226122_02_882196_884286	2091	cytochrome o ubiquinol oxidase subunit 1	COG0843	PF00115	TIGR02843	K02298	Metabolism	Energy metabolism	Oxidative phosphorylation [PATH:ko00190]	cyoB	cytochrome o ubiquinol oxidase subunit I [EC:7.1.1.3]	0.217511	0.6607
Ga0226122_01_1535537_1536310	774	ppGpp synthetase/RelA/SpoT-type nucleotidyltranferase	COG2357	NA	NA	NA	NA	NA	NA	NA	NA	0.217191	0.82275
Ga0226122_02_342609_343478	870	iron complex transport system permease protein	COG4606	PF01032	NA	K02015	Brite Hierarchies	Protein families: signaling and cellular processes	Transporters [BR:ko02000]	ABC.FEV.P	iron complex transport system permease protein	0.217172	0.782746
Ga0226122_01_1150039_1150740	702	arginine-tRNA-protein transferase	COG2935	PF04376,PF04377	NA	K00685	Brite Hierarchies	Protein families: genetic information processing	Transfer RNA biogenesis [BR:ko03016]	ATE1	arginyl-tRNA---protein transferase [EC:2.3.2.8]	0.215976	0.841336
Ga0226122_01_2461381_2462514	1134	flagellin	COG1344	PF00669,PF00700,PF07196	NA	K02406	multiple functions	multiple functions	multiple functions	fliC, hag	flagellin	0.215906	0.835118
Ga0226122_01_2880636_2881097	462	aspartate carbamoyltransferase regulatory subunit	COG1781	PF01948,PF02748	TIGR00240	K00610	Metabolism	general Metabolism	general Metabolism	pyrI	aspartate carbamoyltransferase regulatory subunit	0.215711	0.774889
Ga0226122_02_974068_975069	1002	AraC-like DNA-binding protein	COG2207	PF12625,PF12833	NA	NA	NA	NA	NA	NA	NA	0.215377	0.641932
Ga0226122_02_219013_219921	909	iron complex transport system substrate-binding protein	COG0614	PF01497	NA	K02016	Brite Hierarchies	Protein families: signaling and cellular processes	Transporters [BR:ko02000]	ABC.FEV.S	iron complex transport system substrate-binding protein	0.21517	0.734539
Ga0226122_01_2373844_2374206	363	hypothetical protein	NA	NA	NA	NA	NA	NA	NA	NA	NA	0.214951	0.853622
Ga0226122_01_1479767_1480507	741	hypothetical protein	NA	PF03496	NA	NA	NA	NA	NA	NA	NA	0.214505	0.885032
Ga0226122_01_1849658_1850869	1212	hypothetical protein	NA	NA	NA	NA	NA	NA	NA	NA	NA	0.213556	0.614925
Ga0226122_03_33614_33778	165	inner membrane protein	NA	NA	NA	K07038	Not Included in Pathway or Brite	Poorly characterized	General function prediction only	K07038	inner membrane protein	0.213542	0.815575
Ga0226122_02_640986_641774	789	EAL domain-containing protein (putative c-di-GMP-specific phosphodiesterase class I)	COG2200	PF00563	NA	NA	NA	NA	NA	NA	NA	0.213437	0.804213
Ga0226122_02_639784_640026	243	uncharacterized protein (DUF2164 family)	COG5460	PF09932	NA	NA	NA	NA	NA	NA	NA	0.213426	0.772258
Ga0226122_01_2755565_2757358	1794	oxaloacetate decarboxylase alpha subunit	COG5016	PF00364,PF00682,PF02436	TIGR01108	K01571	multiple functions	multiple functions	multiple functions	oadA	oxaloacetate decarboxylase (Na+ extruding) subunit alpha [EC:7.2.4.2]	0.212602	0.751244
Ga0226122_01_2760733_2761410	678	predicted double-glycine peptidase	COG3271	PF03412	NA	K06992	Not Included in Pathway or Brite	Poorly characterized	Function unknown	K06992	uncharacterized protein	0.211905	0.86637
Ga0226122_01_12983_14818	1836	ATP-dependent DNA helicase RecQ	COG0514	PF00270,PF00271,PF00570,PF09382,PF16124	TIGR01389	K03654	multiple functions	multiple functions	multiple functions	recQ	ATP-dependent DNA helicase RecQ [EC:3.6.4.12]	0.211572	0.607096
Ga0226122_01_1908875_1910347	1473	carboxypeptidase Taq	COG2317	PF02074	NA	K01299	Brite Hierarchies	Protein families: metabolism	Peptidases and inhibitors [BR:ko01002]	E3.4.17.19	carboxypeptidase Taq [EC:3.4.17.19]	0.211223	0.747444
Ga0226122_01_2134695_2136608	1914	hypothetical protein	NA	NA	NA	NA	NA	NA	NA	NA	NA	0.210894	0.788335
Ga0226122_01_173403_173930	528	ferritin	COG1528	PF00210	NA	K02217	Not Included in Pathway or Brite	Unclassified: metabolism	Enzymes with EC numbers	ftnA, ftn	ferritin [EC:1.16.3.2]	0.210863	0.745913
Ga0226122_01_1345790_1346644	855	manganese/iron transport system ATP-binding protein	COG1121	PF00005	NA	K11607	multiple functions	multiple functions	multiple functions	sitB	manganese/iron transport system ATP-binding protein	0.210716	0.879927
Ga0226122_03_64588_65025	438	hypothetical protein	NA	NA	NA	NA	NA	NA	NA	NA	NA	0.210662	0.778379
Ga0226122_02_1796022_1796387	366	catechol 2,3-dioxygenase-like lactoylglutathione lyase family enzyme	COG0346	PF00903	NA	NA	NA	NA	NA	NA	NA	0.210222	0.694606
Ga0226122_01_3095385_3095948	564	opacity protein-like surface antigen	COG3637	NA	NA	NA	NA	NA	NA	NA	NA	0.209814	0.762617
Ga0226122_01_1497530_1497910	381	2-iminobutanoate/2-iminopropanoate deaminase	COG0251	PF01042	NA	K09022	Not Included in Pathway or Brite	Unclassified: metabolism	Enzymes with EC numbers	ridA, tdcF, RIDA	2-iminobutanoate/2-iminopropanoate deaminase [EC:3.5.99.10]	0.209399	0.730833
Ga0226122_01_2539103_2539846	744	gas vesicle protein	COG4980	PF11101	NA	NA	NA	NA	NA	NA	NA	0.208542	0.815575
Ga0226122_02_1003119_1003214	96	hypothetical protein	NA	NA	NA	NA	NA	NA	NA	NA	NA	0.208435	0.897447
Ga0226122_01_3215133_3216101	969	cell division transport system permease protein	COG2177	PF02687	TIGR00439	K09811	multiple functions	multiple functions	multiple functions	ftsX	cell division transport system permease protein	0.208391	0.686756
Ga0226122_02_1764820_1765584	765	ferredoxin--NADP+ reductase	COG1018	PF00175,PF00970	NA	K00528	Not Included in Pathway or Brite	Unclassified: metabolism	Enzymes with EC numbers	fpr	ferredoxin/flavodoxin---NADP+ reductase [EC:1.18.1.2 1.19.1.1]	0.208311	0.812216
Ga0226122_02_1650811_1652163	1353	endonuclease/exonuclease/phosphatase family metal-dependent hydrolase	COG3568	PF03372	NA	NA	NA	NA	NA	NA	NA	0.207827	0.792516
Ga0226122_02_1361629_1362639	1011	TRAP transporter TAXI family solute receptor	COG2358	PF16868	TIGR02122	K07080	Not Included in Pathway or Brite	Poorly characterized	Function unknown	K07080	uncharacterized protein	0.207681	0.845681
Ga0226122_01_1838070_1840208	2139	hypothetical protein	NA	NA	NA	NA	NA	NA	NA	NA	NA	0.207633	0.714255
Ga0226122_01_2073090_2073737	648	GTP cyclohydrolase II	COG0807	PF00925	TIGR00505	K01497	multiple functions	multiple functions	multiple functions	ribA, RIB1	GTP cyclohydrolase II [EC:3.5.4.25]	0.207419	0.720783
Ga0226122_01_1421479_1423161	1683	putative transport protein	COG2985	PF02080,PF06826	TIGR01625	K07085	Not Included in Pathway or Brite	Unclassified: signaling and cellular processes	Transport	K07085	putative transport protein	0.207335	0.673159
Ga0226122_01_614698_616260	1563	putative peptidoglycan lipid II flippase	COG0728	PF03023	TIGR01695	K03980	Brite Hierarchies	general Brite Hierarchies	general Brite Hierarchies	murJ, mviN	putative peptidoglycan lipid II flippase	0.20681	0.716626
Ga0226122_01_1987065_1987334	270	ribosomal-protein-alanine N-acetyltransferase	COG1670	PF13302	NA	K03790	Brite Hierarchies	Protein families: genetic information processing	Ribosome biogenesis [BR:ko03009]	rimJ	[ribosomal protein S5]-alanine N-acetyltransferase [EC:2.3.1.267]	0.206549	0.810624
Ga0226122_01_15981_16778	798	AraC-like DNA-binding protein	COG2207	PF02311,PF12833	NA	NA	NA	NA	NA	NA	NA	0.205885	0.765566
Ga0226122_02_105081_105968	888	3-hydroxyisobutyrate dehydrogenase	COG2084	PF03446,PF14833	NA	K00020	Metabolism	Amino acid metabolism	Valine, leucine and isoleucine degradation [PATH:ko00280]	HIBADH, mmsB	3-hydroxyisobutyrate dehydrogenase [EC:1.1.1.31]	0.205733	0.86148
Ga0226122_01_2454931_2456397	1467	sigma-54 specific flagellar transcriptional regulator A	COG2204	PF00158,PF02954,PF06490	NA	K10941	multiple functions	multiple functions	multiple functions	flrA, fleQ, flaK	sigma-54 dependent transcriptional regulator, flagellar regulatory protein	0.205386	0.680915
Ga0226122_01_627219_627548	330	CRISPR/Cas system CMR-associated protein Cmr5 small subunit	COG3337	NA	NA	NA	NA	NA	NA	NA	NA	0.205369	0.686733
Ga0226122_02_1242325_1242765	441	flagellar export protein FliJ	COG2882	NA	TIGR02473	NA	NA	NA	NA	NA	NA	0.205153	0.792786
Ga0226122_02_830618_831742	1125	enoyl-CoA hydratase/carnithine racemase	COG1024	PF16113	NA	NA	NA	NA	NA	NA	NA	0.204807	0.819077
Ga0226122_03_10281_11264	984	NADPH:quinone reductase-like Zn-dependent oxidoreductase	COG0604	PF00107	NA	NA	NA	NA	NA	NA	NA	0.204799	0.740545
Ga0226122_02_813620_814351	732	LDH2 family malate/lactate/ureidoglycolate dehydrogenase	COG2055	PF12525	NA	NA	NA	NA	NA	NA	NA	0.20476	0.771021
Ga0226122_01_1832427_1832900	474	hypothetical protein	COG4899	PF09965	NA	NA	NA	NA	NA	NA	NA	0.204394	0.85326
Ga0226122_02_1398590_1398994	405	biopolymer transport protein ExbD	COG0848	PF02472	NA	K03559	Brite Hierarchies	Protein families: signaling and cellular processes	Transporters [BR:ko02000]	exbD	biopolymer transport protein ExbD	0.20395	0.778839
Ga0226122_02_474001_474555	555	ribosomal-protein-serine acetyltransferase	COG1670	PF13302	NA	K03817	Brite Hierarchies	Protein families: genetic information processing	Ribosome biogenesis [BR:ko03009]	rimL	ribosomal-protein-serine acetyltransferase [EC:2.3.1.-]	0.203276	0.70582
Ga0226122_03_39268_40467	1200	cellulose biosynthesis protein BcsQ	COG1192	PF13614	NA	NA	NA	NA	NA	NA	NA	0.203198	0.873894
Ga0226122_01_1164650_1165297	648	TorA-specific chaperone	COG3381	PF02613	NA	K03533	multiple functions	multiple functions	multiple functions	torD	TorA specific chaperone	0.202605	0.725971
Ga0226122_01_2457107_2457412	306	flagellar rod protein FlaI	NA	NA	NA	K06604	Brite Hierarchies	Protein families: signaling and cellular processes	Bacterial motility proteins [BR:ko02035]	flaI	flagellar protein FlaI	0.202435	0.848129
Ga0226122_01_3226469_3227470	1002	glyceraldehyde 3-phosphate dehydrogenase	COG0057	PF00044,PF02800	TIGR01534	K00134	multiple functions	multiple functions	multiple functions	GAPDH, gapA	glyceraldehyde 3-phosphate dehydrogenase (phosphorylating) [EC:1.2.1.12]	0.202249	0.679545
Ga0226122_02_568718_569083	366	hypothetical protein	NA	NA	NA	NA	NA	NA	NA	NA	NA	0.201892	0.812649
Ga0226122_02_968730_969380	651	nitroimidazol reductase NimA-like FMN-containing flavoprotein (pyridoxamine 5'-phosphate oxidase superfamily)	COG3467	PF12900	NA	K07005	Not Included in Pathway or Brite	Poorly characterized	Function unknown	K07005	uncharacterized protein	0.201733	0.886742
Ga0226122_02_737829_738242	414	8-oxo-dGTP diphosphatase	COG1051	PF00293	TIGR00586	K03574	Brite Hierarchies	Protein families: genetic information processing	DNA repair and recombination proteins [BR:ko03400]	mutT, NUDT15, MTH2	8-oxo-dGTP diphosphatase [EC:3.6.1.55]	0.201729	0.778839
Ga0226122_01_2886387_2887190	804	phospholipid/cholesterol/gamma-HCH transport system ATP-binding protein	COG1127	PF00005	NA	K02065	multiple functions	multiple functions	multiple functions	mlaF, linL, mkl	phospholipid/cholesterol/gamma-HCH transport system ATP-binding protein	0.201308	0.749527
Ga0226122_02_1094977_1096371	1395	signal transduction histidine kinase	COG0642	PF00512,PF02518	NA	NA	NA	NA	NA	NA	NA	0.201034	0.86148
Ga0226122_01_1291014_1291508	495	Lrp/AsnC family leucine-responsive transcriptional regulator	COG1522	PF01037,PF13412	NA	K03719	Brite Hierarchies	Protein families: genetic information processing	general Protein families: genetic information processing	lrp	Lrp/AsnC family transcriptional regulator, leucine-responsive regulatory protein	0.200953	0.769179
Ga0226122_02_1018366_1019019	654	protein TonB	COG0810	PF03544	TIGR01352	K03832	Brite Hierarchies	Protein families: signaling and cellular processes	Transporters [BR:ko02000]	tonB	periplasmic protein TonB	0.200902	0.764874
Ga0226122_01_2544912_2545145	234	hypothetical protein	COG2991	PF04400	NA	K05952	Not Included in Pathway or Brite	Poorly characterized	Function unknown	K05952	uncharacterized protein	0.200896	0.820272
Ga0226122_01_2350273_2350632	360	prophage DNA circulation protein	COG4228	NA	NA	NA	NA	NA	NA	NA	NA	0.200687	0.836607
Ga0226122_02_400718_402763	2046	two-component system CAI-1 autoinducer sensor kinase/phosphatase CqsS	COG0642,COG0784	PF00072,PF02518	NA	K10916	multiple functions	multiple functions	multiple functions	cqsS	two-component system, CAI-1 autoinducer sensor kinase/phosphatase CqsS [EC:2.7.13.3 3.1.3.-]	0.20038	0.86148
Ga0226122_02_102368_103417	1050	1-phosphatidylinositol phosphodiesterase	NA	PF00388	NA	K01771	Metabolism	Carbohydrate metabolism	Inositol phosphate metabolism [PATH:ko00562]	plc	1-phosphatidylinositol phosphodiesterase [EC:4.6.1.13]	0.199789	0.861611
Ga0226122_01_2400598_2401221	624	uncharacterized membrane protein YeiH	COG2860	PF03458	NA	NA	NA	NA	NA	NA	NA	0.19946	0.915602
Ga0226122_02_582554_582955	402	hypothetical protein	NA	NA	NA	NA	NA	NA	NA	NA	NA	0.199364	0.896365
Ga0226122_01_3233986_3234582	597	DTW domain-containing protein YfiP	COG3148	PF03942	NA	NA	NA	NA	NA	NA	NA	0.199352	0.764374
Ga0226122_02_1407893_1408888	996	D-lactate dehydrogenase	COG1052	PF00389,PF02826	NA	K03778	Metabolism	Carbohydrate metabolism	Pyruvate metabolism [PATH:ko00620]	ldhA	D-lactate dehydrogenase [EC:1.1.1.28]	0.199114	0.778839
Ga0226122_01_2457413_2459425	2013	flagellar hook-associated protein 2	COG1345	PF02465,PF07195,PF07196	NA	K02407	multiple functions	multiple functions	multiple functions	fliD	flagellar hook-associated protein 2	0.198867	0.835785
Ga0226122_01_3176421_3176801	381	preprotein translocase subunit SecE	COG0690	PF00584	TIGR00964	K03073	multiple functions	multiple functions	multiple functions	secE	preprotein translocase subunit SecE	0.198867	0.708366
Ga0226122_02_1193805_1195691	1887	TP901 family phage tail tape measure protein	NA	PF10145	TIGR01760	NA	NA	NA	NA	NA	NA	0.19882	0.792786
Ga0226122_03_9556_10185	630	nitroreductase	COG0778	PF00881	NA	NA	NA	NA	NA	NA	NA	0.198713	0.704073
Ga0226122_01_1557056_1557637	582	hypothetical protein	COG3310	PF07209	NA	K09941	Not Included in Pathway or Brite	Poorly characterized	Function unknown	K09941	uncharacterized protein	0.198388	0.771364
Ga0226122_01_575353_575823	471	hypothetical protein	NA	NA	NA	NA	NA	NA	NA	NA	NA	0.198379	0.871025
Ga0226122_02_1404052_1405356	1305	signal transduction histidine kinase	COG0642	PF00512,PF00672,PF02518,PF16750	NA	NA	NA	NA	NA	NA	NA	0.198356	0.754929
Ga0226122_01_220672_223218	2547	diguanylate cyclase (GGDEF)-like protein	COG5001	PF00563,PF00672,PF00990,PF02743	TIGR00254	NA	NA	NA	NA	NA	NA	0.19701	0.761243
Ga0226122_01_2284918_2285358	441	hypothetical protein	NA	NA	NA	NA	NA	NA	NA	NA	NA	0.196958	0.750138
Ga0226122_02_1769967_1770926	960	DNA-binding transcriptional LysR family regulator	COG0583	PF00126,PF03466	NA	NA	NA	NA	NA	NA	NA	0.196816	0.839076
Ga0226122_01_2440405_2441274	870	flagellar biosynthetic protein FliP	COG1338	PF00813	TIGR01103	K02419	multiple functions	multiple functions	multiple functions	fliP	flagellar biosynthesis protein FliP	0.19651	0.740545
Ga0226122_02_1288784_1289065	282	negative regulator of flagellin synthesis FlgM	COG2747	PF04316	TIGR03824	K02398	multiple functions	multiple functions	multiple functions	flgM	negative regulator of flagellin synthesis FlgM	0.196466	0.818951
Ga0226122_02_390462_390941	480	pyrimidine deaminase RibD-like protein	COG0117	PF00383	NA	NA	NA	NA	NA	NA	NA	0.196036	0.779788
Ga0226122_01_884561_885694	1134	flagellin	COG1344	PF00669,PF00700,PF07196	NA	K02406	multiple functions	multiple functions	multiple functions	fliC, hag	flagellin	0.195598	0.850589
Ga0226122_02_546176_547363	1188	aspartate aminotransferase	COG1448	PF00155	NA	K00813	multiple functions	multiple functions	multiple functions	aspC	aspartate aminotransferase [EC:2.6.1.1]	0.195468	0.769179
Ga0226122_02_1704477_1705346	870	pyridoxine kinase	COG2240	PF08543	TIGR00687	K00868	Metabolism	Metabolism of cofactors and vitamins	Vitamin B6 metabolism [PATH:ko00750]	pdxK, pdxY	pyridoxine kinase [EC:2.7.1.35]	0.195389	0.740545
Ga0226122_01_2814961_2815545	585	L-lysine exporter family protein LysE/ArgO	COG1279	PF01810	TIGR00948	K06895	Brite Hierarchies	Protein families: signaling and cellular processes	Transporters [BR:ko02000]	lysE, argO	L-lysine exporter family protein LysE/ArgO	0.195216	0.952234
Ga0226122_01_1043127_1043444	318	hypothetical protein	COG3492	PF06844	NA	K09948	Not Included in Pathway or Brite	Poorly characterized	Function unknown	K09948	uncharacterized protein	0.195133	0.877187
Ga0226122_02_1268486_1268695	210	cyclohexadienyl dehydratase	COG0834	NA	NA	K01713	Metabolism	Amino acid metabolism	Phenylalanine, tyrosine and tryptophan biosynthesis [PATH:ko00400]	pheC	cyclohexadienyl dehydratase [EC:4.2.1.51 4.2.1.91]	0.194984	0.854033
Ga0226122_01_2387113_2387907	795	tRNA pseudouridine38-40 synthase	COG0101	PF01416	TIGR00071	K06173	Brite Hierarchies	Protein families: genetic information processing	Transfer RNA biogenesis [BR:ko03016]	truA, PUS1	tRNA pseudouridine38-40 synthase [EC:5.4.99.12]	0.194976	0.749982
Ga0226122_02_1277767_1278807	1041	hypothetical protein	NA	NA	NA	NA	NA	NA	NA	NA	NA	0.194579	0.778895
Ga0226122_02_68375_68971	597	DNA-binding Xre family transcriptional regulator	COG3655	PF13443	NA	NA	NA	NA	NA	NA	NA	0.19451	0.865098
Ga0226122_02_763621_764025	405	predicted DNA-binding protein with PD1-like motif	COG1661	PF03479	NA	K06934	Not Included in Pathway or Brite	Poorly characterized	Function unknown	K06934	uncharacterized protein	0.193533	0.815575
Ga0226122_01_2793562_2794524	963	GTP-binding protein Era	COG1159	PF01926,PF07650	TIGR00436	K03595	Brite Hierarchies	Protein families: genetic information processing	general Protein families: genetic information processing	era, ERAL1	GTPase	0.193463	0.69664
Ga0226122_02_580846_581202	357	hypothetical protein	NA	PF06950	NA	NA	NA	NA	NA	NA	NA	0.193082	0.863715
Ga0226122_01_2812927_2813622	696	uncharacterized protein YggE	COG2968	PF04402	NA	K09807	Not Included in Pathway or Brite	Poorly characterized	Function unknown	K09807	uncharacterized protein	0.193059	0.86637
Ga0226122_01_3110910_3112745	1836	thiol:disulfide interchange protein DsbD	COG4232	PF02683,PF11412,PF13899	NA	K04084	Brite Hierarchies	Protein families: genetic information processing	Chaperones and folding catalysts [BR:ko03110]	dsbD, dipZ	thioredoxin:protein disulfide reductase [EC:1.8.4.16]	0.191888	0.780172
Ga0226122_02_202276_203433	1158	tyrosine-specific transport protein	COG0814	PF03222	NA	K03834	Brite Hierarchies	Protein families: signaling and cellular processes	Transporters [BR:ko02000]	tyrP	tyrosine-specific transport protein	0.191884	0.810624
Ga0226122_02_536540_537256	717	rhodanese-related sulfurtransferase	COG0607	PF00581,PF02852	NA	NA	NA	NA	NA	NA	NA	0.191653	0.778201
Ga0226122_01_1308304_1309125	822	DUF1365 family protein	COG3496	PF07103	NA	K09701	Not Included in Pathway or Brite	Poorly characterized	Function unknown	K09701	uncharacterized protein	0.191502	0.848957
Ga0226122_01_1457412_1459766	2355	HrpA-like RNA helicase	COG1643	PF00270,PF00271,PF04408	NA	NA	NA	NA	NA	NA	NA	0.191071	0.794006
Ga0226122_02_1645112_1646680	1569	alkyl hydroperoxide reductase subunit F	COG3634	PF07992,PF13192	TIGR03140	K03387	Not Included in Pathway or Brite	Unclassified: metabolism	Enzymes with EC numbers	ahpF	NADH-dependent peroxiredoxin subunit F [EC:1.8.1.-]	0.190786	0.800707
Ga0226122_02_1401755_1403845	2091	iron complex outermembrane receptor protein	COG1629	PF00593,PF07715	TIGR01783	K02014	Brite Hierarchies	Protein families: signaling and cellular processes	Transporters [BR:ko02000]	TC.FEV.OM	iron complex outermembrane recepter protein	0.190725	0.685875
Ga0226122_02_1682751_1683194	444	cytoskeletal protein CcmA (bactofilin family)	COG1664	PF04519	NA	NA	NA	NA	NA	NA	NA	0.190576	0.812216
Ga0226122_02_967197_968615	1419	GntR family transcriptional regulator/MocR family aminotransferase	COG1167	PF00155,PF00392	NA	K00375	Brite Hierarchies	Protein families: genetic information processing	Transcription factors [BR:ko03000]	K00375	GntR family transcriptional regulator / MocR family aminotransferase	0.190495	0.794006
Ga0226122_02_19032_19421	390	hypothetical protein	NA	PF12614	NA	NA	NA	NA	NA	NA	NA	0.190485	0.720783
Ga0226122_02_885297_886214	918	protoheme IX farnesyltransferase	COG0109	PF01040	TIGR01473	K02301	Brite Hierarchies	Protein families: metabolism	Prenyltransferases [BR:ko01006]	cyoE	protoheme IX farnesyltransferase [EC:2.5.1.-]	0.190468	0.779788
Ga0226122_01_2085427_2086659	1233	competence/damage-inducible protein CinA-like protein	COG1058	PF00994	TIGR00200	NA	NA	NA	NA	NA	NA	0.190392	0.707813
Ga0226122_01_1929062_1930255	1194	DHA1 family 2-module integral membrane pump EmrD-like MFS transporter	COG0477	PF07690	NA	K08154	Brite Hierarchies	Protein families: signaling and cellular processes	Transporters [BR:ko02000]	emrD	MFS transporter, DHA1 family, 2-module integral membrane pump EmrD	0.189872	0.857417
Ga0226122_01_2137341_2139200	1860	vibriolysin	COG3227	PF01447,PF02868,PF03413,PF04151	NA	K08604	multiple functions	multiple functions	multiple functions	hap, nprV	vibriolysin [EC:3.4.24.25]	0.18946	0.799524
Ga0226122_01_2527879_2528322	444	uncharacterized protein YaiI (UPF0178 family)	COG1671	PF02639	NA	K09768	Not Included in Pathway or Brite	Poorly characterized	Function unknown	K09768	uncharacterized protein	0.189208	0.730666
Ga0226122_01_3028268_3030064	1797	glutathione-regulated potassium-efflux system protein KefB	COG0475	PF00999,PF02254	TIGR00932	K11747	Brite Hierarchies	Protein families: signaling and cellular processes	Transporters [BR:ko02000]	kefB	glutathione-regulated potassium-efflux system protein KefB	0.189026	0.682596
Ga0226122_02_88716_89039	324	hypothetical protein	NA	NA	NA	NA	NA	NA	NA	NA	NA	0.188861	0.815575
Ga0226122_01_624972_626456	1485	carbon starvation protein CstA	COG1966	PF02554,PF13722	NA	NA	NA	NA	NA	NA	NA	0.188681	0.882142
Ga0226122_01_3213366_3213686	321	thiosulfate sulfurtransferase	COG0607	PF00581	NA	K02439	Metabolism	Energy metabolism	Sulfur metabolism [PATH:ko00920]	glpE	thiosulfate sulfurtransferase [EC:2.8.1.1]	0.188675	0.841336
Ga0226122_02_973302_973991	690	hypothetical protein	NA	NA	NA	NA	NA	NA	NA	NA	NA	0.188346	0.863715
Ga0226122_01_205189_205437	249	sec-independent protein translocase protein TatA	COG1826	PF02416	TIGR01411	K03116	multiple functions	multiple functions	multiple functions	tatA	sec-independent protein translocase protein TatA	0.188266	0.861257
Ga0226122_01_996300_997667	1368	trk system potassium uptake protein TrkH	COG0168	PF02386	TIGR00933	K03498	Brite Hierarchies	Protein families: signaling and cellular processes	Transporters [BR:ko02000]	trkH, trkG, ktrB, ktrD	trk/ktr system potassium uptake protein	0.188246	0.799796
Ga0226122_01_2086844_2087761	918	hypothetical protein	NA	PF13084	NA	NA	NA	NA	NA	NA	NA	0.18811	0.66103
Ga0226122_01_616331_617266	936	riboflavin kinase/FMN adenylyltransferase	COG0196	PF01687,PF06574	TIGR00083	K11753	Metabolism	Metabolism of cofactors and vitamins	Riboflavin metabolism [PATH:ko00740]	ribF	riboflavin kinase / FMN adenylyltransferase [EC:2.7.1.26 2.7.7.2]	0.187738	0.69664
Ga0226122_01_1303432_1304115	684	dethiobiotin synthetase	COG0132	PF13500	TIGR00347	K01935	Metabolism	Metabolism of cofactors and vitamins	Biotin metabolism [PATH:ko00780]	bioD	dethiobiotin synthetase [EC:6.3.3.3]	0.187544	0.845681
Ga0226122_02_1462062_1463195	1134	L-ascorbate metabolism protein UlaG (beta-lactamase superfamily)	COG2220	PF12706	NA	NA	NA	NA	NA	NA	NA	0.186928	0.883703
Ga0226122_01_1638669_1639052	384	HPt (histidine-containing phosphotransfer) domain-containing protein	COG2198	PF01627	NA	NA	NA	NA	NA	NA	NA	0.186499	0.786019
Ga0226122_01_2182672_2183577	906	DNA-binding transcriptional LysR family regulator	COG0583	PF00126,PF03466	NA	NA	NA	NA	NA	NA	NA	0.186036	0.774738
Ga0226122_01_690753_691136	384	nitrogen fixation NifU-like protein	COG0822	PF01592	TIGR01999	K04488	Not Included in Pathway or Brite	Unclassified: metabolism	Energy metabolism	iscU, nifU	nitrogen fixation protein NifU and related proteins	0.186028	0.762104
Ga0226122_01_3122746_3123936	1191	PPP family 3-phenylpropionic acid transporter	COG0477	PF12832	NA	K05820	Brite Hierarchies	Protein families: signaling and cellular processes	Transporters [BR:ko02000]	hcaT	MFS transporter, PPP family, 3-phenylpropionic acid transporter	0.185956	0.751885
Ga0226122_01_2990873_2991889	1017	type IV pilus assembly protein PilM	COG4972	PF11104	TIGR01175	K02662	Brite Hierarchies	Protein families: signaling and cellular processes	general Protein families: signaling and cellular processes	pilM	type IV pilus assembly protein PilM	0.185538	0.81191
Ga0226122_02_1604868_1607999	3132	RHH-type proline utilization regulon transcriptional repressor/proline dehydrogenase/delta 1-pyrroline-5-carboxylate dehydrogenase	COG4230	PF00171,PF01619,PF14850	TIGR01238	K13821	multiple functions	multiple functions	multiple functions	putA	RHH-type transcriptional regulator, proline utilization regulon repressor / proline dehydrogenase / delta 1-pyrroline-5-carboxylate dehydrogenase [EC:1.5.5.2 1.2.1.88]	0.185336	0.747351
Ga0226122_01_1654988_1655404	417	8-oxo-dGTP pyrophosphatase MutT (NUDIX family)	COG0494	PF00293	NA	NA	NA	NA	NA	NA	NA	0.184961	0.779788
Ga0226122_01_943776_944564	789	zinc transport system ATP-binding protein	COG1121	PF00005	NA	K09817	multiple functions	multiple functions	multiple functions	znuC	zinc transport system ATP-binding protein [EC:7.2.2.20]	0.184764	0.899288
Ga0226122_02_539131_539571	441	uncharacterized membrane protein YedE/YeeE	COG2391	NA	NA	K07112	Not Included in Pathway or Brite	Poorly characterized	Function unknown	K07112	uncharacterized protein	0.184695	0.910446
Ga0226122_02_1426222_1426947	726	phosphatidylglycerophosphatase B	COG0671	PF01569	NA	K01096	Metabolism	Lipid metabolism	Glycerophospholipid metabolism [PATH:ko00564]	pgpB	phosphatidylglycerophosphatase B [EC:3.1.3.27 3.1.3.81 3.1.3.4 3.6.1.27]	0.184466	0.85989
Ga0226122_01_2791597_2791977	381	holo-[acyl-carrier protein] synthase	COG0736	PF01648	TIGR00516	K00997	Metabolism	Metabolism of cofactors and vitamins	Pantothenate and CoA biosynthesis [PATH:ko00770]	acpS	holo-[acyl-carrier protein] synthase [EC:2.7.8.7]	0.184394	0.815575
Ga0226122_01_2539906_2540385	480	transcription elongation GreA/GreB family factor	COG0782	PF01272	NA	NA	NA	NA	NA	NA	NA	0.184217	0.853622
Ga0226122_01_439769_440551	783	hypothetical protein	NA	PF04784	NA	NA	NA	NA	NA	NA	NA	0.184038	0.779788
Ga0226122_01_166991_170155	3165	diguanylate cyclase (GGDEF)-like protein/PAS domain S-box-containing protein	COG5001	PF00563,PF00990,PF13426	TIGR00229,TIGR00254	NA	NA	NA	NA	NA	NA	0.183876	0.792786
Ga0226122_02_154280_155131	852	beta-lactamase class A CARB-17	COG2367	PF13354	NA	K19217	multiple functions	multiple functions	multiple functions	blaCARB-17	beta-lactamase class A CARB-17 [EC:3.5.2.6]	0.18331	0.83414
Ga0226122_02_128259_129593	1335	dihydroorotase	COG0044	PF01979	TIGR00857	K01465	Metabolism	Nucleotide metabolism	Pyrimidine metabolism [PATH:ko00240]	URA4, pyrC	dihydroorotase [EC:3.5.2.3]	0.182847	0.887113
Ga0226122_01_1587662_1588126	465	AcrR family transcriptional regulator	COG1309	PF00440	NA	NA	NA	NA	NA	NA	NA	0.182784	0.801412
Ga0226122_02_328702_329139	438	mutator protein MutT	COG0494	PF00293	TIGR00586	NA	NA	NA	NA	NA	NA	0.182756	0.865098
Ga0226122_01_1315755_1316024	270	hypothetical protein	NA	NA	NA	NA	NA	NA	NA	NA	NA	0.182666	0.828666
Ga0226122_01_870314_871141	828	chemotaxis protein methyltransferase CheR	COG1352	PF01739,PF03705	NA	K00575	multiple functions	multiple functions	multiple functions	cheR	chemotaxis protein methyltransferase CheR [EC:2.1.1.80]	0.182229	0.774216
Ga0226122_01_2249992_2252052	2061	methionyl-tRNA synthetase	COG0073,COG0143	PF01588,PF09334	TIGR00398,TIGR00399	K01874	multiple functions	multiple functions	multiple functions	MARS, metG	methionyl-tRNA synthetase [EC:6.1.1.10]	0.182136	0.733653
Ga0226122_01_2547584_2548180	597	Na+-transporting NADH:ubiquinone oxidoreductase subunit E	COG2209	PF02508	TIGR01940	K00350	Not Included in Pathway or Brite	Unclassified: metabolism	Enzymes with EC numbers	nqrE	Na+-transporting NADH:ubiquinone oxidoreductase subunit E [EC:7.2.1.1]	0.182062	0.810624
Ga0226122_02_1096368_1096997	630	DNA-binding NtrC family response regulator	COG2204	PF00072,PF12840	NA	NA	NA	NA	NA	NA	NA	0.181924	0.816624
Ga0226122_02_676257_677318	1062	RND family efflux transporter MFP subunit	COG0845	PF13437,PF13533	TIGR01730	NA	NA	NA	NA	NA	NA	0.181711	0.904619
Ga0226122_01_2433398_2434285	888	flagellar biosynthesis protein FlhG	COG0455	PF10609	NA	K04562	Brite Hierarchies	Protein families: signaling and cellular processes	Bacterial motility proteins [BR:ko02035]	flhG, fleN	flagellar biosynthesis protein FlhG	0.181446	0.744601
Ga0226122_01_2901861_2904770	2910	ATP-dependent helicase HepA	COG0553	PF00176,PF00271,PF12137	NA	K03580	Brite Hierarchies	Protein families: genetic information processing	Transcription machinery [BR:ko03021]	hepA	ATP-dependent helicase HepA [EC:3.6.4.-]	0.181055	0.698982
Ga0226122_01_216833_217375	543	ribosome assembly protein YihI (activator of Der GTPase)	COG3078	PF04220	NA	K09894	Not Included in Pathway or Brite	Poorly characterized	Function unknown	K09894	uncharacterized protein	0.180394	0.801412
Ga0226122_01_1333833_1334471	639	uncharacterized SAM-binding protein YcdF (DUF218 family)	COG1434	PF02698	NA	NA	NA	NA	NA	NA	NA	0.180369	0.789967
Ga0226122_02_571958_572143	186	hypothetical protein	NA	PF11455	NA	NA	NA	NA	NA	NA	NA	0.180097	0.83414
Ga0226122_02_880005_880247	243	hypothetical protein	COG4034	NA	NA	NA	NA	NA	NA	NA	NA	0.180069	0.782531
Ga0226122_01_1387618_1388175	558	uncharacterized membrane protein	COG4743	NA	NA	NA	NA	NA	NA	NA	NA	0.17984	0.792949
Ga0226122_02_516110_517633	1524	alpha-amylase	COG0366	PF00128	NA	K01176	multiple functions	multiple functions	multiple functions	AMY, amyA, malS	alpha-amylase [EC:3.2.1.1]	0.179086	0.804213
Ga0226122_01_1985946_1986332	387	8-oxo-dGTP pyrophosphatase MutT (NUDIX family)	COG0494	PF00293	NA	NA	NA	NA	NA	NA	NA	0.178869	0.82275
Ga0226122_01_712750_714273	1524	Na+/H+ antiporter NhaC	COG1757	PF03553	NA	NA	NA	NA	NA	NA	NA	0.178506	0.831934
Ga0226122_01_2634878_2635276	399	DNA polymerase-3 subunit psi	COG3050	PF03603	TIGR00664	K02344	multiple functions	multiple functions	multiple functions	holD	DNA polymerase III subunit psi [EC:2.7.7.7]	0.178347	0.824496
Ga0226122_01_1602325_1602600	276	nucleoid DNA-binding protein	COG0776	PF00216	NA	NA	NA	NA	NA	NA	NA	0.178287	0.867763
Ga0226122_02_1791037_1792773	1737	ATPase subunit of ABC transporter with duplicated ATPase domains	COG0488	PF00005	NA	NA	NA	NA	NA	NA	NA	0.177944	0.727079
Ga0226122_01_2719645_2720619	975	ABC-2 type transport system ATP-binding protein	COG1131	PF00005	NA	K01990	Brite Hierarchies	Protein families: signaling and cellular processes	Transporters [BR:ko02000]	ABC-2.A	ABC-2 type transport system ATP-binding protein	0.177902	0.779788
Ga0226122_02_1042890_1044008	1119	multiple sugar transport system ATP-binding protein	COG3839	PF00005,PF08402	NA	K10111	multiple functions	multiple functions	multiple functions	malK, mtlK, thuK	multiple sugar transport system ATP-binding protein [EC:7.5.2.-]	0.177715	0.746092
Ga0226122_01_2374891_2375220	330	DNA-binding YbaB/EbfC family protein	COG0718	PF02575	TIGR00103	K09747	Not Included in Pathway or Brite	Unclassified: genetic information processing	Others	ebfC	nucleoid-associated protein EbfC	0.177274	0.888011
Ga0226122_01_1339119_1340303	1185	trimethylamine-N-oxide reductase cytochrome c-type subunit TorC	COG3005	PF03264	TIGR02162	K03532	multiple functions	multiple functions	multiple functions	torC	trimethylamine-N-oxide reductase (cytochrome c), cytochrome c-type subunit TorC	0.17681	0.774729
Ga0226122_01_2381019_2381894	876	LysR family transcriptional regulator AphB	COG0583	PF00126,PF03466	NA	K10918	multiple functions	multiple functions	multiple functions	aphB	LysR family transcriptional regulator, transcriptional activator AphB	0.176795	0.720783
Ga0226122_02_950017_950943	927	drug/metabolite transporter (DMT)-like permease	COG0697	PF00892	NA	NA	NA	NA	NA	NA	NA	0.176223	0.778201
Ga0226122_02_1151571_1152548	978	hypothetical protein	NA	PF02958	NA	NA	NA	NA	NA	NA	NA	0.176169	0.762796
Ga0226122_01_605893_608139	2247	phosphotransferase system enzyme I (PtsP)	COG3605	PF00391,PF01590,PF02896,PF05524	TIGR01417	K08484	multiple functions	multiple functions	multiple functions	ptsP	phosphotransferase system, enzyme I, PtsP [EC:2.7.3.9]	0.175961	0.810624
Ga0226122_01_1842695_1842910	216	DNA-binding Xre family transcriptional regulator	COG3655	PF13443	NA	NA	NA	NA	NA	NA	NA	0.174881	0.909953
Ga0226122_02_650456_652204	1749	formate--tetrahydrofolate ligase	COG2759	PF01268	NA	K01938	Metabolism	general Metabolism	general Metabolism	fhs	formate--tetrahydrofolate ligase [EC:6.3.4.3]	0.174864	0.78619
Ga0226122_01_2296943_2297521	579	electron transport complex protein RnfA	COG4657	PF02508	TIGR01943	K03617	Not Included in Pathway or Brite	Unclassified: metabolism	Energy metabolism	rnfA	H+/Na+-translocating ferredoxin:NAD+ oxidoreductase subunit A	0.174374	0.819892
Ga0226122_02_1435962_1437398	1437	DNA-binding transcriptional MocR family regulator	COG1167	PF00155,PF00392	NA	NA	NA	NA	NA	NA	NA	0.174221	0.754762
Ga0226122_02_581206_582351	1146	phage replication initiation protein	COG2946	PF02486	NA	K07467	Not Included in Pathway or Brite	Unclassified: genetic information processing	Replication and repair	nicK	putative DNA relaxase	0.174169	0.86637
Ga0226122_01_2828423_2829373	951	glutathione synthase	COG0189	PF02951,PF02955	TIGR01380	K01920	Metabolism	general Metabolism	general Metabolism	gshB	glutathione synthase [EC:6.3.2.3]	0.173953	0.806955
Ga0226122_01_2753255_2753395	158	hypothetical protein	NA	NA	NA	NA	NA	NA	NA	NA	NA	0.173926	0.881979
Ga0226122_01_657234_657488	255	ferredoxin	COG1145	PF00037	NA	NA	NA	NA	NA	NA	NA	0.173338	0.804213
Ga0226122_02_136091_136939	849	sn-glycerol 3-phosphate transport system permease protein	COG0395	PF00528	NA	K05815	multiple functions	multiple functions	multiple functions	ugpE	sn-glycerol 3-phosphate transport system permease protein	0.173166	0.850589
Ga0226122_01_2742684_2742932	249	small subunit ribosomal protein S16	COG0228	PF00886	TIGR00002	K02959	multiple functions	multiple functions	multiple functions	RP-S16, MRPS16, rpsP	small subunit ribosomal protein S16	0.172533	0.81191
Ga0226122_02_583159_583527	369	plasmid maintenance system antidote protein VapI	COG3093	PF12472	NA	NA	NA	NA	NA	NA	NA	0.172429	0.842049
Ga0226122_02_1777601_1778029	429	hypothetical protein	NA	PF10990	NA	NA	NA	NA	NA	NA	NA	0.171647	0.896222
Ga0226122_01_2817442_2818518	1077	fructose-bisphosphate aldolase class II	COG0191	PF01116	TIGR01520	K01624	Metabolism	general Metabolism	general Metabolism	FBA, fbaA	fructose-bisphosphate aldolase, class II [EC:4.1.2.13]	0.171581	0.779788
Ga0226122_02_1628160_1630274	2115	hypothetical protein	NA	PF16403	NA	NA	NA	NA	NA	NA	NA	0.171568	0.823505
Ga0226122_01_2114883_2116142	1260	Na+/H+-dicarboxylate symporter	COG1301	PF00375	NA	NA	NA	NA	NA	NA	NA	0.171325	0.85326
Ga0226122_02_1388003_1388986	984	predicted porin	COG3203	PF13609	NA	NA	NA	NA	NA	NA	NA	0.171307	0.789371
Ga0226122_01_2057950_2058588	639	two-component system nitrate/nitrite response regulator NarL	COG2197	PF00072,PF00196	NA	K07684	multiple functions	multiple functions	multiple functions	narL	two-component system, NarL family, nitrate/nitrite response regulator NarL	0.171293	0.785922
Ga0226122_01_2339306_2341156	1851	protease-4	COG0616	PF01343	TIGR00705	K04773	Brite Hierarchies	Protein families: metabolism	Peptidases and inhibitors [BR:ko01002]	sppA	protease IV [EC:3.4.21.-]	0.171157	0.695817
Ga0226122_02_129742_130302	561	carbonic anhydrase/acetyltransferase-like protein (isoleucine patch superfamily)	COG0663	PF00132	NA	NA	NA	NA	NA	NA	NA	0.171148	0.902548
Ga0226122_01_2229480_2230295	816	4-amino-4-deoxychorismate lyase	COG0115	PF01063	TIGR03461	K02619	Metabolism	Metabolism of cofactors and vitamins	Folate biosynthesis [PATH:ko00790]	pabC	4-amino-4-deoxychorismate lyase [EC:4.1.3.38]	0.171018	0.780261
Ga0226122_02_548786_549322	537	hypothetical protein	NA	NA	NA	NA	NA	NA	NA	NA	NA	0.169854	0.881979
Ga0226122_01_3052536_3053720	1185	nitric oxide dioxygenase	COG1018	PF00042,PF00175,PF00970	NA	K05916	Not Included in Pathway or Brite	Unclassified: metabolism	Enzymes with EC numbers	hmp, YHB1	nitric oxide dioxygenase [EC:1.14.12.17]	0.169822	0.848957
Ga0226122_01_1039143_1042256	3114	HAE1 family hydrophobic/amphiphilic exporter-1	COG0841	PF00873	TIGR00915	K03296	Not Included in Pathway or Brite	Unclassified: signaling and cellular processes	Transport	TC.HAE1	hydrophobic/amphiphilic exporter-1 (mainly G- bacteria), HAE1 family	0.169574	0.774729
Ga0226122_02_1799879_1800358	480	peptide-methionine (S)-S-oxide reductase	COG0225	PF01625	TIGR00401	K07304	Not Included in Pathway or Brite	Unclassified: metabolism	Enzymes with EC numbers	msrA	peptide-methionine (S)-S-oxide reductase [EC:1.8.4.11]	0.169513	0.770496
Ga0226122_01_2140427_2142523	2097	methyl-accepting chemotaxis protein	COG0840	PF00015,PF00672	NA	K03406	multiple functions	multiple functions	multiple functions	mcp	methyl-accepting chemotaxis protein	0.169418	0.849978
Ga0226122_02_1611046_1611285	240	RNA recognition motif-containing protein	COG0724	PF00076	NA	NA	NA	NA	NA	NA	NA	0.16941	0.810624
Ga0226122_01_1331014_1331508	495	peptidyl-prolyl cis-trans isomerase B (cyclophilin B)	COG0652	PF00160	NA	K03768	Brite Hierarchies	Protein families: genetic information processing	Chaperones and folding catalysts [BR:ko03110]	PPIB, ppiB	peptidyl-prolyl cis-trans isomerase B (cyclophilin B) [EC:5.2.1.8]	0.169021	0.879927
Ga0226122_01_258914_260797	1884	hypothetical protein	COG4067	PF05618	NA	NA	NA	NA	NA	NA	NA	0.169021	0.757263
Ga0226122_01_1560006_1560233	228	glutaredoxin	COG0695	PF00462	NA	NA	NA	NA	NA	NA	NA	0.168893	0.789967
Ga0226122_01_1484570_1486105	1536	histidine ammonia-lyase	COG2986	PF00221	TIGR01225	K01745	Metabolism	Amino acid metabolism	Histidine metabolism [PATH:ko00340]	hutH, HAL	histidine ammonia-lyase [EC:4.3.1.3]	0.16889	0.826811
Ga0226122_01_825266_826165	900	magnesium and cobalt transporter	COG4535	PF00571,PF03471	NA	K06189	Brite Hierarchies	Protein families: signaling and cellular processes	Transporters [BR:ko02000]	corC, tlyC	hemolysin (HlyC) family protein	0.168456	0.727944
Ga0226122_01_1478884_1479657	774	hypothetical protein	NA	PF03496	NA	NA	NA	NA	NA	NA	NA	0.168427	0.858725
Ga0226122_02_752125_752721	597	cytochrome b561	COG3038	PF01292	NA	K12262	Not Included in Pathway or Brite	Unclassified: metabolism	Enzymes with EC numbers	cybB	superoxide oxidase [EC:1.10.3.17]	0.168371	0.830045
Ga0226122_01_969992_970273	282	uncharacterized protein YcgL (UPF0745 family)	COG3100	PF05166	NA	K09902	Not Included in Pathway or Brite	Poorly characterized	Function unknown	K09902	uncharacterized protein	0.168275	0.748091
Ga0226122_01_978973_979671	699	hypothetical protein	NA	PF01464	NA	NA	NA	NA	NA	NA	NA	0.168138	0.807238
Ga0226122_01_1781811_1783253	1443	8-oxo-dGTP pyrophosphatase MutT (NUDIX family)	COG0494	PF00293,PF01569	NA	NA	NA	NA	NA	NA	NA	0.167846	0.85989
Ga0226122_01_1860558_1861094	537	uncharacterized protein	COG4461	PF07007	NA	NA	NA	NA	NA	NA	NA	0.167828	0.779788
Ga0226122_01_1380255_1381460	1206	DHA1 family 2-module integral membrane pump EmrD-like MFS transporter	COG0477	PF07690	TIGR00710	K08154	Brite Hierarchies	Protein families: signaling and cellular processes	Transporters [BR:ko02000]	emrD	MFS transporter, DHA1 family, 2-module integral membrane pump EmrD	0.167162	0.867073
Ga0226122_01_81004_81474	471	F-type H+-transporting ATPase subunit b	COG0711	PF00430	TIGR01144	K02109	multiple functions	multiple functions	multiple functions	ATPF0B, atpF	F-type H+-transporting ATPase subunit b	0.167151	0.820272
Ga0226122_01_2209669_2209866	198	hypothetical protein	NA	NA	NA	NA	NA	NA	NA	NA	NA	0.167027	0.964817
Ga0226122_01_91054_91956	903	DNA-binding transcriptional LysR family regulator	COG0583	PF00126,PF03466	NA	NA	NA	NA	NA	NA	NA	0.166941	0.805375
Ga0226122_01_2548188_2548820	633	Na+-transporting NADH:ubiquinone oxidoreductase subunit D	COG1347	PF02508	TIGR01939	K00349	Not Included in Pathway or Brite	Unclassified: metabolism	Enzymes with EC numbers	nqrD	Na+-transporting NADH:ubiquinone oxidoreductase subunit D [EC:7.2.1.1]	0.166914	0.815575
Ga0226122_02_816247_817851	1605	choline-glycine betaine transporter	COG1292	PF02028	NA	NA	NA	NA	NA	NA	NA	0.166757	0.785307
Ga0226122_02_877298_877546	249	hypothetical protein	NA	NA	NA	NA	NA	NA	NA	NA	NA	0.166509	0.81191
Ga0226122_01_403275_403574	300	hypothetical protein	NA	PF10795	NA	NA	NA	NA	NA	NA	NA	0.166464	0.900943
Ga0226122_02_1807712_1808059	348	membrane protein GlpM	COG3136	PF06942	NA	K02442	Not Included in Pathway or Brite	Poorly characterized	General function prediction only	glpM	membrane protein GlpM	0.166207	0.858301
Ga0226122_01_538792_539250	459	hypothetical protein	COG4701	PF05258	NA	NA	NA	NA	NA	NA	NA	0.165775	0.834368
Ga0226122_01_2385991_2386917	927	acetyl-CoA carboxylase carboxyl transferase subunit beta	COG0777	PF01039	TIGR00515	K01963	Metabolism	general Metabolism	general Metabolism	accD	acetyl-CoA carboxylase carboxyl transferase subunit beta [EC:6.4.1.2 2.1.3.15]	0.165752	0.823439
Ga0226122_01_1078009_1078908	900	DNA-binding transcriptional LysR family regulator	COG0583	PF00126,PF03466	NA	NA	NA	NA	NA	NA	NA	0.165541	0.837283
Ga0226122_01_2885606_2886397	792	phospholipid/cholesterol/gamma-HCH transport system permease protein	COG0767	PF02405	TIGR00056	K02066	multiple functions	multiple functions	multiple functions	mlaE, linK	phospholipid/cholesterol/gamma-HCH transport system permease protein	0.16536	0.830045
Ga0226122_02_659828_660466	639	uncharacterized membrane protein YhhN	COG3714	PF07947	NA	NA	NA	NA	NA	NA	NA	0.164877	0.849174
Ga0226122_01_2635879_2636382	504	putative acetyltransferase	COG3153	PF13527	NA	K03824	Not Included in Pathway or Brite	Unclassified: metabolism	Enzymes with EC numbers	yhbS	putative acetyltransferase [EC:2.3.1.-]	0.164614	0.72804
Ga0226122_02_1788404_1789354	951	DNA-binding transcriptional LysR family regulator	COG0583	PF00126,PF03466	NA	NA	NA	NA	NA	NA	NA	0.164607	0.771364
Ga0226122_02_22246_23031	786	hypothetical protein	NA	NA	NA	NA	NA	NA	NA	NA	NA	0.164385	0.86148
Ga0226122_01_2344500_2345495	996	glyceraldehyde 3-phosphate dehydrogenase	COG0057	PF00044,PF02800	TIGR01534	K00134	multiple functions	multiple functions	multiple functions	GAPDH, gapA	glyceraldehyde 3-phosphate dehydrogenase (phosphorylating) [EC:1.2.1.12]	0.164262	0.8149
Ga0226122_01_2693707_2695119	1413	alpha-D-glucose phosphate-specific phosphoglucomutase	COG1109	PF00408,PF02878,PF02879,PF02880	TIGR01132	NA	NA	NA	NA	NA	NA	0.164149	0.808583
Ga0226122_02_612334_612585	252	hypothetical protein	NA	NA	NA	NA	NA	NA	NA	NA	NA	0.163949	0.855882
Ga0226122_01_121143_121700	558	L-threonylcarbamoyladenylate synthase	COG0009	PF01300	TIGR00057	K07566	Brite Hierarchies	Protein families: genetic information processing	general Protein families: genetic information processing	tsaC, rimN, SUA5	L-threonylcarbamoyladenylate synthase [EC:2.7.7.87]	0.1639	0.727475
Ga0226122_02_1583608_1584510	903	DNA-binding transcriptional LysR family regulator	COG0583	PF00126,PF03466	NA	NA	NA	NA	NA	NA	NA	0.163627	0.778839
Ga0226122_02_1090258_1090659	402	hypothetical protein	NA	NA	NA	NA	NA	NA	NA	NA	NA	0.163502	0.921049
Ga0226122_01_1717512_1719635	2124	23S rRNA (guanine2445-N2)-methyltransferase / 23S rRNA (guanine2069-N7)-methyltransferase	COG0116	PF01170,PF02926,PF10672	NA	K12297	Brite Hierarchies	Protein families: genetic information processing	Ribosome biogenesis [BR:ko03009]	rlmKL	23S rRNA (guanine2069-N7)-methyltransferase / 23S rRNA (guanine2445-N2)-methyltransferase [EC:2.1.1.264 2.1.1.173]	0.163259	0.78659
Ga0226122_01_595518_597257	1740	single-stranded-DNA-specific exonuclease	COG0608	PF01368,PF02272	TIGR00644	K07462	multiple functions	multiple functions	multiple functions	recJ	single-stranded-DNA-specific exonuclease [EC:3.1.-.-]	0.163165	0.794873
Ga0226122_01_3224017_3224397	381	hypothetical protein	NA	PF00031	NA	NA	NA	NA	NA	NA	NA	0.163125	0.752708
Ga0226122_01_2491607_2492071	465	ribonuclease HI	COG0328	PF00075	NA	K03469	multiple functions	multiple functions	multiple functions	rnhA, RNASEH1	ribonuclease HI [EC:3.1.26.4]	0.162653	0.769179
Ga0226122_01_983190_984809	1620	2,3-dihydroxybenzoate-AMP ligase	COG1021	PF00501,PF13193	TIGR02275	K02363	multiple functions	multiple functions	multiple functions	entE, dhbE, vibE, mxcE	2,3-dihydroxybenzoate---[aryl-carrier protein] ligase [EC:6.3.2.14 6.2.1.71]	0.162479	0.898764
Ga0226122_02_748910_749371	462	hypothetical protein	NA	NA	NA	NA	NA	NA	NA	NA	NA	0.162354	0.823439
Ga0226122_02_1197827_1198948	1122	hypothetical protein	NA	PF10758	NA	NA	NA	NA	NA	NA	NA	0.162	0.783325
Ga0226122_01_151283_153607	2325	hypothetical protein	NA	NA	NA	NA	NA	NA	NA	NA	NA	0.161743	0.785922
Ga0226122_02_1303291_1304415	1125	murein tripeptide amidase MpaA	COG2866	PF00246	NA	NA	NA	NA	NA	NA	NA	0.161642	0.804213
Ga0226122_01_903713_904258	546	putative phosphoesterase	COG0622	PF12850	TIGR00040	K07095	Not Included in Pathway or Brite	Poorly characterized	Function unknown	K07095	uncharacterized protein	0.161437	0.810624
Ga0226122_01_1692598_1693434	837	Bax protein	COG2992	PF01832	NA	K03796	Not Included in Pathway or Brite	Poorly characterized	General function prediction only	bax	Bax protein	0.161292	0.770163
Ga0226122_01_1771022_1771546	525	hypothetical protein	NA	NA	NA	NA	NA	NA	NA	NA	NA	0.161181	0.837283
Ga0226122_01_1470075_1473110	3036	FAD/FMN-containing dehydrogenase/Fe-S oxidoreductase	COG0247,COG0277	PF01565,PF02913,PF13183	NA	NA	NA	NA	NA	NA	NA	0.161156	0.792277
Ga0226122_02_1011238_1011516	279	choloylglycine hydrolase	NA	NA	NA	K01442	multiple functions	multiple functions	multiple functions	cbh	choloylglycine hydrolase [EC:3.5.1.24]	0.161128	0.874606
Ga0226122_01_2182133_2182441	309	hypothetical protein	NA	NA	NA	NA	NA	NA	NA	NA	NA	0.16097	0.861221
Ga0226122_01_1688680_1689450	771	spermidine/putrescine transport system permease protein	COG1177	PF00528	NA	K11070	multiple functions	multiple functions	multiple functions	potC	spermidine/putrescine transport system permease protein	0.160954	0.784825
Ga0226122_01_634367_634735	369	hypothetical protein	NA	PF07238	NA	NA	NA	NA	NA	NA	NA	0.160882	0.84143
Ga0226122_01_2636366_2636893	528	predicted lipid carrier protein YhbT	COG3154	PF02036	NA	NA	NA	NA	NA	NA	NA	0.160851	0.84143
Ga0226122_02_1281105_1281653	549	flagellar protein FlgJ	COG3951	PF10135	NA	K02395	multiple functions	multiple functions	multiple functions	flgJ	peptidoglycan hydrolase FlgJ	0.16077	0.877187
Ga0226122_02_948751_949365	615	SAM-dependent methyltransferase	COG0500	PF08242	NA	NA	NA	NA	NA	NA	NA	0.160747	0.815575
Ga0226122_01_2331931_2332854	924	acetoin utilization deacetylase AcuC-like enzyme	COG0123	PF00850	NA	NA	NA	NA	NA	NA	NA	0.160051	0.810624
Ga0226122_02_83561_83869	309	transposase	COG2963	PF01527	NA	K07483	Not Included in Pathway or Brite	Unclassified: genetic information processing	Replication and repair	K07483	transposase	0.160026	0.827528
Ga0226122_01_2780039_2780320	282	cell division protein FtsB	COG2919	PF04977	NA	K05589	Brite Hierarchies	Protein families: genetic information processing	Chromosome and associated proteins [BR:ko03036]	ftsB	cell division protein FtsB	0.159902	0.874606
Ga0226122_01_1709985_1710434	450	macrodomain Ter protein organizer (MatP/YcbG family)	COG3120	PF06303	NA	K09911	Not Included in Pathway or Brite	Poorly characterized	Function unknown	K09911	uncharacterized protein	0.159741	0.874776
Ga0226122_02_1257044_1257841	798	EAL domain-containing protein (putative c-di-GMP-specific phosphodiesterase class I)	COG2200	PF00563	NA	NA	NA	NA	NA	NA	NA	0.159676	0.792284
Ga0226122_02_338474_338692	219	hypothetical protein	NA	NA	NA	NA	NA	NA	NA	NA	NA	0.159653	0.895772
Ga0226122_02_1010722_1011165	444	diamine N-acetyltransferase	COG1670	PF00583	NA	K00657	multiple functions	multiple functions	multiple functions	speG, SAT	diamine N-acetyltransferase [EC:2.3.1.57]	0.159533	0.876946
Ga0226122_02_90393_90692	300	nucleoside permease NupC	COG1972	NA	NA	NA	NA	NA	NA	NA	NA	0.159498	0.849989
Ga0226122_01_1821920_1823071	1152	ABC-2 type transport system permease protein	COG0842	PF12698	NA	K01992	Brite Hierarchies	Protein families: signaling and cellular processes	Transporters [BR:ko02000]	ABC-2.P	ABC-2 type transport system permease protein	0.159416	0.879487
Ga0226122_01_217383_217871	489	hypothetical protein	NA	PF10675	NA	NA	NA	NA	NA	NA	NA	0.15936	0.876946
Ga0226122_02_307312_307968	657	nitroreductase/dihydropteridine reductase	COG0778	PF00881	NA	K10679	Metabolism	Xenobiotics biodegradation and metabolism	Nitrotoluene degradation [PATH:ko00633]	nfnB, nfsB	nitroreductase / dihydropteridine reductase [EC:1.-.-.- 1.5.1.34]	0.159291	0.863715
Ga0226122_01_2236215_2236739	525	uncharacterized protein	COG1399	PF02620	NA	K07040	Brite Hierarchies	Protein families: genetic information processing	Ribosome biogenesis [BR:ko03009]	yceD, ylbN	DUF177 domain-containing protein	0.159258	0.730666
Ga0226122_01_8729_10042	1314	ATP-dependent RNA helicase RhlB	COG0513	PF00270,PF00271	NA	K03732	multiple functions	multiple functions	multiple functions	rhlB	ATP-dependent RNA helicase RhlB [EC:3.6.4.13]	0.158975	0.786019
Ga0226122_01_1025463_1026329	867	naphthoate synthase	COG0447	PF00378	TIGR01929	K01661	Metabolism	Metabolism of cofactors and vitamins	Ubiquinone and other terpenoid-quinone biosynthesis [PATH:ko00130]	menB	naphthoate synthase [EC:4.1.3.36]	0.158953	0.809862
Ga0226122_01_2309523_2311409	1887	methyl-accepting chemotaxis protein	COG0840	PF00015,PF02743	NA	K03406	multiple functions	multiple functions	multiple functions	mcp	methyl-accepting chemotaxis protein	0.158634	0.82275
Ga0226122_01_1360499_1363609	3111	multidrug efflux pump subunit AcrB	COG0841	PF00873	NA	NA	NA	NA	NA	NA	NA	0.158286	0.804213
Ga0226122_01_2037027_2038409	1383	EAL domain-containing protein (putative c-di-GMP-specific phosphodiesterase class I)	COG2200	PF00563	NA	NA	NA	NA	NA	NA	NA	0.157788	0.763777
Ga0226122_02_678556_679281	726	AcrR family transcriptional regulator	COG1309	PF00440	NA	NA	NA	NA	NA	NA	NA	0.157626	0.850623
Ga0226122_01_2887591_2888556	966	cation:H+ antiporter	COG0530	PF01699	TIGR00367	K07301	Brite Hierarchies	Protein families: signaling and cellular processes	Transporters [BR:ko02000]	yrbG	cation:H+ antiporter	0.156878	0.778839
Ga0226122_02_1578601_1580670	2070	tRNA(Met) cytidine acetyltransferase	COG1444	PF05127,PF08351,PF13718	NA	K06957	Brite Hierarchies	Protein families: genetic information processing	Transfer RNA biogenesis [BR:ko03016]	tmcA	tRNA(Met) cytidine acetyltransferase [EC:2.3.1.193]	0.156754	0.771368
Ga0226122_01_1428948_1429853	906	uncharacterized membrane protein YbjE (DUF340 family)	COG2431	PF03956	NA	NA	NA	NA	NA	NA	NA	0.156226	0.909953
Ga0226122_01_276202_276609	408	biopolymer transport protein ExbD	COG0848	PF02472	NA	K03559	Brite Hierarchies	Protein families: signaling and cellular processes	Transporters [BR:ko02000]	exbD	biopolymer transport protein ExbD	0.156218	0.768054
Ga0226122_02_188784_190532	1749	MarR-like DNA-binding transcriptional regulator SgrR of sgrS sRNA	COG4533	PF00496,PF12793	NA	NA	NA	NA	NA	NA	NA	0.155486	0.857213
Ga0226122_01_731500_732393	894	DNA-binding transcriptional LysR family regulator	COG0583	PF00126,PF03466	NA	NA	NA	NA	NA	NA	NA	0.155331	0.823505
Ga0226122_02_794670_796076	1407	signal transduction histidine kinase	COG0642	PF02518,PF11884	NA	NA	NA	NA	NA	NA	NA	0.155075	0.853334
Ga0226122_01_1305838_1306257	420	ketosteroid isomerase-like protein	COG3631	PF12680	NA	NA	NA	NA	NA	NA	NA	0.15479	0.86283
Ga0226122_02_1207242_1207598	357	hypothetical protein	NA	NA	NA	NA	NA	NA	NA	NA	NA	0.154575	0.9153
Ga0226122_03_15572_15760	189	hypothetical protein	NA	NA	NA	NA	NA	NA	NA	NA	NA	0.154308	0.930889
Ga0226122_01_244637_245857	1221	general secretion pathway protein F	COG1459	PF00482	TIGR02120	K02455	multiple functions	multiple functions	multiple functions	gspF	general secretion pathway protein F	0.154238	0.793515
Ga0226122_02_1021033_1022070	1038	iron complex transport system permease protein	COG0609	PF01032	NA	K02015	Brite Hierarchies	Protein families: signaling and cellular processes	Transporters [BR:ko02000]	ABC.FEV.P	iron complex transport system permease protein	0.154196	0.852666
Ga0226122_02_1390961_1391698	738	zinc transport system ATP-binding protein	COG1121	PF00005	NA	K09817	multiple functions	multiple functions	multiple functions	znuC	zinc transport system ATP-binding protein [EC:7.2.2.20]	0.154048	0.879927
Ga0226122_02_547376_548053	678	hypothetical protein	COG4067	PF05618	NA	NA	NA	NA	NA	NA	NA	0.153968	0.823505
Ga0226122_01_1340330_1342792	2463	trimethylamine-N-oxide reductase (cytochrome c)	COG0243	PF00384,PF01568	TIGR02164	K07811	multiple functions	multiple functions	multiple functions	torA	trimethylamine-N-oxide reductase (cytochrome c) [EC:1.7.2.3]	0.153777	0.807904
Ga0226122_01_904613_905368	756	uncharacterized membrane protein YfcA	COG0730	PF01925	NA	K07090	Not Included in Pathway or Brite	Poorly characterized	Function unknown	K07090	uncharacterized protein	0.153431	0.792949
Ga0226122_02_721348_722319	972	iron complex transport system permease protein	COG0609	PF01032	NA	K02015	Brite Hierarchies	Protein families: signaling and cellular processes	Transporters [BR:ko02000]	ABC.FEV.P	iron complex transport system permease protein	0.153382	0.841862
Ga0226122_02_1459436_1459855	420	catechol 2,3-dioxygenase-like lactoylglutathione lyase family enzyme	COG0346	PF00903	NA	NA	NA	NA	NA	NA	NA	0.152666	0.867073
Ga0226122_01_738737_739333	597	molecular chaperone GrpE	COG0576	PF01025	NA	K03687	Brite Hierarchies	Protein families: genetic information processing	general Protein families: genetic information processing	GRPE	molecular chaperone GrpE	0.152535	0.887144
Ga0226122_01_2314300_2317002	2703	acetaldehyde dehydrogenase/alcohol dehydrogenase	COG1012,COG1454	PF00171,PF00465	NA	K04072	multiple functions	multiple functions	multiple functions	adhE	acetaldehyde dehydrogenase / alcohol dehydrogenase [EC:1.2.1.10 1.1.1.1]	0.152433	0.793681
Ga0226122_02_1455911_1457473	1563	hypothetical protein	NA	PF13450	NA	NA	NA	NA	NA	NA	NA	0.152204	0.823794
Ga0226122_02_884302_884946	645	cytochrome o ubiquinol oxidase subunit 3	COG1845	PF00510	TIGR02842	K02299	Metabolism	Energy metabolism	Oxidative phosphorylation [PATH:ko00190]	cyoC	cytochrome o ubiquinol oxidase subunit III	0.152178	0.754762
Ga0226122_02_1577562_1578536	975	ParB family chromosome partitioning protein	COG1475	PF02195	TIGR00180	K03497	Brite Hierarchies	general Brite Hierarchies	general Brite Hierarchies	parB, spo0J	ParB family transcriptional regulator, chromosome partitioning protein	0.151982	0.823439
Ga0226122_01_663241_664746	1506	exopolyphosphatase/guanosine-5'-triphosphate,3'-diphosphate pyrophosphatase	COG0248	PF02541	TIGR03706	K01524	Metabolism	Nucleotide metabolism	Purine metabolism [PATH:ko00230]	ppx-gppA	exopolyphosphatase / guanosine-5'-triphosphate,3'-diphosphate pyrophosphatase [EC:3.6.1.11 3.6.1.40]	0.151484	0.804213
Ga0226122_01_623163_624833	1671	two-component system LytT family sensor kinase	COG3275	PF06580,PF07694,PF13492	NA	K02478	Brite Hierarchies	general Brite Hierarchies	general Brite Hierarchies	K02478	two-component system, LytTR family, sensor kinase [EC:2.7.13.3]	0.151471	0.830045
Ga0226122_02_1636970_1637731	762	DeoR/GlpR family transcriptional regulator of sugar metabolism	COG1349	PF00455,PF08220	NA	NA	NA	NA	NA	NA	NA	0.151322	0.771368
Ga0226122_01_746410_747651	1242	hypothetical protein	NA	NA	NA	NA	NA	NA	NA	NA	NA	0.151181	0.850589
Ga0226122_02_244116_245096	981	OOP family OmpA-OmpF porin	COG2885	PF00691,PF13505	NA	K03286	Brite Hierarchies	Protein families: signaling and cellular processes	Transporters [BR:ko02000]	TC.OOP	OmpA-OmpF porin, OOP family	0.150945	0.867313
Ga0226122_02_1432978_1433421	444	cytochrome c556	COG3909	PF01322	NA	NA	NA	NA	NA	NA	NA	0.150801	0.887144
Ga0226122_02_1572364_1572870	507	hypothetical protein	NA	NA	NA	NA	NA	NA	NA	NA	NA	0.150218	0.793681
Ga0226122_03_45267_46166	900	1-phosphatidylinositol phosphodiesterase	NA	PF00388	NA	K01771	Metabolism	Carbohydrate metabolism	Inositol phosphate metabolism [PATH:ko00562]	plc	1-phosphatidylinositol phosphodiesterase [EC:4.6.1.13]	0.150187	0.804213
Ga0226122_02_949412_949867	456	DNA-binding Lrp family transcriptional regulator	COG1522	PF01037,PF13412	NA	NA	NA	NA	NA	NA	NA	0.149805	0.902548
Ga0226122_01_1211515_1211736	222	hypothetical protein	NA	NA	NA	NA	NA	NA	NA	NA	NA	0.149653	0.915049
Ga0226122_01_2215267_2216190	924	hypothetical protein	NA	NA	NA	NA	NA	NA	NA	NA	NA	0.149646	0.8149
Ga0226122_01_2860035_2860346	312	PTS system cellobiose-specific IIA component	COG1447	PF02255	NA	K02759	multiple functions	multiple functions	multiple functions	celC, chbA	cellobiose PTS system EIIA component [EC:2.7.1.196 2.7.1.205]	0.149573	0.879897
Ga0226122_01_950098_952374	2277	ferrous iron transport protein B	COG0370	PF02421,PF07664,PF07670	TIGR00437	K04759	Brite Hierarchies	Protein families: signaling and cellular processes	Transporters [BR:ko02000]	feoB	ferrous iron transport protein B	0.149529	0.78619
Ga0226122_01_688966_689472	507	Rrf2 family iron-sulfur cluster assembly transcriptional regulator	COG1959	PF02082	TIGR02010	K13643	Brite Hierarchies	Protein families: genetic information processing	Transcription factors [BR:ko03000]	iscR	Rrf2 family transcriptional regulator, iron-sulfur cluster assembly transcription factor	0.149061	0.824399
Ga0226122_02_1132059_1132985	927	L,D-transpeptidase YcfS	COG1376	PF01476,PF03734	NA	K19236	multiple functions	multiple functions	multiple functions	ycfS	L,D-transpeptidase YcfS	0.148761	0.769179
Ga0226122_01_1346659_1347567	909	manganese/iron transport system permease protein	COG1108	PF00950	NA	K11605	multiple functions	multiple functions	multiple functions	sitC	manganese/iron transport system permease protein	0.148462	0.920603
Ga0226122_01_2548820_2549605	786	Na+-transporting NADH:ubiquinone oxidoreductase subunit C	COG2869	PF04205	TIGR01938	K00348	Not Included in Pathway or Brite	Unclassified: metabolism	Enzymes with EC numbers	nqrC	Na+-transporting NADH:ubiquinone oxidoreductase subunit C [EC:7.2.1.1]	0.148148	0.863715
Ga0226122_02_980384_981622	1239	cytosine permease	COG1457	PF02133	TIGR00800	K10974	Brite Hierarchies	Protein families: signaling and cellular processes	Transporters [BR:ko02000]	codB	cytosine permease	0.14771	0.778839
Ga0226122_01_1461547_1463220	1674	alkaline phosphatase D	COG3540	PF09423,PF16655	NA	K01113	multiple functions	multiple functions	multiple functions	phoD	alkaline phosphatase D [EC:3.1.3.1]	0.147678	0.848512
Ga0226122_01_2490832_2491548	717	DNA polymerase-3 subunit epsilon	COG0847	PF00929	TIGR01406	K02342	multiple functions	multiple functions	multiple functions	dnaQ	DNA polymerase III subunit epsilon [EC:2.7.7.7]	0.146848	0.810624
Ga0226122_02_1823199_1823519	321	hypothetical protein	NA	NA	NA	NA	NA	NA	NA	NA	NA	0.146772	0.81191
Ga0226122_01_2116866_2119172	2307	two-component system autoinducer 1 sensor kinase/phosphatase LuxN	COG0642	PF00072,PF02518	NA	K15850	multiple functions	multiple functions	multiple functions	luxN	two-component system, autoinducer 1 sensor kinase/phosphatase LuxN [EC:2.7.13.3 3.1.3.-]	0.146447	0.810624
Ga0226122_01_1820736_1821923	1188	ABC-2 type transport system permease protein	COG0842	PF12698	NA	K01992	Brite Hierarchies	Protein families: signaling and cellular processes	Transporters [BR:ko02000]	ABC-2.P	ABC-2 type transport system permease protein	0.145383	0.883703
Ga0226122_02_1067708_1068028	321	uncharacterized protein YqfB (UPF0267 family)	COG3097	PF04266	NA	K09900	Not Included in Pathway or Brite	Unclassified: metabolism	Enzymes with EC numbers	E3.5.1.135	N4-acetylcytidine amidohydrolase [EC:3.5.1.135]	0.145287	0.815575
Ga0226122_01_1115137_1116144	1008	tetraacyldisaccharide 4'-kinase	COG1663	PF02606	TIGR00682	K00912	multiple functions	multiple functions	multiple functions	lpxK	tetraacyldisaccharide 4'-kinase [EC:2.7.1.130]	0.145139	0.855941
Ga0226122_01_3116631_3117116	486	hypothetical protein	NA	NA	NA	NA	NA	NA	NA	NA	NA	0.144943	0.871025
Ga0226122_01_3021669_3022043	375	small subunit ribosomal protein S12	COG0048	PF00164	TIGR00981	K02950	multiple functions	multiple functions	multiple functions	RP-S12, MRPS12, rpsL	small subunit ribosomal protein S12	0.14438	0.880348
Ga0226122_01_27973_29763	1791	Xaa-Pro aminopeptidase	COG0006	PF00557,PF01321,PF16188,PF16189	NA	K01262	Brite Hierarchies	Protein families: metabolism	Peptidases and inhibitors [BR:ko01002]	pepP	Xaa-Pro aminopeptidase [EC:3.4.11.9]	0.144143	0.781511
Ga0226122_02_1245881_1247632	1752	flagellar M-ring protein FliF	COG1766	PF01514,PF08345	TIGR00206	K02409	multiple functions	multiple functions	multiple functions	fliF	flagellar M-ring protein FliF	0.143866	0.877187
Ga0226122_01_2915025_2915513	489	rod shape-determining protein MreD	COG2891	PF04093	TIGR03426	K03571	Brite Hierarchies	Protein families: genetic information processing	Chromosome and associated proteins [BR:ko03036]	mreD	rod shape-determining protein MreD	0.143855	0.845681
Ga0226122_02_1592015_1594129	2115	ATP-binding cassette subfamily C protein LapB	COG2274	PF00005,PF00664,PF03412	TIGR03375	K12541	multiple functions	multiple functions	multiple functions	lapB	ATP-binding cassette, subfamily C, bacterial LapB	0.143809	0.870412
Ga0226122_03_44018_44806	789	allantoin racemase	COG4126	NA	NA	K16841	Metabolism	Nucleotide metabolism	Purine metabolism [PATH:ko00230]	hpxA	allantoin racemase [EC:5.1.99.3]	0.143793	0.893616
Ga0226122_01_2271721_2272623	903	oligopeptide transport system permease protein	COG1173	PF00528,PF12911	NA	K15582	multiple functions	multiple functions	multiple functions	oppC	oligopeptide transport system permease protein	0.143576	0.834182
Ga0226122_01_2700920_2701288	369	uncharacterized protein YacL (UPF0231 family)	COG3112	PF06062	NA	K09910	Not Included in Pathway or Brite	Poorly characterized	Function unknown	K09910	uncharacterized protein	0.142946	0.902548
Ga0226122_01_1847499_1848545	1047	MoaA/NifB/PqqE/SkfB family radical SAM enzyme	COG0535	PF04055,PF13186	NA	NA	NA	NA	NA	NA	NA	0.142925	0.78455
Ga0226122_02_126670_127518	849	predicted patatin/cPLA2 family phospholipase	COG4667	PF01734	NA	NA	NA	NA	NA	NA	NA	0.142464	0.853334
Ga0226122_01_287636_288475	840	oligopeptide transport system ATP-binding protein	COG4608	PF00005	NA	K10823	multiple functions	multiple functions	multiple functions	oppF	oligopeptide transport system ATP-binding protein	0.142319	0.816624
Ga0226122_02_1317807_1318622	816	phosphonoacetaldehyde hydrolase	COG0637	PF13419	TIGR01422	K05306	Metabolism	Metabolism of other amino acids	Phosphonate and phosphinate metabolism [PATH:ko00440]	phnX	phosphonoacetaldehyde hydrolase [EC:3.11.1.1]	0.14101	0.851725
Ga0226122_02_1704175_1704369	195	hypothetical protein	NA	NA	NA	NA	NA	NA	NA	NA	NA	0.140966	0.935667
Ga0226122_02_1237522_1238277	756	putative hydrolase	COG1387	NA	NA	K04477	Not Included in Pathway or Brite	Poorly characterized	General function prediction only	ycdX	putative hydrolase	0.140655	0.831934
Ga0226122_02_768557_770332	1776	diguanylate cyclase (GGDEF)-like protein	COG2199	PF00990,PF13424	TIGR00254	NA	NA	NA	NA	NA	NA	0.139843	0.82275
Ga0226122_01_521972_522070	99	hypothetical protein	NA	NA	NA	NA	NA	NA	NA	NA	NA	0.139515	0.936354
Ga0226122_02_327487_328092	606	hypothetical protein	NA	PF13645	NA	NA	NA	NA	NA	NA	NA	0.139499	0.888011
Ga0226122_01_646446_649019	2574	ATP-dependent Clp protease ATP-binding subunit ClpB	COG0542	PF00004,PF02861,PF07724,PF10431	TIGR03346	K03695	multiple functions	multiple functions	multiple functions	clpB	ATP-dependent Clp protease ATP-binding subunit ClpB	0.139358	0.89538
Ga0226122_02_824340_824651	312	cytochrome o ubiquinol oxidase operon protein cyoD	COG3125	PF03626	TIGR02847	K02300	Metabolism	Energy metabolism	Oxidative phosphorylation [PATH:ko00190]	cyoD	cytochrome o ubiquinol oxidase subunit IV	0.13904	0.847911
Ga0226122_01_1506708_1507691	984	phenylalanyl-tRNA synthetase alpha chain	COG0016	PF01409,PF02912	TIGR00468	K01889	multiple functions	multiple functions	multiple functions	FARSA, pheS	phenylalanyl-tRNA synthetase alpha chain [EC:6.1.1.20]	0.138921	0.820224
Ga0226122_02_1373339_1374205	867	AraC-like DNA-binding protein	COG2207	PF12833	NA	NA	NA	NA	NA	NA	NA	0.138791	0.865098
Ga0226122_01_585966_587465	1500	AGCS family alanine or glycine:cation symporter	COG1115	PF01235	TIGR00835	K03310	Not Included in Pathway or Brite	Unclassified: signaling and cellular processes	Transport	TC.AGCS	alanine or glycine:cation symporter, AGCS family	0.138392	0.831934
Ga0226122_01_1347560_1348414	855	manganese/iron transport system permease protein	COG1108	PF00950	NA	K11606	multiple functions	multiple functions	multiple functions	sitD	manganese/iron transport system permease protein	0.138155	0.929677
Ga0226122_01_1123972_1124712	741	pyruvate formate lyase activating enzyme	COG1180	PF04055,PF13353	TIGR02493	K04069	Not Included in Pathway or Brite	Unclassified: metabolism	Enzymes with EC numbers	pflA, pflC, pflE	pyruvate formate lyase activating enzyme [EC:1.97.1.4]	0.138038	0.899757
Ga0226122_01_123588_123851	264	hypothetical protein	NA	PF07369	NA	NA	NA	NA	NA	NA	NA	0.138027	0.86637
Ga0226122_01_2810053_2810646	594	5-formyltetrahydrofolate cyclo-ligase	COG0212	PF01812	TIGR02727	K01934	Metabolism	Metabolism of cofactors and vitamins	One carbon pool by folate [PATH:ko00670]	MTHFS	5-formyltetrahydrofolate cyclo-ligase [EC:6.3.3.2]	0.137733	0.908151
Ga0226122_02_733640_735400	1761	ATP-binding cassette subfamily B protein	COG1132	PF00005,PF00664	TIGR02204	K06147	Brite Hierarchies	Protein families: signaling and cellular processes	Transporters [BR:ko02000]	ABCB-BAC	ATP-binding cassette, subfamily B, bacterial	0.137675	0.830045
Ga0226122_01_243132_244637	1506	general secretion pathway protein E	COG2804	PF00437	TIGR02533	K02454	multiple functions	multiple functions	multiple functions	gspE	general secretion pathway protein E [EC:7.4.2.8]	0.137447	0.830045
Ga0226122_02_1596862_1598253	1392	adhesin transport system membrane fusion protein	COG0845	PF13437,PF13533	TIGR01843	K12542	Brite Hierarchies	Protein families: signaling and cellular processes	general Protein families: signaling and cellular processes	lapC	membrane fusion protein, adhesin transport system	0.137285	0.826811
Ga0226122_01_956579_956947	369	hypothetical protein	NA	NA	NA	NA	NA	NA	NA	NA	NA	0.137244	0.87838
Ga0226122_01_3003288_3004292	1005	N-acetyl-gamma-glutamyl-phosphate reductase	COG0002	PF01118,PF02774	TIGR01850	K00145	Metabolism	Amino acid metabolism	Arginine biosynthesis [PATH:ko00220]	argC	N-acetyl-gamma-glutamyl-phosphate reductase [EC:1.2.1.38]	0.137212	0.883703
Ga0226122_01_164284_166326	2043	oligopeptidase A	COG0339	PF01432	NA	K01414	Brite Hierarchies	Protein families: metabolism	Peptidases and inhibitors [BR:ko01002]	prlC	oligopeptidase A [EC:3.4.24.70]	0.13716	0.889472
Ga0226122_01_1187186_1187800	615	Holliday junction DNA helicase RuvA	COG0632	PF01330,PF07499,PF14520	TIGR00084	K03550	multiple functions	multiple functions	multiple functions	ruvA	holliday junction DNA helicase RuvA [EC:3.6.4.12]	0.135923	0.789822
Ga0226122_02_1398991_1399545	555	biopolymer transport protein ExbB	COG0811	PF01618	NA	K03561	Brite Hierarchies	Protein families: signaling and cellular processes	Transporters [BR:ko02000]	exbB	biopolymer transport protein ExbB	0.13517	0.86148
Ga0226122_01_3132641_3133609	969	tRNA-dihydrouridine synthase B	COG0042	PF01207	TIGR00737	K05540	Brite Hierarchies	Protein families: genetic information processing	Transfer RNA biogenesis [BR:ko03016]	dusB	tRNA-dihydrouridine synthase B [EC:1.-.-.-]	0.134986	0.888011
Ga0226122_01_1352817_1353779	963	cationic peptide transport system permease protein	COG4168	PF00528	NA	K19227	multiple functions	multiple functions	multiple functions	sapB	cationic peptide transport system permease protein	0.134761	0.869307
Ga0226122_02_13719_14498	780	AraC-like DNA-binding protein	COG2207	PF12833	NA	NA	NA	NA	NA	NA	NA	0.134258	0.850589
Ga0226122_01_2188385_2190232	1848	microcin C transport system substrate-binding protein	COG0747	PF00496	NA	K13893	multiple functions	multiple functions	multiple functions	yejA	microcin C transport system substrate-binding protein	0.134034	0.854801
Ga0226122_01_3229868_3230857	990	lysophospholipase	COG2267	PF12146	NA	K01048	Metabolism	Lipid metabolism	Glycerophospholipid metabolism [PATH:ko00564]	pldB	lysophospholipase [EC:3.1.1.5]	0.133869	0.861257
Ga0226122_02_1164235_1165134	900	DNA-binding transcriptional LysR family regulator	COG0583	PF00126,PF03466	NA	NA	NA	NA	NA	NA	NA	0.133799	0.867073
Ga0226122_02_1619705_1620664	960	DNA-binding transcriptional LysR family regulator	COG0583	PF00126,PF03466	NA	NA	NA	NA	NA	NA	NA	0.133574	0.80898
Ga0226122_01_1176538_1177506	969	alpha-L-glutamate ligase-like protein	NA	PF14397	TIGR02291	NA	NA	NA	NA	NA	NA	0.133486	0.823505
Ga0226122_01_3112941_3113576	636	DNA-binding NarL/FixJ family response regulator	COG2197	PF00072,PF00196	NA	NA	NA	NA	NA	NA	NA	0.133048	0.84143
Ga0226122_01_1549681_1550229	549	adenosylcobinamide kinase/adenosylcobinamide-phosphate guanylyltransferase	COG2087	PF02283	NA	K02231	Metabolism	Metabolism of cofactors and vitamins	Porphyrin metabolism [PATH:ko00860]	cobP, cobU	adenosylcobinamide kinase / adenosylcobinamide-phosphate guanylyltransferase [EC:2.7.1.156 2.7.7.62]	0.132767	0.858244
Ga0226122_01_2144729_2145769	1041	glycosyltransferase involved in cell wall biosynthesis	COG0463	PF00535	NA	NA	NA	NA	NA	NA	NA	0.132755	0.919012
Ga0226122_01_2440108_2440377	270	flagellar biosynthetic protein FliQ	COG1987	PF01313	TIGR01402	K02420	multiple functions	multiple functions	multiple functions	fliQ	flagellar biosynthesis protein FliQ	0.132686	0.877187
Ga0226122_01_228691_230520	1830	GTP-binding protein	COG1217	PF00009,PF00679,PF03144	TIGR01394	K06207	Not Included in Pathway or Brite	Unclassified: signaling and cellular processes	Signaling proteins	typA, bipA	GTP-binding protein	0.13268	0.867073
Ga0226122_01_3021098_3021568	471	small subunit ribosomal protein S7	COG0049	PF00177	TIGR01029	K02992	multiple functions	multiple functions	multiple functions	RP-S7, MRPS7, rpsG	small subunit ribosomal protein S7	0.132638	0.879927
Ga0226122_02_828745_829503	759	3-oxoacyl-[acyl-carrier protein] reductase	COG1028	PF13561	NA	K00059	multiple functions	multiple functions	multiple functions	fabG, OAR1	3-oxoacyl-[acyl-carrier protein] reductase [EC:1.1.1.100]	0.132542	0.892604
Ga0226122_01_2099365_2101728	2364	DNA polymerase-2	COG0417	PF00136,PF03104	NA	K02336	Brite Hierarchies	Protein families: genetic information processing	DNA repair and recombination proteins [BR:ko03400]	polB	DNA polymerase II [EC:2.7.7.7]	0.132256	0.838116
Ga0226122_01_739750_741027	1278	Na+/H+-dicarboxylate symporter	COG1301	PF00375	NA	NA	NA	NA	NA	NA	NA	0.132187	0.893616
Ga0226122_01_3180874_3181917	1044	UDP-N-acetylmuramate dehydrogenase	COG0812	PF01565,PF02873	TIGR00179	K00075	multiple functions	multiple functions	multiple functions	murB	UDP-N-acetylmuramate dehydrogenase [EC:1.3.1.98]	0.132074	0.867315
Ga0226122_01_2862371_2863654	1284	chitin disaccharide deacetylase	COG3979	PF01522	NA	K18454	Not Included in Pathway or Brite	Unclassified: metabolism	Enzymes with EC numbers	deaA	chitin disaccharide deacetylase [EC:3.5.1.105]	0.131924	0.861257
Ga0226122_02_1432142_1432237	96	hypothetical protein	NA	NA	NA	NA	NA	NA	NA	NA	NA	0.131881	0.89538
Ga0226122_02_898969_899862	894	cation diffusion facilitator family transporter	COG3965	PF01545	TIGR01297	NA	NA	NA	NA	NA	NA	0.131428	0.923805
Ga0226122_01_79809_80621	813	F-type H+-transporting ATPase subunit a	COG0356	PF00119	TIGR01131	K02108	multiple functions	multiple functions	multiple functions	ATPF0A, atpB	F-type H+-transporting ATPase subunit a	0.131163	0.89538
Ga0226122_02_555955_557199	1245	GGDEF domain-containing protein	COG2199	PF00990	NA	NA	NA	NA	NA	NA	NA	0.131103	0.903932
Ga0226122_01_669264_670937	1674	phosphate transport system permease protein	COG0581	PF00528	TIGR00974	K02038	multiple functions	multiple functions	multiple functions	pstA	phosphate transport system permease protein	0.130692	0.880348
Ga0226122_01_633336_634337	1002	murein DD-endopeptidase MepM/ murein hydrolase activator NlpD	COG0739	PF01551	NA	NA	NA	NA	NA	NA	NA	0.130551	0.837283
Ga0226122_02_665081_665620	540	ribosome-associated protein	COG2501	PF13275	NA	K14761	Brite Hierarchies	Protein families: genetic information processing	Ribosome biogenesis [BR:ko03009]	ybcJ	ribosome-associated protein	0.130544	0.898764
Ga0226122_01_2033750_2035003	1254	serine transporter	COG0814	PF03222	TIGR00814	K03837	Brite Hierarchies	Protein families: signaling and cellular processes	Transporters [BR:ko02000]	sdaC	serine transporter	0.130505	0.884905
Ga0226122_01_2632249_2632416	168	hypothetical protein	NA	NA	NA	NA	NA	NA	NA	NA	NA	0.130024	0.880348
Ga0226122_01_98757_100280	1524	magnesium chelatase family protein	COG0606	PF01078,PF13335,PF13541	TIGR00368	K07391	Not Included in Pathway or Brite	Unclassified: genetic information processing	Protein processing	comM	magnesium chelatase family protein	0.130021	0.844491
Ga0226122_01_1620627_1622165	1539	diguanylate cyclase (GGDEF)-like protein	COG2199	PF00990,PF02743	TIGR00254	NA	NA	NA	NA	NA	NA	0.12972	0.84143
Ga0226122_01_2895028_2896383	1356	magnesium transporter	COG2239	PF00571,PF01769,PF03448	TIGR00400	K06213	Brite Hierarchies	Protein families: signaling and cellular processes	Transporters [BR:ko02000]	mgtE	magnesium transporter	0.129578	0.848413
Ga0226122_01_691587_692102	516	molecular chaperone HscB	COG1076	PF00226,PF07743	TIGR00714	K04082	Brite Hierarchies	Protein families: genetic information processing	general Protein families: genetic information processing	hscB, HSCB, HSC20	molecular chaperone HscB	0.129237	0.804213
Ga0226122_02_909507_910766	1260	hypothetical protein	NA	NA	NA	NA	NA	NA	NA	NA	NA	0.129124	0.877187
Ga0226122_02_94692_95567	876	DNA-binding transcriptional LysR family regulator	COG0583	PF00126,PF03466	NA	NA	NA	NA	NA	NA	NA	0.129093	0.882191
Ga0226122_02_1202361_1203236	876	hypothetical protein	NA	PF05929	NA	NA	NA	NA	NA	NA	NA	0.128844	0.903148
Ga0226122_02_121165_121869	705	2-polyprenyl-3-methyl-5-hydroxy-6-metoxy-1,4-benzoquinol methylase	COG2227	PF08241	NA	NA	NA	NA	NA	NA	NA	0.128656	0.85146
Ga0226122_02_1068079_1068666	588	TetR/AcrR family transcriptional repressor of nem operon	COG1309	PF00440,PF16925	NA	K16137	Brite Hierarchies	Protein families: genetic information processing	Transcription factors [BR:ko03000]	nemR	TetR/AcrR family transcriptional regulator, transcriptional repressor for nem operon	0.128017	0.870764
Ga0226122_02_211714_213534	1821	diguanylate cyclase (GGDEF)-like protein	COG5001	PF00563,PF00990	TIGR00254	NA	NA	NA	NA	NA	NA	0.127999	0.880348
Ga0226122_01_107857_108663	807	sporulation-control protein	COG4326	PF07070	NA	K06377	Not Included in Pathway or Brite	Unclassified: signaling and cellular processes	Cell growth	spo0M	sporulation-control protein	0.127599	0.852854
Ga0226122_02_1613335_1613502	168	hypothetical protein	NA	NA	NA	NA	NA	NA	NA	NA	NA	0.12725	0.865098
Ga0226122_01_692124_693977	1854	molecular chaperone HscA	COG0443	PF00012	TIGR01991	K04044	Brite Hierarchies	Protein families: genetic information processing	Chaperones and folding catalysts [BR:ko03110]	hscA	molecular chaperone HscA	0.12696	0.879927
Ga0226122_02_836823_837206	384	DNA-binding transcriptional MerR regulator	COG0789	PF00376,PF09278	NA	NA	NA	NA	NA	NA	NA	0.126873	0.877559
Ga0226122_01_1861897_1862175	279	hypothetical protein	NA	NA	NA	NA	NA	NA	NA	NA	NA	0.126618	0.888011
Ga0226122_01_1540683_1541360	678	predicted murein hydrolase (TIGR00659 family)	COG1346	PF04172	TIGR00659	NA	NA	NA	NA	NA	NA	0.126096	0.891841
Ga0226122_02_716428_718536	2109	LruC domain-containing protein	NA	PF16130	TIGR04456	NA	NA	NA	NA	NA	NA	0.125819	0.893616
Ga0226122_02_661340_662137	798	polar amino acid transport system permease protein	COG0765	PF00528	TIGR01726	K02029	Brite Hierarchies	Protein families: signaling and cellular processes	Transporters [BR:ko02000]	ABC.PA.P	polar amino acid transport system permease protein	0.125605	0.838554
Ga0226122_01_2058581_2059936	1356	two-component system NarL family sensor kinase	COG4564	PF02518,PF07730,PF17200	NA	K02480	Brite Hierarchies	general Brite Hierarchies	general Brite Hierarchies	K02480	two-component system, NarL family, sensor kinase [EC:2.7.13.3]	0.125341	0.879927
Ga0226122_01_2098288_2098932	645	two-component system invasion response regulator UvrY	COG2197	PF00072,PF00196	NA	K07689	multiple functions	multiple functions	multiple functions	uvrY, gacA, varA	two-component system, NarL family, invasion response regulator UvrY	0.124909	0.847773
Ga0226122_02_346933_365565	18633	T1SS-143 domain-containing protein	NA	NA	TIGR03660,TIGR03661	NA	NA	NA	NA	NA	NA	0.124791	0.837283
Ga0226122_01_2412974_2413708	735	hypothetical protein	NA	PF11859	NA	NA	NA	NA	NA	NA	NA	0.124526	0.832902
Ga0226122_01_1870894_1871823	930	DNA-binding transcriptional LysR family regulator	COG0583	PF00126,PF03466	NA	NA	NA	NA	NA	NA	NA	0.123559	0.896123
Ga0226122_01_193787_194431	645	hypothetical protein	NA	NA	NA	NA	NA	NA	NA	NA	NA	0.123009	0.876058
Ga0226122_01_423065_424033	969	TRAP transporter TAXI family solute receptor	COG2358	PF16868	TIGR02122	K07080	Not Included in Pathway or Brite	Poorly characterized	Function unknown	K07080	uncharacterized protein	0.122803	0.870015
Ga0226122_02_1450062_1451396	1335	small-conductance mechanosensitive channel	COG0668	PF00520,PF00924	NA	NA	NA	NA	NA	NA	NA	0.122756	0.882445
Ga0226122_03_11383_12258	876	DNA-binding transcriptional LysR family regulator	COG0583	PF00126,PF03466	NA	NA	NA	NA	NA	NA	NA	0.122753	0.850589
Ga0226122_02_1238912_1239835	924	drug/metabolite transporter (DMT)-like permease	COG0697	PF00892	NA	NA	NA	NA	NA	NA	NA	0.122621	0.921049
Ga0226122_01_31061_31828	768	thiazole synthase	COG2022	PF05690	NA	K03149	Metabolism	Metabolism of cofactors and vitamins	Thiamine metabolism [PATH:ko00730]	thiG	thiazole synthase [EC:2.8.1.10]	0.122479	0.84063
Ga0226122_01_1898057_1898440	384	hypothetical protein	NA	NA	NA	NA	NA	NA	NA	NA	NA	0.122047	0.903148
Ga0226122_02_1337978_1338688	711	NAD(P)-dependent dehydrogenase (short-subunit alcohol dehydrogenase family)	COG1028	PF00106	NA	NA	NA	NA	NA	NA	NA	0.121936	0.86637
Ga0226122_01_593704_594621	918	integrase/recombinase XerD	COG4974	PF00589,PF02899	TIGR02225	K04763	Brite Hierarchies	Protein families: genetic information processing	Chromosome and associated proteins [BR:ko03036]	xerD	integrase/recombinase XerD	0.121715	0.838282
Ga0226122_01_2583619_2584593	975	tellurite resistance protein TehA-like permease	COG1275	PF03595	NA	NA	NA	NA	NA	NA	NA	0.121652	0.880348
Ga0226122_02_1534491_1535321	831	ABC-2 type transport system permease protein	NA	NA	NA	K01992	Brite Hierarchies	Protein families: signaling and cellular processes	Transporters [BR:ko02000]	ABC-2.P	ABC-2 type transport system permease protein	0.121581	0.896123
Ga0226122_01_139136_141151	2016	ATP-dependent DNA helicase Rep	COG0210	PF00580,PF13361	TIGR01074	K03656	Brite Hierarchies	Protein families: genetic information processing	DNA repair and recombination proteins [BR:ko03400]	rep	ATP-dependent DNA helicase Rep [EC:3.6.4.12]	0.121523	0.830045
Ga0226122_02_196352_197206	855	DNA-binding GntR family transcriptional regulator	COG1802	PF00392,PF07729	NA	NA	NA	NA	NA	NA	NA	0.121431	0.90437
Ga0226122_01_773957_774412	456	N utilization substance protein B	COG0781	PF01029	TIGR01951	K03625	Brite Hierarchies	Protein families: genetic information processing	general Protein families: genetic information processing	nusB	transcription antitermination protein NusB	0.12141	0.871025
Ga0226122_02_925914_926372	459	dCMP deaminase	COG2131	PF00383	NA	K01493	multiple functions	multiple functions	multiple functions	comEB	dCMP deaminase [EC:3.5.4.12]	0.121405	0.797283
Ga0226122_01_53500_53682	183	hypothetical protein	NA	NA	NA	NA	NA	NA	NA	NA	NA	0.120973	0.861257
Ga0226122_02_1807334_1807693	360	hypothetical protein	NA	NA	NA	NA	NA	NA	NA	NA	NA	0.120928	0.917775
Ga0226122_01_608146_608937	792	uncharacterized membrane protein YfcA	COG0730	PF01925	NA	NA	NA	NA	NA	NA	NA	0.1204	0.876946
Ga0226122_01_336140_337102	963	uncharacterized protein involved in exopolysaccharide biosynthesis	COG3206	PF02706,PF13807	NA	NA	NA	NA	NA	NA	NA	0.120238	0.850589
Ga0226122_01_293015_293953	939	CheY-like chemotaxis protein	COG0784	PF00072	NA	NA	NA	NA	NA	NA	NA	0.120073	0.865098
Ga0226122_01_1123115_1123780	666	uncharacterized membrane protein	COG3235	NA	NA	NA	NA	NA	NA	NA	NA	0.119622	0.887144
Ga0226122_02_687462_687923	462	tRNA-Thr(GGU) m(6)t(6)A37 methyltransferase TsaA	COG1720	PF01980	TIGR00104	NA	NA	NA	NA	NA	NA	0.119599	0.867073
Ga0226122_02_1310361_1312085	1725	iron(III) transport system permease protein	COG1178	PF00528	TIGR03262	K02011	multiple functions	multiple functions	multiple functions	afuB, fbpB	iron(III) transport system permease protein	0.119389	0.875191
Ga0226122_02_312465_313607	1143	c-di-GMP phosphodiesterase	COG2200	PF00072,PF00563	NA	K13246	Cellular Processes	Cellular community - prokaryotes	Biofilm formation - Vibrio cholerae [PATH:ko05111]	vieA	c-di-GMP phosphodiesterase [EC:3.1.4.52]	0.119151	0.899362
Ga0226122_02_946902_947570	669	hypothetical protein	NA	PF08239	NA	NA	NA	NA	NA	NA	NA	0.119109	0.885032
Ga0226122_02_580355_580567	213	hypothetical protein	NA	NA	NA	NA	NA	NA	NA	NA	NA	0.119062	0.924279
Ga0226122_02_338851_339588	738	nicotinamide mononucleotide transporter	COG3201	PF04973	TIGR01528	K03811	Brite Hierarchies	Protein families: signaling and cellular processes	Transporters [BR:ko02000]	pnuC	nicotinamide mononucleotide transporter	0.118928	0.879927
Ga0226122_01_307418_308617	1200	phosphopantothenoylcysteine decarboxylase/phosphopantothenate--cysteine ligase	COG0452	PF02441,PF04127	TIGR00521	K13038	Metabolism	Metabolism of cofactors and vitamins	Pantothenate and CoA biosynthesis [PATH:ko00770]	coaBC, dfp	phosphopantothenoylcysteine decarboxylase / phosphopantothenate---cysteine ligase [EC:4.1.1.36 6.3.2.5]	0.118415	0.894946
Ga0226122_01_2416972_2417751	780	phospholipid-binding lipoprotein MlaA	COG2853	PF04333	NA	K04754	Not Included in Pathway or Brite	Unclassified: signaling and cellular processes	Structural proteins	mlaA, vacJ	phospholipid-binding lipoprotein MlaA	0.116833	0.87791
Ga0226122_01_318865_319569	705	3-deoxy-D-manno-octulosonic acid kinase	COG3642	PF06293	NA	K11211	multiple functions	multiple functions	multiple functions	kdkA	3-deoxy-D-manno-octulosonic acid kinase [EC:2.7.1.166]	0.116757	0.879927
Ga0226122_01_1676674_1677312	639	hypothetical protein	NA	PF11748	NA	NA	NA	NA	NA	NA	NA	0.116487	0.863715
Ga0226122_01_2753325_2754275	951	NADPH2:quinone reductase	COG0604	PF08240,PF13602	NA	K00344	Not Included in Pathway or Brite	Unclassified: metabolism	Enzymes with EC numbers	qor, CRYZ	NADPH:quinone reductase [EC:1.6.5.5]	0.11636	0.895305
Ga0226122_01_2395170_2396381	1212	3-oxoacyl-[acyl-carrier-protein] synthase-1	COG0304	PF00109,PF02801	NA	K00647	multiple functions	multiple functions	multiple functions	fabB	3-oxoacyl-[acyl-carrier-protein] synthase I [EC:2.3.1.41]	0.11628	0.930113
Ga0226122_01_464511_465041	531	mannitol operon repressor	COG3722	PF05068	NA	K02562	Brite Hierarchies	Protein families: genetic information processing	Transcription factors [BR:ko03000]	mtlR	mannitol operon repressor	0.116203	0.879927
Ga0226122_02_1112751_1114817	2067	diguanylate cyclase (GGDEF)-like protein	COG2199	PF00990	TIGR00254	NA	NA	NA	NA	NA	NA	0.116114	0.849989
Ga0226122_02_600645_603101	2457	putative ABC transport system permease protein	COG3127	PF02687	NA	K02004	Brite Hierarchies	Protein families: signaling and cellular processes	Transporters [BR:ko02000]	ABC.CD.P	putative ABC transport system permease protein	0.116098	0.855061
Ga0226122_02_784142_784462	321	DOPA 4,5-dioxygenase	COG3805	PF08883	NA	K10253	Not Included in Pathway or Brite	Unclassified: metabolism	Enzymes with EC numbers	DODA	DOPA 4,5-dioxygenase [EC:1.14.99.-]	0.115406	0.877559
Ga0226122_02_1395782_1396627	846	membrane protease YdiL (CAAX protease family)	COG1266	PF02517	NA	K07052	Brite Hierarchies	Protein families: metabolism	Peptidases and inhibitors [BR:ko01002]	K07052	CAAX protease family protein	0.115405	0.867073
Ga0226122_01_887029_887538	510	PTS system glucose-specific IIA component	COG2190	PF00358	TIGR00830	K02777	multiple functions	multiple functions	multiple functions	crr	sugar PTS system EIIA component [EC:2.7.1.-]	0.114898	0.877187
Ga0226122_01_2217008_2219239	2232	hypothetical protein	NA	PF11924	NA	NA	NA	NA	NA	NA	NA	0.114816	0.909953
Ga0226122_01_477154_477369	216	small subunit ribosomal protein S21	COG0828	PF01165	TIGR00030	K02970	multiple functions	multiple functions	multiple functions	RP-S21, MRPS21, rpsU	small subunit ribosomal protein S21	0.114806	0.865098
Ga0226122_01_672533_673309	777	polyphosphate kinase 2	COG2326	PF03976	TIGR03707	NA	NA	NA	NA	NA	NA	0.114765	0.811328
Ga0226122_02_1687498_1688127	630	DNA invertase Pin-like site-specific DNA recombinase	COG1961	PF00239,PF13384	NA	NA	NA	NA	NA	NA	NA	0.114468	0.896365
Ga0226122_02_1168487_1168834	348	transcriptional regulator with XRE-family HTH domain	COG1396	NA	NA	NA	NA	NA	NA	NA	NA	0.114447	0.867073
Ga0226122_01_3026332_3027273	942	beta-aspartyl-peptidase (threonine type)	COG1446	PF01112	NA	K13051	multiple functions	multiple functions	multiple functions	ASRGL1, iaaA	L-asparaginase / beta-aspartyl-peptidase [EC:3.5.1.1 3.4.19.5]	0.113892	0.879003
Ga0226122_01_1603658_1604941	1284	miniconductance mechanosensitive channel	COG0668	PF00924	NA	K16053	Brite Hierarchies	Protein families: signaling and cellular processes	Transporters [BR:ko02000]	ybdG, mscM	miniconductance mechanosensitive channel	0.11386	0.879927
Ga0226122_01_2543625_2544839	1215	diguanylate cyclase (GGDEF)-like protein	COG3706	PF00072,PF00990	TIGR00254	NA	NA	NA	NA	NA	NA	0.113801	0.876946
Ga0226122_01_3098970_3100340	1371	putative MATE family efflux protein	COG0534	PF01554	TIGR00797	NA	NA	NA	NA	NA	NA	0.113635	0.892604
Ga0226122_01_326907_327848	942	ADP-L-glycero-D-manno-heptose 6-epimerase	COG0451	PF01370	TIGR02197	K03274	multiple functions	multiple functions	multiple functions	gmhD, rfaD	ADP-L-glycero-D-manno-heptose 6-epimerase [EC:5.1.3.20]	0.113632	0.883703
Ga0226122_01_70326_70649	324	ribonuclease P protein component	COG0594	PF00825	TIGR00188	K03536	Brite Hierarchies	Protein families: genetic information processing	Transfer RNA biogenesis [BR:ko03016]	rnpA	ribonuclease P protein component [EC:3.1.26.5]	0.113471	0.900112
Ga0226122_01_1709663_1709974	312	hypothetical protein	NA	PF12321	NA	NA	NA	NA	NA	NA	NA	0.113362	0.877187
Ga0226122_02_1097132_1098472	1341	HlyD family secretion protein	COG0845	PF13437,PF13533	TIGR01843	K02022	Not Included in Pathway or Brite	Unclassified: signaling and cellular processes	Structural proteins	ABC.MR.TX	HlyD family secretion protein	0.112861	0.895361
Ga0226122_02_6126_7667	1542	acyl-CoA synthetase (AMP-forming)/AMP-acid ligase II	COG0318	PF03321	NA	NA	NA	NA	NA	NA	NA	0.112614	0.893616
Ga0226122_02_153668_154066	399	mutator protein MutT	COG0494	PF00293	TIGR00586	NA	NA	NA	NA	NA	NA	0.112531	0.876946
Ga0226122_01_1593413_1594345	933	acetyl esterase	COG0657	PF07859	NA	K01066	Not Included in Pathway or Brite	Unclassified: metabolism	Enzymes with EC numbers	aes	acetyl esterase [EC:3.1.1.-]	0.112376	0.896123
Ga0226122_02_1688315_1688551	237	hypothetical protein	NA	NA	NA	NA	NA	NA	NA	NA	NA	0.112265	0.953643
Ga0226122_01_2798141_2798611	471	sigma-E factor negative regulatory protein RseC	COG3086	PF04246	NA	K03803	Brite Hierarchies	Protein families: genetic information processing	Transcription machinery [BR:ko03021]	rseC	sigma-E factor negative regulatory protein RseC	0.112163	0.903302
Ga0226122_02_95959_96453	495	hypothetical protein	NA	PF16157	NA	NA	NA	NA	NA	NA	NA	0.111931	0.874606
Ga0226122_01_491704_492960	1257	methyl-accepting chemotaxis protein	COG0840	PF00015,PF00672	NA	K03406	multiple functions	multiple functions	multiple functions	mcp	methyl-accepting chemotaxis protein	0.111649	0.89538
Ga0226122_02_1299779_1300564	786	Ser/Thr protein kinase RdoA (MazF antagonist)	COG2334	PF01636	NA	NA	NA	NA	NA	NA	NA	0.111056	0.885032
Ga0226122_02_1292683_1293519	837	hypothetical protein	NA	PF02698	NA	NA	NA	NA	NA	NA	NA	0.110764	0.848512
Ga0226122_01_3246229_3246720	492	uroporphyrinogen-III synthase	COG1587	PF02602	NA	NA	NA	NA	NA	NA	NA	0.110705	0.889187
Ga0226122_01_3030048_3030635	588	glutathione-regulated potassium-efflux system ancillary protein KefG	COG2249	PF02525	NA	K11748	Brite Hierarchies	Protein families: signaling and cellular processes	Transporters [BR:ko02000]	kefG	glutathione-regulated potassium-efflux system ancillary protein KefG	0.110496	0.875191
Ga0226122_02_888864_889172	309	predicted Fe-S protein YdhL (DUF1289 family)	COG3313	PF06945,PF14375	NA	NA	NA	NA	NA	NA	NA	0.110381	0.889472
Ga0226122_01_1560375_1560890	516	predicted metal-dependent hydrolase	COG1451	PF01863	NA	K07043	Metabolism	Nucleotide metabolism	Pyrimidine metabolism [PATH:ko00240]	upp	UTP pyrophosphatase [EC:3.6.1.-]	0.110363	0.86667
Ga0226122_02_213771_214556	786	iron complex transport system ATP-binding protein	COG1120	PF00005	NA	K02013	Brite Hierarchies	Protein families: signaling and cellular processes	Transporters [BR:ko02000]	ABC.FEV.A	iron complex transport system ATP-binding protein [EC:7.2.2.-]	0.110362	0.870764
Ga0226122_01_3065995_3067122	1128	epoxyqueuosine reductase	COG1600	PF08331,PF13484	TIGR00276	K18979	Brite Hierarchies	Protein families: genetic information processing	Transfer RNA biogenesis [BR:ko03016]	queG	epoxyqueuosine reductase [EC:1.17.99.6]	0.110355	0.866748
Ga0226122_01_1850898_1851503	606	adenine phosphoribosyltransferase	COG0503	PF00156	NA	K00759	multiple functions	multiple functions	multiple functions	APRT, apt	adenine phosphoribosyltransferase [EC:2.4.2.7]	0.110277	0.903932
Ga0226122_02_1825170_1826156	987	L-alanine-DL-glutamate epimerase-like enolase superfamily enzyme	COG4948	PF02746,PF13378	NA	NA	NA	NA	NA	NA	NA	0.110226	0.840761
Ga0226122_01_3207946_3210372	2427	glycerol-3-phosphate O-acyltransferase	COG2937	PF01553	TIGR03703	K00631	multiple functions	multiple functions	multiple functions	plsB	glycerol-3-phosphate O-acyltransferase [EC:2.3.1.15]	0.110175	0.896067
Ga0226122_01_2977025_2978110	1086	alanine racemase	COG0787	PF00842,PF01168	TIGR00492	K01775	multiple functions	multiple functions	multiple functions	alr	alanine racemase [EC:5.1.1.1]	0.110164	0.876946
Ga0226122_01_2270719_2271690	972	oligopeptide transport system ATP-binding protein	COG0444	PF00005,PF08352	TIGR01727	K15583	multiple functions	multiple functions	multiple functions	oppD	oligopeptide transport system ATP-binding protein	0.110143	0.877187
Ga0226122_02_741097_741288	192	hypothetical protein	NA	NA	NA	NA	NA	NA	NA	NA	NA	0.110053	0.905228
Ga0226122_01_2179954_2182065	2112	suppressor for copper-sensitivity B	COG4232	PF02683,PF11412,PF13899	NA	K08344	Brite Hierarchies	Protein families: signaling and cellular processes	Transporters [BR:ko02000]	scsB	suppressor for copper-sensitivity B	0.109984	0.877187
Ga0226122_03_50335_51648	1314	hypothetical protein	NA	PF06101	NA	NA	NA	NA	NA	NA	NA	0.109831	0.879927
Ga0226122_02_1500783_1502108	1326	maltoporin	COG4580	PF02264	NA	K02024	Brite Hierarchies	Protein families: signaling and cellular processes	Transporters [BR:ko02000]	lamB	maltoporin	0.109784	0.867101
Ga0226122_01_209380_209814	435	ribosomal protein S18 acetylase RimI-like enzyme	COG0456	PF00583	NA	NA	NA	NA	NA	NA	NA	0.109758	0.923455
Ga0226122_01_1136435_1136599	165	hypothetical protein	NA	PF10689	NA	NA	NA	NA	NA	NA	NA	0.109588	0.915602
Ga0226122_02_233340_233759	420	GNAT superfamily N-acetyltransferase	COG0454	PF00583	NA	NA	NA	NA	NA	NA	NA	0.108374	0.876946
Ga0226122_01_3131614_3132501	888	ribosomal protein L11 methyltransferase	COG2264	PF06325	TIGR00406	K02687	Brite Hierarchies	Protein families: genetic information processing	Ribosome biogenesis [BR:ko03009]	prmA	ribosomal protein L11 methyltransferase [EC:2.1.1.-]	0.108271	0.903148
Ga0226122_01_174339_174431	93	hypothetical protein	NA	NA	NA	NA	NA	NA	NA	NA	NA	0.107968	0.888763
Ga0226122_02_19474_20184	711	glycosyltransferase involved in cell wall biosynthesis	COG0463	PF00535	NA	NA	NA	NA	NA	NA	NA	0.107946	0.905228
Ga0226122_01_2549595_2550839	1245	Na+-transporting NADH:ubiquinone oxidoreductase subunit B	COG1805	PF03116	TIGR01937	K00347	Not Included in Pathway or Brite	Unclassified: metabolism	Enzymes with EC numbers	nqrB	Na+-transporting NADH:ubiquinone oxidoreductase subunit B [EC:7.2.1.1]	0.107922	0.899923
Ga0226122_02_1266366_1267040	675	PhzF family phenazine biosynthesis protein	COG0384	PF02567	TIGR00654	NA	NA	NA	NA	NA	NA	0.10789	0.879927
Ga0226122_01_138381_138965	585	TetR/AcrR family transcriptional repressor of multidrug resistance operon	COG1309	PF00440	NA	K18136	multiple functions	multiple functions	multiple functions	acrR	TetR/AcrR family transcriptional regulator, multidrug resistance operon repressor	0.107285	0.885094
Ga0226122_01_1110572_1111081	510	uncharacterized protein (DUF2062 family)	COG3216	PF09835	NA	K09928	Not Included in Pathway or Brite	Poorly characterized	Function unknown	K09928	uncharacterized protein	0.107272	0.871303
Ga0226122_02_178265_179209	945	2-dehydro-3-deoxygluconokinase	COG0524	PF00294	NA	K00874	Metabolism	Carbohydrate metabolism	Pentose phosphate pathway [PATH:ko00030]	kdgK	2-dehydro-3-deoxygluconokinase [EC:2.7.1.45]	0.10725	0.875295
Ga0226122_01_2020735_2021208	474	hypothetical protein	NA	PF11163	NA	NA	NA	NA	NA	NA	NA	0.106979	0.903148
Ga0226122_02_763044_763619	576	AcrR family transcriptional regulator	COG1309	PF00440	NA	NA	NA	NA	NA	NA	NA	0.106891	0.877724
Ga0226122_01_1122456_1122956	501	uncharacterized protein YfbU (UPF0304 family)	COG3013	PF03887	NA	K09161	Not Included in Pathway or Brite	Poorly characterized	Function unknown	K09161	uncharacterized protein	0.106307	0.913317
Ga0226122_01_144466_146181	1716	peptide/nickel transport system ATP-binding protein	COG1123	PF00005,PF08352	NA	K02032	multiple functions	multiple functions	multiple functions	ddpF	peptide/nickel transport system ATP-binding protein	0.106168	0.879927
Ga0226122_02_1812861_1813091	231	hypothetical protein	NA	NA	NA	NA	NA	NA	NA	NA	NA	0.105387	0.917304
Ga0226122_01_34302_36242	1941	phosphomethylpyrimidine synthase	COG0422	PF01964,PF13667	TIGR00190	K03147	Metabolism	Metabolism of cofactors and vitamins	Thiamine metabolism [PATH:ko00730]	thiC	phosphomethylpyrimidine synthase [EC:4.1.99.17]	0.104689	0.867073
Ga0226122_01_568450_570195	1746	diguanylate cyclase (GGDEF)-like protein/PAS domain S-box-containing protein	COG2199	PF00990,PF08448,PF13188	TIGR00229,TIGR00254	NA	NA	NA	NA	NA	NA	0.10467	0.873552
Ga0226122_02_1480651_1481466	816	N-hydroxyarylamine O-acetyltransferase	COG2162	PF00797	NA	K00675	Not Included in Pathway or Brite	Unclassified: metabolism	Enzymes with EC numbers	nhoA	N-hydroxyarylamine O-acetyltransferase [EC:2.3.1.118]	0.104605	0.885032
Ga0226122_02_557888_558169	282	hypothetical protein	COG5453	PF10115	NA	NA	NA	NA	NA	NA	NA	0.104264	0.893616
Ga0226122_02_1555629_1556651	1023	sensor histidine kinase YesM	COG2972	PF02518,PF06580	NA	NA	NA	NA	NA	NA	NA	0.103981	0.877187
Ga0226122_02_956174_956827	654	uncharacterized protein YceH (UPF0502 family)	COG3132	PF04337	NA	K09915	Not Included in Pathway or Brite	Poorly characterized	Function unknown	K09915	uncharacterized protein	0.103928	0.840267
Ga0226122_01_2879689_2880618	930	aspartate carbamoyltransferase catalytic subunit	COG0540	PF00185,PF02729	TIGR00670	K00609	Metabolism	general Metabolism	general Metabolism	pyrB, PYR2	aspartate carbamoyltransferase catalytic subunit [EC:2.1.3.2]	0.103541	0.90152
Ga0226122_01_1787629_1790238	2610	aconitate hydratase	COG1048	PF00330,PF00694	TIGR02333	K01681	Metabolism	general Metabolism	general Metabolism	ACO, acnA	aconitate hydratase [EC:4.2.1.3]	0.103235	0.903148
Ga0226122_01_1497921_1498310	390	catechol 2,3-dioxygenase-like lactoylglutathione lyase family enzyme	COG0346	PF00903	NA	NA	NA	NA	NA	NA	NA	0.103083	0.877559
Ga0226122_01_2625063_2625782	720	purine-nucleoside phosphorylase	COG0813	PF01048	TIGR00107	K03784	Metabolism	general Metabolism	general Metabolism	deoD	purine-nucleoside phosphorylase [EC:2.4.2.1]	0.102929	0.859825
Ga0226122_01_2193566_2195236	1671	small subunit ribosomal protein S1	COG0539	PF00575	TIGR00717	K02945	multiple functions	multiple functions	multiple functions	RP-S1, rpsA	small subunit ribosomal protein S1	0.102729	0.904134
Ga0226122_02_1625976_1626668	693	MOSC domain-containing protein YiiM	COG2258	PF03473,PF03475	NA	NA	NA	NA	NA	NA	NA	0.102396	0.879582
Ga0226122_01_407274_411146	3873	translocation and assembly module TamB	COG2911	PF04357	NA	K09800	Brite Hierarchies	Protein families: signaling and cellular processes	Transporters [BR:ko02000]	tamB	translocation and assembly module TamB	0.102258	0.840511
Ga0226122_01_1709224_1709547	324	hypothetical protein	NA	NA	NA	NA	NA	NA	NA	NA	NA	0.102006	0.903148
Ga0226122_02_1406498_1407208	711	glycerophosphoryl diester phosphodiesterase	COG0584	PF03009	NA	K01126	Metabolism	Lipid metabolism	Glycerophospholipid metabolism [PATH:ko00564]	E3.1.4.46, glpQ, ugpQ	glycerophosphoryl diester phosphodiesterase [EC:3.1.4.46]	0.101855	0.874606
Ga0226122_01_240152_241075	924	general secretion pathway protein C	COG3031	PF11356	TIGR01713	K02452	multiple functions	multiple functions	multiple functions	gspC	general secretion pathway protein C	0.101815	0.866242
Ga0226122_01_2841113_2842189	1077	A/G-specific adenine glycosylase	COG1194	PF00730,PF10576,PF14815	TIGR01084	K03575	multiple functions	multiple functions	multiple functions	mutY	A/G-specific adenine glycosylase [EC:3.2.2.31]	0.101777	0.874606
Ga0226122_01_463794_464195	402	HAD superfamily hydrolase (TIGR01509 family)	COG0637	PF13419	TIGR01509	NA	NA	NA	NA	NA	NA	0.101539	0.884523
Ga0226122_02_1654575_1655699	1125	predicted secreted hydrolase	COG5621	PF07143,PF17186	NA	NA	NA	NA	NA	NA	NA	0.101399	0.88193
Ga0226122_01_1560877_1562043	1167	23S rRNA (adenine1618-N6)-methyltransferase	COG3129	PF05971	NA	K06970	Brite Hierarchies	Protein families: genetic information processing	Ribosome biogenesis [BR:ko03009]	rlmF	23S rRNA (adenine1618-N6)-methyltransferase [EC:2.1.1.181]	0.101178	0.888011
Ga0226122_01_1063446_1064657	1212	hypothetical protein	NA	PF06527	NA	NA	NA	NA	NA	NA	NA	0.101029	0.903932
Ga0226122_01_2039449_2040234	786	DNA-binding CsgD family transcriptional regulator	COG2771	PF00196	NA	NA	NA	NA	NA	NA	NA	0.100885	0.879927
Ga0226122_01_1046790_1047092	303	methylated-DNA-protein-cysteine methyltransferase-like protein	COG3695	PF01035	NA	K07443	Not Included in Pathway or Brite	Unclassified: genetic information processing	Replication and repair	ybaZ	methylated-DNA-protein-cysteine methyltransferase related protein	0.100739	0.927938
Ga0226122_02_1613079_1613327	249	ribosomal protein L44E	COG1631	NA	NA	NA	NA	NA	NA	NA	NA	0.100441	0.909953
Ga0226122_01_1686261_1687298	1038	spermidine/putrescine transport system substrate-binding protein	COG0687	PF13416	NA	K11069	multiple functions	multiple functions	multiple functions	potD	spermidine/putrescine transport system substrate-binding protein	0.100424	0.879582
Ga0226122_01_301768_302790	1023	integrase	COG0582	PF00589	NA	NA	NA	NA	NA	NA	NA	0.100374	0.867313
Ga0226122_01_1402520_1403221	702	16S rRNA pseudouridine516 synthase	COG1187	PF00849,PF01479	TIGR00093	K06183	Brite Hierarchies	Protein families: genetic information processing	Ribosome biogenesis [BR:ko03009]	rsuA	16S rRNA pseudouridine516 synthase [EC:5.4.99.19]	0.100177	0.904074
Ga0226122_02_756567_757886	1320	murein DD-endopeptidase MepM/ murein hydrolase activator NlpD	COG0739	PF01551	NA	NA	NA	NA	NA	NA	NA	0.0993659	0.939818
Ga0226122_01_2306293_2306937	645	ribonuclease T	COG0847	PF00929	TIGR01298	K03683	Brite Hierarchies	Protein families: genetic information processing	Transfer RNA biogenesis [BR:ko03016]	rnt	ribonuclease T [EC:3.1.13.-]	0.0993328	0.867994
Ga0226122_01_300967_301749	783	hypothetical protein	NA	NA	NA	NA	NA	NA	NA	NA	NA	0.099054	0.915602
Ga0226122_01_3201510_3201875	366	hypothetical protein	NA	PF07226	NA	NA	NA	NA	NA	NA	NA	0.0989222	0.873552
Ga0226122_02_58144_59013	870	AraC family transcriptional regulator	COG2207,COG3449	PF06445,PF12833	NA	K13652	Brite Hierarchies	Protein families: genetic information processing	Transcription factors [BR:ko03000]	K13652	AraC family transcriptional regulator	0.0987537	0.896123
Ga0226122_01_2696248_2697873	1626	iron(III) transport system permease protein	COG1178	PF00528	NA	K02011	multiple functions	multiple functions	multiple functions	afuB, fbpB	iron(III) transport system permease protein	0.0986791	0.927938
Ga0226122_01_1436821_1437915	1095	phosphoserine aminotransferase	COG1932	PF00266	TIGR01364	K00831	multiple functions	multiple functions	multiple functions	serC, PSAT1	phosphoserine aminotransferase [EC:2.6.1.52]	0.0986064	0.928192
Ga0226122_01_1633346_1634518	1173	glycosyltransferase involved in cell wall biosynthesis	COG0438	PF00534	NA	NA	NA	NA	NA	NA	NA	0.0983022	0.921049
Ga0226122_01_2978115_2979515	1401	replicative DNA helicase	COG0305	PF00772,PF03796	TIGR00665	K02314	multiple functions	multiple functions	multiple functions	dnaB	replicative DNA helicase [EC:3.6.4.12]	0.098287	0.877559
Ga0226122_02_749368_750051	684	DNA-binding winged helix-turn-helix (wHTH) protein	COG3710	PF00486	NA	NA	NA	NA	NA	NA	NA	0.0982215	0.915602
Ga0226122_01_2223543_2223944	402	hypothetical protein	NA	NA	NA	NA	NA	NA	NA	NA	NA	0.0980902	0.935667
Ga0226122_02_372847_375804	2958	two-component system sensor histidine kinase TorS	COG0642,COG0745,COG2198	PF00072,PF00512,PF00672,PF01627,PF02518	TIGR02956	K07647	multiple functions	multiple functions	multiple functions	torS	two-component system, OmpR family, sensor histidine kinase TorS [EC:2.7.13.3]	0.0977362	0.877187
Ga0226122_02_1385658_1387823	2166	oligopeptidase B	COG1770	PF00326,PF02897	NA	K01354	multiple functions	multiple functions	multiple functions	ptrB	oligopeptidase B [EC:3.4.21.83]	0.0977059	0.865098
Ga0226122_01_3238048_3238989	942	integrase/recombinase XerC	COG4973	PF00589,PF02899	TIGR02224	K03733	Brite Hierarchies	Protein families: genetic information processing	Chromosome and associated proteins [BR:ko03036]	xerC	integrase/recombinase XerC	0.0976597	0.871025
Ga0226122_01_2922628_2923341	714	MSHA biogenesis protein MshO	COG2165	PF07963	TIGR02532	K12285	Brite Hierarchies	Protein families: signaling and cellular processes	Secretion system [BR:ko02044]	mshO	MSHA biogenesis protein MshO	0.0973838	0.883703
Ga0226122_01_2658741_2659370	630	23S rRNA (uridine2552-2'-O)-methyltransferase	COG0293	PF01728	TIGR00438	K02427	Brite Hierarchies	Protein families: genetic information processing	Ribosome biogenesis [BR:ko03009]	rlmE, rrmJ, ftsJ	23S rRNA (uridine2552-2'-O)-methyltransferase [EC:2.1.1.166]	0.0973374	0.909953
Ga0226122_01_1181994_1182860	867	uncharacterized protein YecE (DUF72 family)	COG1801	PF01904	NA	NA	NA	NA	NA	NA	NA	0.0971255	0.896249
Ga0226122_01_488394_489074	681	predicted phosphate transport protein (TIGR00153 family)	COG1392	PF01865	TIGR00153	K07220	Not Included in Pathway or Brite	Poorly characterized	Function unknown	K07220	uncharacterized protein	0.0969407	0.873552
Ga0226122_01_1350948_1351943	996	cationic peptide transport system ATP-binding protein	COG4170	PF00005,PF08352	TIGR01727	K19229	multiple functions	multiple functions	multiple functions	sapD	cationic peptide transport system ATP-binding protein	0.0969117	0.891841
Ga0226122_01_1353779_1355398	1620	cationic peptide transport system substrate-binding protein	COG0747	PF00496	NA	K19226	multiple functions	multiple functions	multiple functions	sapA	cationic peptide transport system substrate-binding protein	0.0966883	0.915882
Ga0226122_01_741351_743267	1917	molecular chaperone DnaK	COG0443	PF00012	TIGR02350	K04043	multiple functions	multiple functions	multiple functions	dnaK, HSPA9	molecular chaperone DnaK	0.0965952	0.923455
Ga0226122_01_605365_605883	519	putative (di)nucleoside polyphosphate hydrolase	COG0494	PF00293	TIGR00586	K08311	multiple functions	multiple functions	multiple functions	nudH	putative (di)nucleoside polyphosphate hydrolase [EC:3.6.1.-]	0.096426	0.902548
Ga0226122_02_475098_476510	1413	coniferyl-aldehyde dehydrogenase	COG1012	PF00171	NA	K00154	Not Included in Pathway or Brite	Unclassified: metabolism	Enzymes with EC numbers	E1.2.1.68	coniferyl-aldehyde dehydrogenase [EC:1.2.1.68]	0.0962258	0.896148
Ga0226122_01_5736_6728	993	hypothetical protein	NA	NA	NA	NA	NA	NA	NA	NA	NA	0.0957268	0.881901
Ga0226122_01_2569213_2569398	186	hypothetical protein	NA	NA	NA	NA	NA	NA	NA	NA	NA	0.0955887	0.922387
Ga0226122_01_953957_955690	1734	arginyl-tRNA synthetase	COG0018	PF00750,PF03485,PF05746	TIGR00456	K01887	multiple functions	multiple functions	multiple functions	RARS, argS	arginyl-tRNA synthetase [EC:6.1.1.19]	0.0953932	0.91864
Ga0226122_02_935763_936341	579	cytochrome c-type protein NapC	COG3005	PF03264	TIGR02161	K02569	Not Included in Pathway or Brite	Unclassified: metabolism	Energy metabolism	napC	cytochrome c-type protein NapC	0.0953215	0.915268
Ga0226122_01_637046_638983	1938	soluble lytic murein transglycosylase	COG0741	PF01464,PF14718	NA	K08309	Brite Hierarchies	Protein families: metabolism	Peptidoglycan biosynthesis and degradation proteins [BR:ko01011]	slt	soluble lytic murein transglycosylase [EC:4.2.2.-]	0.0953171	0.870764
Ga0226122_02_889233_889577	345	hypothetical protein	NA	PF08888	NA	NA	NA	NA	NA	NA	NA	0.0947289	0.903932
Ga0226122_01_1482855_1484471	1617	hypothetical protein	NA	PF14891	NA	NA	NA	NA	NA	NA	NA	0.0947039	0.880558
Ga0226122_01_1814802_1815488	687	two-component system CitB family response regulator	COG4565	PF00072,PF12431	NA	K02475	Brite Hierarchies	Protein families: signaling and cellular processes	Two-component system [BR:ko02022]	K02475	two-component system, CitB family, response regulator	0.0944385	0.876058
Ga0226122_02_689864_690499	636	threonine/homoserine/homoserine lactone efflux protein	COG1280	PF01810	NA	NA	NA	NA	NA	NA	NA	0.0943206	0.90844
Ga0226122_02_1145543_1147282	1740	energy-coupling factor transport system ATP-binding protein	COG1122	PF00005,PF12558	NA	K16787	multiple functions	multiple functions	multiple functions	ecfA2	energy-coupling factor transport system ATP-binding protein [EC:7.-.-.-]	0.0940696	0.881748
Ga0226122_01_2635340_2635792	453	hypothetical protein	NA	NA	NA	NA	NA	NA	NA	NA	NA	0.0938808	0.908151
Ga0226122_02_470525_471889	1365	hypothetical protein	NA	PF03372	NA	NA	NA	NA	NA	NA	NA	0.0937908	0.8937
Ga0226122_02_1122851_1125100	2250	subtilisin-like proprotein convertase family protein	COG4935	PF01483	NA	NA	NA	NA	NA	NA	NA	0.093585	0.903148
Ga0226122_01_2546327_2547550	1224	Na+-transporting NADH:ubiquinone oxidoreductase subunit F	COG2871	PF00111,PF00175,PF00970	TIGR01941	K00351	Not Included in Pathway or Brite	Unclassified: metabolism	Enzymes with EC numbers	nqrF	Na+-transporting NADH:ubiquinone oxidoreductase subunit F [EC:7.2.1.1]	0.0934865	0.894946
Ga0226122_02_1004465_1006423	1959	CPA2 family monovalent cation:H+ antiporter-2	COG0475	PF00999,PF02254	TIGR00932	K03455	Not Included in Pathway or Brite	Unclassified: signaling and cellular processes	Transport	TC.KEF	monovalent cation:H+ antiporter-2, CPA2 family	0.0934442	0.877187
Ga0226122_01_417368_418918	1551	thiamine transport system permease protein	COG1178	PF00528	TIGR01253	K02063	multiple functions	multiple functions	multiple functions	thiP	thiamine transport system permease protein	0.0933766	0.919012
Ga0226122_02_611434_612030	597	putative membrane protein	COG3647	PF09997	NA	K08984	Not Included in Pathway or Brite	Poorly characterized	General function prediction only	yjdF	putative membrane protein	0.0933086	0.877187
Ga0226122_02_888422_888640	219	uncharacterized protein (DUF3820 family)	COG3530	PF12843	NA	K09954	Not Included in Pathway or Brite	Poorly characterized	Function unknown	K09954	uncharacterized protein	0.0933049	0.915882
Ga0226122_01_2183809_2185089	1281	paraquat-inducible protein A	COG2995	PF04403	TIGR00155	K03808	Not Included in Pathway or Brite	Poorly characterized	General function prediction only	pqiA	paraquat-inducible protein A	0.0931759	0.923406
Ga0226122_02_1382992_1383912	921	agmatinase	COG0010	PF00491	TIGR01230	K01480	Metabolism	Amino acid metabolism	Arginine and proline metabolism [PATH:ko00330]	speB	agmatinase [EC:3.5.3.11]	0.0929991	0.916235
Ga0226122_01_2242742_2244301	1560	SulP family sulfate permease	COG0659	PF00916,PF01740	NA	K03321	Brite Hierarchies	Protein families: signaling and cellular processes	Transporters [BR:ko02000]	TC.SULP	sulfate permease, SulP family	0.092968	0.873799
Ga0226122_02_1516090_1517457	1368	AraC family transcriptional regulator of adaptative response / DNA-3-methyladenine glycosylase II	COG0122,COG2169	PF02805,PF06029,PF12833	NA	K13529	multiple functions	multiple functions	multiple functions	ada-alkA	AraC family transcriptional regulator, regulatory protein of adaptative response / DNA-3-methyladenine glycosylase II [EC:3.2.2.21]	0.0929507	0.896148
Ga0226122_01_1846480_1847502	1023	MoaA/NifB/PqqE/SkfB family radical SAM enzyme	COG0535	PF04055,PF13186,PF13353	NA	NA	NA	NA	NA	NA	NA	0.0929143	0.888986
Ga0226122_02_1347840_1348925	1086	hypothetical protein	NA	PF12060	NA	NA	NA	NA	NA	NA	NA	0.0926081	0.877559
Ga0226122_01_134122_137244	3123	multidrug efflux pump	COG0841	PF00873	TIGR00915	K18138	multiple functions	multiple functions	multiple functions	acrB, mexB, adeJ, smeE, mtrD, cmeB	multidrug efflux pump	0.0925629	0.903148
Ga0226122_01_509847_510950	1104	cell division protein ZapE	COG1485	PF03969	NA	K06916	Brite Hierarchies	Protein families: genetic information processing	Chromosome and associated proteins [BR:ko03036]	zapE	cell division protein ZapE	0.0925518	0.903932
Ga0226122_02_886851_887354	504	copper(I)-binding protein	COG2847	PF04314	NA	K09796	Brite Hierarchies	Protein families: genetic information processing	Chaperones and folding catalysts [BR:ko03110]	pccA	periplasmic copper chaperone A	0.0920487	0.888033
Ga0226122_01_536456_537703	1248	cell division protein FtsZ	COG0206	PF00091,PF12327	TIGR00065	K03531	multiple functions	multiple functions	multiple functions	ftsZ	cell division protein FtsZ	0.0917119	0.892604
Ga0226122_01_1151489_1151965	477	outer membrane lipoprotein SlyB	COG3133	PF05433	NA	K06077	Not Included in Pathway or Brite	Unclassified: signaling and cellular processes	Structural proteins	slyB	outer membrane lipoprotein SlyB	0.0913831	0.936515
Ga0226122_01_26798_27769	972	DNA-binding transcriptional LysR family regulator	COG0583	PF00126,PF03466	NA	NA	NA	NA	NA	NA	NA	0.091275	0.903148
Ga0226122_01_2492068_2492823	756	SAM-dependent methyltransferase	COG0500	PF08241	NA	NA	NA	NA	NA	NA	NA	0.091012	0.901636
Ga0226122_01_1179995_1180966	972	tRNA (mo5U34)-methyltransferase	COG0500	PF08003	TIGR00452	K15257	Brite Hierarchies	Protein families: genetic information processing	Transfer RNA biogenesis [BR:ko03016]	cmoB	tRNA (mo5U34)-methyltransferase [EC:2.1.1.-]	0.0908339	0.888011
Ga0226122_02_1536844_1537209	366	hypothetical protein	NA	PF12893	NA	NA	NA	NA	NA	NA	NA	0.0905886	0.923805
Ga0226122_01_1111090_1113348	2259	competence protein ComEC	COG2333	PF00753,PF03772	TIGR00361	K02238	Brite Hierarchies	Protein families: signaling and cellular processes	Secretion system [BR:ko02044]	comEC	competence protein ComEC	0.0904819	0.903148
Ga0226122_01_2001245_2001958	714	hypothetical protein	NA	NA	NA	NA	NA	NA	NA	NA	NA	0.0904228	0.89677
Ga0226122_01_3101686_3102594	909	ferrous-iron efflux pump FieF	COG0053	PF01545,PF16916	TIGR01297	K13283	Brite Hierarchies	Protein families: signaling and cellular processes	Transporters [BR:ko02000]	fieF	ferrous-iron efflux pump FieF	0.0900788	0.915882
Ga0226122_02_1520986_1521786	801	glucosamine-6-phosphate deaminase	COG0363	PF01182	TIGR00502	K02564	Metabolism	Carbohydrate metabolism	Amino sugar and nucleotide sugar metabolism [PATH:ko00520]	nagB, GNPDA	glucosamine-6-phosphate deaminase [EC:3.5.99.6]	0.0900661	0.903302
Ga0226122_01_2829502_2830065	564	putative transcriptional regulator	COG1678	PF02622	NA	K07735	Brite Hierarchies	Protein families: genetic information processing	Transcription factors [BR:ko03000]	algH	putative transcriptional regulator	0.0899965	0.904619
Ga0226122_01_2074682_2074954	273	cytochrome c biogenesis protein CcmG/thiol:disulfide interchange protein DsbE	COG1225	PF00578	TIGR00385	K02199	Brite Hierarchies	Protein families: genetic information processing	Chaperones and folding catalysts [BR:ko03110]	ccmG, dsbE	cytochrome c biogenesis protein CcmG, thiol:disulfide interchange protein DsbE	0.0894583	0.928192
Ga0226122_01_1077265_1077906	642	glutathione S-transferase	COG0625	PF00043,PF02798	NA	K00799	multiple functions	multiple functions	multiple functions	GST, gst	glutathione S-transferase [EC:2.5.1.18]	0.0890714	0.928192
Ga0226122_01_2672281_2673576	1296	glutamate-1-semialdehyde 2,1-aminomutase	COG0001	PF00202	TIGR00713	K01845	multiple functions	multiple functions	multiple functions	hemL	glutamate-1-semialdehyde 2,1-aminomutase [EC:5.4.3.8]	0.0881548	0.919012
Ga0226122_01_544278_545417	1140	carbamoyl-phosphate synthase small subunit	COG0505	PF00117,PF00988	TIGR01368	K01956	Metabolism	general Metabolism	general Metabolism	carA, CPA1	carbamoyl-phosphate synthase small subunit [EC:6.3.5.5]	0.0878238	0.914188
Ga0226122_01_490837_491610	774	voltage-gated potassium channel	NA	PF00520	NA	K10716	Brite Hierarchies	Protein families: signaling and cellular processes	Transporters [BR:ko02000]	kch, trkA, mthK, pch	voltage-gated potassium channel	0.0877274	0.903148
Ga0226122_01_2483553_2484398	846	glutamine amidotransferase	COG0121	PF13230	NA	K07008	Metabolism	Amino acid metabolism	Histidine metabolism [PATH:ko00340]	egtC	gamma-glutamyl hercynylcysteine S-oxide hydrolase [EC:3.5.1.118]	0.0874745	0.889987
Ga0226122_02_1248007_1249341	1335	DNA-binding NtrC family response regulator	COG2204	PF00158,PF02954	NA	NA	NA	NA	NA	NA	NA	0.0873093	0.928192
Ga0226122_01_1962761_1962976	216	hypothetical protein	NA	NA	NA	NA	NA	NA	NA	NA	NA	0.0872166	0.928192
Ga0226122_01_1639065_1639754	690	Mrp family chromosome partitioning ATPase	COG0489	PF13500	NA	NA	NA	NA	NA	NA	NA	0.0871184	0.936354
Ga0226122_01_253421_254005	585	Fe/S biogenesis protein NfuA	COG0316	PF01106,PF01521	TIGR03341	K07400	Not Included in Pathway or Brite	Unclassified: genetic information processing	Protein processing	nfuA	Fe/S biogenesis protein NfuA	0.087101	0.879927
Ga0226122_02_1845336_1845557	222	choline-glycine betaine transporter	COG1292	PF02028	NA	NA	NA	NA	NA	NA	NA	0.0870171	0.924279
Ga0226122_01_3039212_3040231	1020	arginine N-succinyltransferase	COG3138	PF04958	TIGR03244	K00673	Metabolism	Amino acid metabolism	Arginine and proline metabolism [PATH:ko00330]	astA	arginine N-succinyltransferase [EC:2.3.1.109]	0.0863566	0.896249
Ga0226122_01_1149740_1149958	219	translation initiation factor IF-1	COG0361	PF01176	TIGR00008	K02518	Brite Hierarchies	Protein families: genetic information processing	Translation factors [BR:ko03012]	infA	translation initiation factor IF-1	0.0856416	0.924279
Ga0226122_01_745784_746410	627	type IV pilus assembly protein PilW	NA	NA	NA	K02672	Brite Hierarchies	Protein families: signaling and cellular processes	general Protein families: signaling and cellular processes	pilW	type IV pilus assembly protein PilW	0.0848335	0.932625
Ga0226122_02_943368_944270	903	preprotein translocase subunit SecF	COG0341	PF02355,PF07549	TIGR00966	K03074	multiple functions	multiple functions	multiple functions	secF	preprotein translocase subunit SecF	0.0847851	0.915882
Ga0226122_02_1772786_1773244	459	putative acetyltransferase	COG0454	PF00583	NA	K03829	Not Included in Pathway or Brite	Unclassified: metabolism	Enzymes with EC numbers	yedL	putative acetyltransferase [EC:2.3.1.-]	0.0846169	0.909953
Ga0226122_02_635743_636648	906	DNA-binding transcriptional LysR family regulator	COG0583	PF00126,PF03466	NA	NA	NA	NA	NA	NA	NA	0.0845535	0.903562
Ga0226122_02_1826171_1827175	1005	uncharacterized NAD-dependent epimerase/dehydratase family protein	COG3367	PF07755	NA	NA	NA	NA	NA	NA	NA	0.084109	0.919012
Ga0226122_01_608977_609798	822	phosphatidylglycerol:prolipoprotein diacylglycerol transferase	COG0682	PF01790	TIGR00544	K13292	Not Included in Pathway or Brite	Unclassified: metabolism	Enzymes with EC numbers	lgt, umpA	phosphatidylglycerol---prolipoprotein diacylglyceryl transferase [EC:2.5.1.145]	0.0838258	0.911689
Ga0226122_01_872341_873048	708	flagellar basal-body rod modification protein FlgD	COG1843	PF03963,PF13860,PF13861	NA	K02389	multiple functions	multiple functions	multiple functions	flgD	flagellar basal-body rod modification protein FlgD	0.083699	0.924279
Ga0226122_01_1623122_1623871	750	cyclopropane fatty-acyl-phospholipid synthase-like methyltransferase	COG2230	PF13847	NA	NA	NA	NA	NA	NA	NA	0.08343	0.912873
Ga0226122_01_1289733_1290857	1125	alanine dehydrogenase	COG0686	PF01262,PF05222	TIGR00518	K00259	Metabolism	general Metabolism	general Metabolism	ald	alanine dehydrogenase [EC:1.4.1.1]	0.0832532	0.905411
Ga0226122_02_1601461_1602096	636	pyridoxamine 5'-phosphate oxidase	COG0259	PF01243,PF10590	TIGR00558	K00275	Metabolism	Metabolism of cofactors and vitamins	Vitamin B6 metabolism [PATH:ko00750]	pdxH, PNPO	pyridoxamine 5'-phosphate oxidase [EC:1.4.3.5]	0.0830764	0.929932
Ga0226122_01_662225_663190	966	phosphate transport system substrate-binding protein	COG0226	PF12849	TIGR02136	K02040	multiple functions	multiple functions	multiple functions	pstS	phosphate transport system substrate-binding protein	0.0830073	0.90437
[truncated: 2,752 more rows]
